# Supplementary material for: Causal role of immune cells in schizophrenia: Mendelian randomization (MR) study
Source: BMC Psychiatry. 2023 Aug 15;23:590. doi: 10.1186/s12888-023-05081-4 (PMC10428653; doi:10.1186/s12888-023-05081-4)
Supplement: Supplementary file 1 — Causal effects of schizophrenia on immune cells [file 12888_2023_5081_MOESM1_ESM.xls]

## Sheet: Sheet1
Supplementary Table1 Causal effects of schizophrenia on immune cells
Traits	Methods	Beta	Low	Up	P	Heterogeneity and
						pleiotropy test
						Estimate	P
FSC-A on NKT	IVW (fixed)	0.119	0.044	0.194	0.002	91.758a	0.684
	IVW (random)	0.119	0.044	0.194	0.002
	Weighted mode	0.252	-0.027	0.531	0.076
	Weighted median	0.149	0.041	0.257	0.007
	MR-Egger (slope)	0.07	-0.24	0.379	0.66
	MR-Egger (intercept)	0.004	-0.02	0.028	0.746
	MR-PRESSO (raw)	0.073	-0.005	0.152	0.07	129.539b	0.089
DN (CD4-CD8-) NKT %T cell	IVW (fixed)	0.131	0.054	0.208	9.03×10-4	79.160 a	0.918
	IVW (random)	0.131	0.054	0.208	9.03×10-4
	Weighted mode	0.269	-0.029	0.566	0.077
	Weighted median	0.184	0.073	0.294	0.001
	MR-Egger (slope)	0.056	-0.262	0.374	0.728
	MR-Egger (intercept)	0.006	-0.019	0.031	0.636
	MR-PRESSO (raw)	0.1	0.024	0.175	0.011	114.836b	0.328
SSC-A on lymphocyte	IVW (fixed)	0.136	0.059	0.213	5.43×10-4	74.677a	0.955
	IVW (random)	0.136	0.059	0.213	5.43×10-4
	Weighted mode	0.305	0.008	0.601	0.044
	Weighted median	0.192	0.082	0.303	6.28×10-4
	MR-Egger (slope)	0.023	-0.295	0.341	0.889
	MR-Egger (intercept)	0.009	-0.016	0.034	0.47
	MR-PRESSO (raw)	0.097	0.021	0.173	0.014	116.803b	0.293
IgD on transitional	IVW (fixed)	0.127	0.051	0.203	1.09×10-3	87.025a	0.756
	IVW (random)	0.127	0.051	0.203	1.09×10-3
	Weighted mode	-0.018	-0.273	0.238	0.892
	Weighted median	0.096	-0.015	0.206	0.089
	MR-Egger (slope)	-0.006	-0.316	0.304	0.969
	MR-Egger (intercept)	0.011	-0.013	0.035	0.386
	MR-PRESSO (raw)	0.089	0.01	0.168	0.03	130.936b	0.074
IgD+ %B cell	IVW (fixed)	0.13	0.054	0.207	8.69×10-4	86.687a	0.764
	IVW (random)	0.13	0.054	0.207	8.69×10-4
	Weighted mode	0.152	-0.121	0.425	0.276
	Weighted median	0.158	0.047	0.269	0.005
	MR-Egger (slope)	-0.049	-0.364	0.266	0.759
	MR-Egger (intercept)	0.014	-0.01	0.039	0.249
	MR-PRESSO (raw)	0.098	0.017	0.179	0.02	134.101b	0.058
DP (CD4+CD8+) %T cell	IVW (fixed)	0.131	0.054	0.207	8.05×10-4	82.704a	0.849
	IVW (random)	0.131	0.054	0.207	8.05×10-4
	Weighted mode	0.183	-0.102	0.468	0.208
	Weighted median	0.136	0.025	0.247	0.016
	MR-Egger (slope)	-0.051	-0.364	0.263	0.751
	MR-Egger (intercept)	0.015	-0.01	0.039	0.242
	MR-PRESSO (raw)	0.098	0.02	0.177	0.016	126.521b	0.125
CD11c+ monocyte AC	IVW (fixed)	0.124	0.046	0.202	0.002	56.251a	1
	IVW (random)	0.124	0.046	0.202	0.002
	Weighted mode	-0.049	-0.261	0.164	0.653
	Weighted median	0.093	-0.015	0.201	0.091
	MR-Egger (slope)	-0.091	-0.414	0.233	0.583
	MR-Egger (intercept)	0.017	-0.008	0.043	0.181
	MR-PRESSO (raw)	0.118	0.053	0.183	5.57×10-4	81.063b	0.98
Note: a, Heterogeneity Q test; b, MR-PRESSO global test
