# Supplementary material for: Causal role of immune cells in schizophrenia: Mendelian randomization (MR) study
Source: BMC Psychiatry. 2023 Aug 15;23:590. doi: 10.1186/s12888-023-05081-4 (PMC10428653; doi:10.1186/s12888-023-05081-4)
Supplement: Supplementary file 2 — IVW results of the causal effect of SCZ on immune cells [file 12888_2023_5081_MOESM2_ESM.xls]

## Sheet: Sheet1
Supplementary Table 2 IVW results of the causal effect of SCZ on immune cells
Exposures	Outcomes	Trait type	Panel	Trait	N	beta	se	P-unadj	P-adj	Heter.Stat	Heter.p
SCZ	90001391	Relative count	Treg	Activated & resting Treg % CD4 Treg	97	-0.00930085	0.0397836	0.815151	0.962397	89.1268	0.677227
SCZ	90001392	Relative count	Treg	Activated & resting Treg %CD4+	96	-0.0326601	0.0389157	0.401328	0.926473	72.7851	0.956218
SCZ	90001393	Relative count	Treg	Activated & secreting Treg %CD4+	96	-0.0229823	0.0395548	0.561224	0.946296	54.8365	0.999686
SCZ	90001394	MFI	B cell	BAFF-R on sw mem	95	0.0266414	0.0391847	0.496572	0.939726	62.4095	0.995038
SCZ	90001395	Absolute count	cDC	CD11c+ CD62L- monocyte AC	99	-0.035776	0.0387855	0.356317	0.917947	75.7249	0.953721
SCZ	90001396	MFI	B cell	BAFF-R on IgD- CD38-	96	-0.0235718	0.040151	0.557152	0.945925	54.7389	0.999698
SCZ	90001397	MFI	B cell	IgD on unsw mem	96	0.0210081	0.0411805	0.609949	0.950374	71.8193	0.963479
SCZ	90001398	MFI	B cell	BAFF-R on memory B cell	100	0.0401487	0.0392837	0.306771	0.905942	74.0357	0.971381
SCZ	90001399	Relative count	B cell	CD20- %B cell	94	-0.0238982	0.0411394	0.561302	0.946304	57.1457	0.998741
SCZ	90001400	MFI	B cell	BAFF-R on CD24+ CD27+	97	0.0052218	0.0395855	0.895054	0.965638	65.3332	0.992978
SCZ	90001401	MFI	Maturation stages of T cell	CD45RA on naive CD4+	99	-0.0113816	0.0397828	0.774806	0.960516	57.4717	0.99964
SCZ	90001402	MFI	B cell	BAFF-R on transitional	96	-0.00210119	0.0407294	0.958856	0.967851	92.5439	0.55221
SCZ	90001403	MFI	B cell	BAFF-R on IgD- CD24-	97	1.77123e-05	0.039889	0.999646	0.969122	70.14	0.978157
SCZ	90001404	Relative count	Treg	CD25++ CD8br %CD8br	95	-0.012118	0.0396343	0.759798	0.959767	74.3433	0.932971
SCZ	90001405	Relative count	Treg	CD28+ CD45RA+ CD8br %T cell	97	-0.0476113	0.0387807	0.219557	0.873312	79.8839	0.882297
SCZ	90001406	Morphological parameter	TBNK	FSC-A on CD14+ monocyte	96	0.0560884	0.0402917	0.163904	0.837295	71.7183	0.964182
SCZ	90001407	Morphological parameter	cDC	SSC-A on myeloid DC	98	0.0279136	0.039911	0.484305	0.938293	65.1187	0.994663
SCZ	90001408	MFI	cDC	CD123 on CD62L+ plasmacytoid DC	96	-0.063383	0.0403506	0.116227	0.784909	69.8428	0.975425
SCZ	90001409	MFI	B cell	BAFF-R on B cell	96	0.0189315	0.0405819	0.640856	0.952654	70.9107	0.969429
SCZ	90001410	MFI	B cell	BAFF-R on IgD+	97	-0.00943108	0.0384724	0.806349	0.962002	77.413	0.917786
SCZ	90001411	Morphological parameter	TBNK	SSC-A on granulocyte	98	0.0302693	0.0404764	0.454565	0.934521	80.397	0.888607
SCZ	90001412	Relative count	Treg	CD28+ CD45RA+ CD8dim %CD8dim	99	0.034684	0.0386239	0.36919	0.920581	81.6178	0.883804
SCZ	90001413	Absolute count	Treg	CD28+ CD45RA+ CD8dim AC	98	0.02192	0.0400336	0.584007	0.948283	79.329	0.904306
SCZ	90001414	Morphological parameter	TBNK	FSC-A on HLA DR+ CD8br	101	0.00216992	0.0395843	0.956284	0.967767	83.2947	0.886174
SCZ	90001415	Morphological parameter	TBNK	FSC-A on HLA DR+ NK	97	-0.0262554	0.0407339	0.519213	0.942202	72.5324	0.964559
SCZ	90001416	Absolute count	Myeloid cell	CD33dim HLA DR- AC	97	0.0194424	0.0400523	0.627374	0.951685	78.8321	0.898448
SCZ	90001417	Relative count	Treg	CD39+ activated Treg %activated Treg	98	0.0560335	0.0403952	0.165402	0.83853	95.0583	0.536802
SCZ	90001418	Absolute count	Treg	CD39+ CD8br AC	98	0.047347	0.0397755	0.233906	0.880153	68.4099	0.987744
SCZ	90001419	MFI	TBNK	CD16-CD56 on HLA DR+ NK	96	-0.0618553	0.0400425	0.122409	0.793528	89.5006	0.639945
SCZ	90001420	MFI	TBNK	CD8 on HLA DR+ CD8br	96	0.00813213	0.0383677	0.832144	0.963136	64.6353	0.992746
SCZ	90001421	Absolute count	Treg	CD39+ resting Treg AC	98	-0.0522948	0.039278	0.183056	0.851795	94.1935	0.561774
SCZ	90001422	Absolute count	TBNK	CD4+ AC	96	-0.072639	0.0391634	0.0636292	0.674897	59.3757	0.998432
SCZ	90001423	Relative count	TBNK	CD4+ CD8dim %leukocyte	98	-0.0672623	0.038566	0.0811443	0.719123	69.8122	0.9831
SCZ	90001424	Relative count	TBNK	CD4+ CD8dim %lymphocyte	98	-0.00699748	0.0387182	0.856581	0.96415	104.277	0.288585
SCZ	90001425	Absolute count	TBNK	CD4+ CD8dim AC	97	0.00942239	0.0375496	0.801867	0.961797	71.42	0.971524
SCZ	90001426	Absolute count	Treg	CD45RA+ CD28- CD8br AC	96	0.0566128	0.0395312	0.152114	0.826868	63.7575	0.994255
SCZ	90001427	MFI	B cell	BAFF-R on naive-mature B cell	101	-0.000847766	0.0389655	0.982642	0.968605	64.6379	0.997657
SCZ	90001428	MFI	B cell	BAFF-R on IgD+ CD24+	97	0.0330886	0.0400443	0.408634	0.927693	94.7589	0.516657
SCZ	90001429	Relative count	TBNK	DN (CD4-CD8-) %leukocyte	96	-0.0586547	0.0393186	0.135756	0.809971	73.5563	0.949675
SCZ	90001430	MFI	B cell	BAFF-R on unsw mem	94	0.0315933	0.0401252	0.431066	0.931197	70.0522	0.963685
SCZ	90001431	MFI	Treg	CD4 on CD39+ activated Treg	98	-0.069836	0.0398971	0.0800489	0.716788	84.721	0.808773
SCZ	90001432	MFI	Myeloid cell	CD45 on CD33br HLA DR+	100	0.0382692	0.0391891	0.328804	0.911688	83.4002	0.869668
SCZ	90001433	MFI	B cell	BAFF-R on IgD- CD27-	98	0.00584581	0.0401749	0.884309	0.965235	52.9191	0.999923
SCZ	90001434	Relative count	Maturation stages of T cell	EM CD4+ %T cell	101	0.017112	0.0394049	0.664099	0.954235	69.6399	0.990976
SCZ	90001435	MFI	B cell	CD19 on IgD+ CD38- naive	94	-0.0277849	0.0403161	0.490713	0.93905	62.0066	0.994441
SCZ	90001436	Relative count	B cell	Naive-mature B cell %lymphocyte	99	0.0370488	0.0392564	0.34529	0.915548	76.6488	0.945633
SCZ	90001437	MFI	B cell	BAFF-R on IgD+ CD24-	95	0.00573843	0.0408015	0.888152	0.96538	80.4435	0.839262
SCZ	90001438	Relative count	TBNK	NKT %T cell	94	0.0237122	0.0396353	0.549666	0.945229	57.4518	0.998605
SCZ	90001439	MFI	cDC	CD11c on myeloid DC	100	0.0403774	0.0393944	0.305386	0.905555	94.4004	0.611987
SCZ	90001440	Relative count	Treg	Secreting Treg % CD4 Treg	98	0.0268787	0.0404294	0.506159	0.9408	67.3698	0.990461
SCZ	90001441	Relative count	TBNK	CD8br %T cell	98	0.0209481	0.039046	0.591615	0.948914	101.646	0.353417
SCZ	90001442	Absolute count	Myeloid cell	CD33br HLA DR+ CD14dim AC	98	0.0636489	0.0393474	0.105746	0.768525	73.2008	0.9659
SCZ	90001443	MFI	B cell	BAFF-R on IgD- CD38dim	96	-0.019982	0.0395397	0.613302	0.950632	71.4615	0.96592
SCZ	90001444	Relative count	Maturation stages of T cell	TD CD8br %T cell	97	-0.0681919	0.0387718	0.078611	0.713648	57.2077	0.999427
SCZ	90001445	Absolute count	TBNK	DN (CD4-CD8-) NKT AC	99	0.00892634	0.0392714	0.820191	0.962619	82.6128	0.86741
SCZ	90001446	MFI	cDC	HLA DR on DC	101	-0.000585301	0.0394999	0.988178	0.968775	77.2606	0.955523
SCZ	90001447	Relative count	TBNK	DN (CD4-CD8-) NKT %lymphocyte	96	-0.0489271	0.0389061	0.208548	0.867511	61.5746	0.996903
SCZ	90001448	MFI	cDC	CD123 on plasmacytoid DC	99	0.0428649	0.0417153	0.304158	0.90521	77.6383	0.93586
SCZ	90001449	Relative count	TBNK	HLA DR++ monocyte %leukocyte	98	0.0692082	0.0420901	0.100117	0.758651	62.748	0.997273
SCZ	90001450	Relative count	TBNK	NKT %lymphocyte	96	0.0351116	0.0441268	0.426208	0.930467	68.2494	0.982597
SCZ	90001451	Relative count	Maturation stages of T cell	CM CD4+ %CD4+	96	-0.0185101	0.0440916	0.674624	0.954917	68.4432	0.981828
SCZ	90001452	Relative count	TBNK	CD8dim %leukocyte	100	0.0491343	0.040981	0.230546	0.878618	83.7637	0.863438
SCZ	90001453	MFI	Myeloid cell	CD33 on Gr MDSC	100	0.0646625	0.0420773	0.124353	0.796098	60.8846	0.999081
SCZ	90001454	Absolute count	cDC	CD62L- DC AC	101	0.053276	0.0408872	0.192575	0.858081	86.6352	0.827171
SCZ	90001455	Relative count	TBNK	CD4+ %leukocyte	98	0.0853577	0.0423764	0.0439809	0.598692	71.1914	0.977232
SCZ	90001456	MFI	B cell	CD20 on unsw mem	99	0.0742614	0.0419987	0.0770303	0.710095	73.0304	0.972174
SCZ	90001457	MFI	B cell	CD25 on IgD- CD27-	98	0.101159	0.0426538	0.01771	0.460366	62.5725	0.997412
SCZ	90001458	MFI	Myeloid cell	CD33 on CD33dim HLA DR+ CD11b-	98	0.015134	0.0410547	0.712403	0.957205	78.9479	0.909526
SCZ	90001459	Absolute count	TBNK	B cell AC	98	-0.0233632	0.041049	0.569252	0.947014	79.162	0.906618
SCZ	90001460	Relative count	TBNK	HLA DR++ monocyte %monocyte	99	0.0209795	0.0381547	0.582419	0.948149	65.5106	0.995243
SCZ	90001461	MFI	B cell	CD27 on T cell	97	0.00748188	0.0410041	0.855217	0.964095	64.3829	0.994545
SCZ	90001462	Relative count	Treg	CD25hi CD45RA+ CD4 not Treg %CD4+	95	-0.0232019	0.0421203	0.581737	0.948092	56.5974	0.999202
SCZ	90001463	Absolute count	TBNK	HLA DR+ NK AC	98	-0.0452264	0.0418712	0.280083	0.897894	69.2339	0.985164
SCZ	90001464	MFI	B cell	BAFF-R on IgD- CD38br	99	-0.0122605	0.0415808	0.768101	0.960185	61.7165	0.998443
SCZ	90001465	Relative count	B cell	IgD+ CD38- %lymphocyte	96	-0.0258468	0.0422399	0.540601	0.944362	44.3647	0.999998
SCZ	90001466	Relative count	Treg	CD28+ CD45RA+ CD8dim %T cell	96	-0.0405522	0.040339	0.314759	0.908109	60.7677	0.99757
SCZ	90001467	Relative count	Maturation stages of T cell	TD CD8br %CD8br	98	-0.0283395	0.0396815	0.475119	0.937175	69.4341	0.984474
SCZ	90001468	MFI	TBNK	CD45 on CD4+	96	-0.0223081	0.0431217	0.604926	0.949982	66.3394	0.988858
SCZ	90001469	Relative count	B cell	IgD- CD27- %lymphocyte	98	-0.00192394	0.0416116	0.963122	0.967989	68.9722	0.986027
SCZ	90001470	MFI	Treg	CD25 on CD4 Treg	96	0.0238608	0.0391896	0.54262	0.944557	59.4654	0.998386
SCZ	90001471	Relative count	Treg	CD28+ CD45RA- CD8dim %T cell	98	0.000289874	0.0395054	0.994146	0.968957	75.6311	0.946863
SCZ	90001472	MFI	B cell	BAFF-R on IgD+ CD38br	97	0.0107153	0.0424787	0.800848	0.961751	65.6212	0.992435
SCZ	90001473	Absolute count	B cell	IgD- CD27- AC	95	-0.00722962	0.0428457	0.866004	0.964526	55.8609	0.999387
SCZ	90001474	MFI	B cell	BAFF-R on IgD+ CD38-	99	0.0365439	0.0398231	0.3588	0.918469	83.9141	0.843895
SCZ	90001475	MFI	B cell	CD20 on IgD+ CD38- unsw mem	96	0.0637538	0.04046	0.115089	0.783243	65.088	0.991846
SCZ	90001476	Absolute count	Treg	CD28+ CD45RA+ CD8br AC	97	0.0137649	0.0403672	0.733109	0.958364	59.6857	0.998656
SCZ	90001477	Morphological parameter	TBNK	SSC-A on HLA DR+ CD4+	97	0.000404462	0.0396879	0.991869	0.968888	72.8483	0.962359
SCZ	90001478	MFI	cDC	HLA DR on myeloid DC	97	-0.0399271	0.0409808	0.329914	0.911959	73.1471	0.960184
SCZ	90001479	MFI	cDC	CD80 on granulocyte	97	-0.0245401	0.0420528	0.55952	0.946142	59.9292	0.998545
SCZ	90001480	Relative count	Treg	Activated & secreting Treg %CD4 Treg	98	-0.0283973	0.0378305	0.452866	0.934291	81.7485	0.866447
SCZ	90001481	Relative count	TBNK	T cell %leukocyte	99	-0.0262438	0.0366213	0.473605	0.936987	82.5105	0.86916
SCZ	90001482	MFI	Myeloid cell	CD11b on CD33dim HLA DR-	96	0.000108304	0.038076	0.99773	0.969065	66.8395	0.987434
SCZ	90001483	MFI	B cell	BAFF-R on IgD+ CD38dim	95	-0.121908	0.0412914	0.00315334	0.227089	64.5627	0.991194
SCZ	90001484	MFI	TBNK	CD16-CD56 on NKT	96	-0.0708756	0.0408078	0.0824203	0.721784	76.2646	0.920917
SCZ	90001485	Absolute count	Treg	CD39+ secreting Treg AC	97	-0.0877786	0.040634	0.0307553	0.526477	85.5302	0.769246
SCZ	90001486	Absolute count	Myeloid cell	CD33br HLA DR+ AC	97	-0.0197656	0.0410207	0.629917	0.951871	70.2275	0.977748
SCZ	90001487	Morphological parameter	TBNK	FSC-A on NK	95	0.00468451	0.0397354	0.906153	0.966045	67.8835	0.980627
SCZ	90001488	Relative count	Myeloid cell	CD33br HLA DR+ CD14dim %CD33br HLA DR+	98	0.000393365	0.0400073	0.992155	0.968896	86.035	0.77955
SCZ	90001489	MFI	Monocyte	CCR2 on monocyte	94	-0.092738	0.042411	0.0287682	0.519262	55.1871	0.999367
SCZ	90001490	MFI	TBNK	CD3 on HLA DR+ CD4+	98	-0.0867799	0.0403086	0.0313275	0.528418	92.5279	0.609523
SCZ	90001491	MFI	B cell	CD25 on CD20- CD38-	97	-0.0834923	0.0411427	0.0424244	0.590767	66.7933	0.989843
SCZ	90001492	Relative count	Maturation stages of T cell	EM DN (CD4-CD8-) %DN	98	-0.03006	0.0411952	0.465575	0.93597	51.6134	0.999957
SCZ	90001493	MFI	Monocyte	CD40 on CD14+ CD16+ monocyte	97	0.0394938	0.0387696	0.308354	0.906379	75.1793	0.942762
SCZ	90001494	MFI	cDC	CD80 on myeloid DC	98	-0.0240986	0.0405317	0.552137	0.945461	79.4872	0.90208
SCZ	90001495	Absolute count	Maturation stages of T cell	Naive DN (CD4-CD8-) AC	97	-0.0990387	0.0418977	0.0180874	0.46283	72.4064	0.965409
SCZ	90001496	MFI	cDC	CD62L on monocyte	100	-0.0730135	0.0406924	0.0727688	0.699945	95.3702	0.584584
SCZ	90001497	Absolute count	cDC	CD62L- CD86+ myeloid DC AC	100	-0.0693658	0.0402106	0.0845163	0.726294	99.5	0.466983
SCZ	90001498	Relative count	Myeloid cell	Basophil %CD33dim HLA DR- CD66b-	99	-0.0462486	0.0394416	0.240963	0.883253	86.9224	0.78086
SCZ	90001499	MFI	Treg	CD25 on activated & secreting Treg	97	-0.0419936	0.038972	0.281243	0.898272	75.2718	0.941854
SCZ	90001500	Relative count	B cell	IgD+ CD24- %lymphocyte	97	-0.00856665	0.0399067	0.830027	0.963046	86.6622	0.741683
SCZ	90001501	Absolute count	Myeloid cell	Basophil AC	97	-0.0301978	0.0415997	0.467892	0.936267	52.9556	0.999892
SCZ	90001502	MFI	Treg	CD3 on CD28+ DN (CD4-CD8-)	98	0.0291184	0.0365479	0.425614	0.930377	79.4769	0.902226
SCZ	90001503	Relative count	Treg	CD25hi %CD4+	96	-0.0306243	0.0408122	0.453032	0.934314	70.7964	0.970121
SCZ	90001504	MFI	B cell	IgD on IgD+	98	-0.0376145	0.0411066	0.360166	0.918753	65.6335	0.993876
SCZ	90001505	MFI	Myeloid cell	CD14 on Mo MDSC	97	-0.00986424	0.0410071	0.809904	0.962162	96.3565	0.470576
SCZ	90001506	Morphological parameter	TBNK	SSC-A on NKT	101	-0.011498	0.040234	0.775048	0.960528	102.828	0.403167
SCZ	90001507	MFI	Treg	CD25 on CD45RA+ CD4 not Treg	99	-0.0147986	0.0414252	0.720914	0.957689	87.1189	0.776345
SCZ	90001508	Absolute count	Maturation stages of T cell	CM CD4+ AC	98	0.00309705	0.0410189	0.939814	0.967221	92.0352	0.623478
SCZ	90001509	MFI	B cell	CD20 on naive-mature B cell	98	-0.0160254	0.0408659	0.69495	0.956178	82.6441	0.850349
SCZ	90001510	MFI	cDC	CD62L on CD62L+ plasmacytoid DC	94	-0.0310828	0.0423403	0.462877	0.935621	53.2024	0.999702
SCZ	90001511	MFI	Treg	CD25 on CD39+ resting Treg	99	-0.0165508	0.0406824	0.684133	0.955515	102.618	0.354836
SCZ	90001512	Relative count	Treg	CD28+ CD45RA+ CD8br %CD8br	99	-0.032601	0.0406445	0.422494	0.929899	97.1277	0.50591
SCZ	90001513	MFI	Treg	CD4 on secreting Treg	99	-0.0607017	0.0399229	0.128392	0.801237	66.3031	0.994115
SCZ	90001514	MFI	B cell	CD24 on IgD- CD38dim	98	-0.0644134	0.0514241	0.210355	0.868499	71.321	0.976607
SCZ	90001515	Absolute count	TBNK	NKT AC	98	0.00955477	0.0534154	0.858035	0.964209	68.6118	0.987149
SCZ	90001516	Relative count	Treg	CD39+ secreting Treg %secreting Treg	99	0.0331308	0.0519221	0.523417	0.94264	83.7179	0.84759
SCZ	90001517	Relative count	cDC	CD11c+ HLA DR++ monocyte %monocyte	100	0.0319979	0.0515634	0.534893	0.943801	78.7865	0.933144
SCZ	90001518	MFI	Monocyte	CCR2 on CD14+ CD16+ monocyte	98	0.0535935	0.0531484	0.313275	0.907714	65.6879	0.993787
SCZ	90001519	MFI	TBNK	CD45 on HLA DR+ T cell	99	0.00230578	0.0527468	0.965132	0.968053	75.5185	0.955397
SCZ	90001520	Absolute count	B cell	IgD- CD38dim AC	102	0.0279749	0.0511404	0.584364	0.948313	94.0063	0.676061
SCZ	90001521	MFI	TBNK	CD3 on HLA DR+ T cell	98	0.0570615	0.0529295	0.281003	0.898195	72.2259	0.971846
SCZ	90001522	MFI	B cell	CD25 on CD24+ CD27+	99	-0.048681	0.05287	0.357172	0.918128	81.3681	0.887702
SCZ	90001523	MFI	cDC	CD86 on monocyte	102	-0.0607657	0.0519878	0.242466	0.883892	106.018	0.346746
SCZ	90001524	MFI	Treg	CD127 on CD8br	97	-0.0391995	0.050465	0.437297	0.93211	85.9501	0.75919
SCZ	90001525	Morphological parameter	TBNK	FSC-A on HLA DR+ CD4+	98	0.00518743	0.0518362	0.920286	0.966549	67.4232	0.990335
SCZ	90001526	MFI	Myeloid cell	CD11b on Mo MDSC	97	0.0395492	0.054304	0.466435	0.93608	63.1684	0.996106
SCZ	90001527	Relative count	cDC	CD62L- CD86+ myeloid DC %DC	98	0.0357157	0.0504272	0.478782	0.937626	80.5026	0.886967
SCZ	90001528	MFI	Treg	CD25 on CD39+ secreting Treg	97	-0.0387983	0.0541102	0.47336	0.936957	61.6856	0.997479
SCZ	90001529	Absolute count	Myeloid cell	CD33- HLA DR+ AC	98	-0.023283	0.0527337	0.658837	0.953886	77.626	0.926108
SCZ	90001530	MFI	Treg	CD3 on secreting Treg	98	0.0431359	0.0534952	0.420041	0.929518	83.9801	0.824271
SCZ	90001531	Absolute count	Treg	CD127- CD8br AC	98	0.012661	0.0536019	0.813274	0.962313	78.482	0.915637
SCZ	90001532	Relative count	B cell	CD20- CD38- %lymphocyte	97	0.00116513	0.0536366	0.982669	0.968606	75.1021	0.943512
SCZ	90001533	Relative count	Treg	CD25hi CD45RA+ CD4 not Treg %T cell	97	-0.0112045	0.0527457	0.831776	0.96312	72.4373	0.965201
SCZ	90001534	MFI	Treg	CD3 on activated & secreting Treg	96	0.0118844	0.0424224	0.779366	0.960738	70.4732	0.97201
SCZ	90001535	MFI	Treg	CD28 on CD28+ DN (CD4-CD8-)	97	-0.0080394	0.0383453	0.833935	0.963212	66.7163	0.990034
SCZ	90001536	MFI	cDC	CCR2 on myeloid DC	94	-0.00302842	0.0396333	0.939092	0.967197	64.5693	0.989139
SCZ	90001537	Relative count	cDC	CD62L- monocyte %monocyte	98	-0.0911676	0.0405528	0.0245685	0.501096	67.559	0.990008
SCZ	90001538	MFI	B cell	CD27 on IgD+ CD38- unsw mem	99	-0.0855855	0.0406	0.0350293	0.54753	71.798	0.978395
SCZ	90001539	Relative count	Treg	CD28+ CD45RA- CD8br %T cell	99	-0.100889	0.0412924	0.0145545	0.436234	71.7231	0.978734
SCZ	90001540	MFI	B cell	CD27 on sw mem	96	-0.0601977	0.0389603	0.122322	0.793411	72.7525	0.95648
SCZ	90001541	Absolute count	Treg	CD28+ DN (CD4-CD8-) AC	95	-0.0194171	0.0381319	0.610605	0.950424	55.378	0.999487
SCZ	90001542	Relative count	B cell	Unsw Mem %lymphocyte	99	0.0259831	0.0412437	0.528701	0.943181	85.3078	0.816152
SCZ	90001543	Absolute count	TBNK	DP (CD4+CD8+) AC	95	0.0317265	0.039392	0.420587	0.929603	50.5127	0.99993
SCZ	90001544	Relative count	Treg	CD39+ resting Treg %resting Treg	95	-0.000352617	0.0385073	0.992694	0.968913	65.2768	0.989467
SCZ	90001545	Relative count	B cell	IgD- CD38- %B cell	97	-0.00713636	0.0412265	0.862572	0.96439	91.0958	0.622404
SCZ	90001546	Absolute count	TBNK	CD8dim NKT AC	99	0.032078	0.039301	0.414379	0.928624	100.724	0.405028
SCZ	90001547	MFI	TBNK	CD19 on B cell	98	0.0100253	0.0393053	0.798675	0.961651	93.5353	0.580724
SCZ	90001548	Relative count	Treg	CD25hi %T cell	97	-0.0117577	0.0382336	0.758445	0.959698	76.8685	0.924475
SCZ	90001549	MFI	Treg	CD25 on CD28+ CD4+	99	-0.0117913	0.0397428	0.766702	0.960115	80.1074	0.906067
SCZ	90001550	Absolute count	TBNK	CD8dim AC	100	0.0203842	0.0387763	0.599106	0.949521	77.1502	0.949093
SCZ	90001551	MFI	Treg	CD39 on monocyte	98	0.00730535	0.0274992	0.790504	0.961269	101.778	0.350031
SCZ	90001552	Relative count	Myeloid cell	CD33dim HLA DR+ CD11b+ %CD33dim HLA DR+	99	-0.00235429	0.0300167	0.937484	0.967142	107.681	0.236627
SCZ	90001553	MFI	B cell	CD38 on IgD+ CD24-	95	0.0181137	0.0280735	0.518782	0.942157	105.39	0.19836
SCZ	90001554	MFI	Monocyte	HLA DR on CD14- CD16+ monocyte	97	-0.0461644	0.0417024	0.268295	0.893884	73.8438	0.954739
SCZ	90001555	Absolute count	cDC	CD62L- monocyte AC	94	0.0301687	0.0354608	0.394901	0.925366	74.7517	0.917342
SCZ	90001556	Morphological parameter	cDC	SSC-A on monocyte	95	0.0173187	0.0403473	0.667748	0.954474	80.2517	0.843023
SCZ	90001557	MFI	Myeloid cell	CD11b on Gr MDSC	95	-0.00329772	0.0419174	0.937294	0.967136	47.4913	0.999984
SCZ	90001558	MFI	Monocyte	CD40 on CD14- CD16+ monocyte	97	-0.0272497	0.0399322	0.494986	0.939544	57.2915	0.999409
SCZ	90001559	MFI	B cell	CD25 on sw mem	98	-0.0291081	0.0403434	0.470597	0.93661	56.5851	0.999656
SCZ	90001560	Morphological parameter	TBNK	SSC-A on HLA DR+ NK	97	-0.0200806	0.0351024	0.567283	0.94684	69.9426	0.97906
SCZ	90001561	Relative count	cDC	CD62L- DC %DC	94	-0.0147126	0.0356589	0.679905	0.955251	69.5634	0.967014
SCZ	90001562	Absolute count	B cell	CD20- AC	95	0.0197869	0.0365945	0.588711	0.948675	66.3162	0.98646
SCZ	90001563	MFI	B cell	CD20 on IgD+ CD24-	98	-0.00792604	0.0343469	0.817498	0.9625	93.1539	0.591663
SCZ	90001564	Morphological parameter	TBNK	SSC-A on T cell	98	-0.0344971	0.0371236	0.352759	0.917188	85.3147	0.795837
SCZ	90001565	MFI	Myeloid cell	CD33 on CD66b++ myeloid cell	100	-0.0039912	0.0344962	0.907891	0.966107	100.928	0.427205
SCZ	90001566	MFI	Myeloid cell	CD14 on CD33dim HLA DR+ CD11b+	97	0.0278289	0.0326356	0.393817	0.925176	82.0092	0.844862
SCZ	90001567	MFI	Monocyte	PDL-1 on CD14+ CD16+ monocyte	99	0.013369	0.0361577	0.711576	0.957158	99.6623	0.434218
SCZ	90001568	MFI	Myeloid cell	CD14 on CD33br HLA DR+ CD14dim	98	0.0572851	0.0328665	0.0813401	0.719536	87.8791	0.735097
SCZ	90001569	MFI	Myeloid cell	CD33 on CD14+ monocyte	98	0.0408023	0.0384978	0.289208	0.900796	66.5673	0.992197
SCZ	90001570	MFI	cDC	CCR2 on CD62L+ plasmacytoid DC	100	0.0188178	0.0401583	0.639362	0.952548	81.5082	0.899159
SCZ	90001571	Absolute count	B cell	CD20- CD38- AC	98	0.069195	0.0387801	0.0743768	0.703877	77.8033	0.924018
SCZ	90001572	MFI	Treg	CD25 on secreting Treg	99	0.0110244	0.0397954	0.78176	0.960853	62.5147	0.998002
SCZ	90001573	MFI	Treg	CD3 on T cell	99	-0.0238491	0.0404628	0.555587	0.945781	68.634	0.989408
SCZ	90001574	MFI	Myeloid cell	HLA DR on CD33- HLA DR+	96	0.0452068	0.0412054	0.272594	0.895383	48.3085	0.999983
SCZ	90001575	MFI	cDC	CD11c on CD62L+ myeloid DC	94	-0.045304	0.0401441	0.259094	0.890528	51.537	0.999849
SCZ	90001576	MFI	Monocyte	CD14 on CD14+ CD16- monocyte	97	-0.0681003	0.0393755	0.0837177	0.724424	62.5534	0.996739
SCZ	90001577	Relative count	B cell	Memory B cell %B cell	96	-0.066225	0.0388317	0.0881129	0.7345	70.8271	0.969937
SCZ	90001578	Relative count	Treg	CD28- DN (CD4-CD8-) %T cell	97	-0.061884	0.0386652	0.109485	0.774648	78.5469	0.902559
SCZ	90001579	MFI	B cell	CD25 on naive-mature B cell	98	0.000241842	0.0393687	0.995099	0.968986	60.9681	0.998423
SCZ	90001580	Relative count	TBNK	CD4+ %T cell	96	-0.000899591	0.0401047	0.982104	0.968588	60.6663	0.997645
SCZ	90001581	Relative count	Maturation stages of T cell	CD45RA- CD4+ %T cell	96	-0.0103036	0.0397525	0.795486	0.961503	80.2467	0.860442
SCZ	90001582	MFI	Maturation stages of T cell	HVEM on CM CD8br	101	-0.0212159	0.0377862	0.574476	0.94747	101.714	0.433459
SCZ	90001583	Absolute count	Treg	CD28- CD8br AC	100	-0.0059047	0.0380321	0.87662	0.964941	86.7131	0.806281
SCZ	90001584	Morphological parameter	TBNK	SSC-A on HLA DR+ CD8br	99	0.0523144	0.0386276	0.175632	0.846492	62.5091	0.998006
SCZ	90001585	Absolute count	Maturation stages of T cell	TD CD8br AC	98	0.00300008	0.0400866	0.940342	0.967239	62.2735	0.997634
SCZ	90001586	MFI	B cell	CD24 on IgD+ CD24+	99	-0.0229639	0.0388253	0.554207	0.945653	67.1943	0.992583
SCZ	90001587	MFI	Maturation stages of T cell	CD3 on CM CD4+	99	0.0249226	0.038836	0.521043	0.942394	64.8389	0.996049
SCZ	90001588	Relative count	Treg	CD39+ resting Treg % CD4 Treg	99	-0.00451155	0.0393799	0.90879	0.96614	120.721	0.0595085
SCZ	90001589	MFI	Myeloid cell	CD33 on CD33dim HLA DR+ CD11b+	99	-0.0207932	0.0397314	0.600735	0.949651	85.435	0.813493
SCZ	90001590	MFI	Treg	CD3 on activated Treg	98	-0.0497907	0.0393678	0.205958	0.866068	81.0989	0.87742
SCZ	90001591	Absolute count	B cell	IgD+ CD24+ AC	97	-0.0747006	0.0393982	0.0579548	0.656581	90.3498	0.643444
SCZ	90001592	MFI	Treg	CD3 on CD39+ CD4+	96	0.0132126	0.0387707	0.733263	0.958372	77.9933	0.897434
SCZ	90001593	MFI	B cell	CD20 on IgD+ CD38br	100	0.0263214	0.0387858	0.497369	0.939817	92.0312	0.677131
SCZ	90001594	Relative count	TBNK	CD3- lymphocyte %leukocyte	99	0.021072	0.0390102	0.589082	0.948706	55.9263	0.999801
SCZ	90001595	MFI	Myeloid cell	CD45 on CD33br HLA DR+ CD14dim	99	0.00580886	0.0386739	0.880606	0.965094	58.0262	0.999557
SCZ	90001596	Absolute count	B cell	IgD+ CD24- AC	99	0.0771025	0.0381421	0.0432326	0.594927	96.9669	0.510519
SCZ	90001597	MFI	cDC	CCR2 on granulocyte	97	0.0893132	0.0397291	0.0245727	0.501116	95.5149	0.494778
SCZ	90001598	Relative count	B cell	IgD+ CD38dim %lymphocyte	98	0.074845	0.0372985	0.0447871	0.602659	72.7345	0.968855
SCZ	90001599	MFI	Monocyte	CD16 on CD14- CD16+ monocyte	98	0.0996668	0.0386157	0.00985162	0.382514	84.9828	0.803124
SCZ	90001600	Relative count	Treg	CD28+ DN (CD4-CD8-) %T cell	101	0.00476301	0.0381837	0.90073	0.965847	66.9208	0.995519
SCZ	90001601	MFI	B cell	CD20 on B cell	99	-0.00486585	0.0394166	0.901753	0.965885	83.1363	0.858232
SCZ	90001602	Relative count	TBNK	NK %lymphocyte	99	-0.00243992	0.0393951	0.950615	0.967581	68.851	0.988843
SCZ	90001603	MFI	cDC	CD80 on monocyte	100	-0.00708688	0.0386196	0.854402	0.964062	87.2633	0.794363
SCZ	90001604	MFI	Treg	CD3 on CD4 Treg	96	0.0372295	0.0389357	0.338982	0.914112	81.8254	0.830201
SCZ	90001605	Absolute count	Treg	CD25hi CD45RA+ CD4 not Treg AC	97	-0.00700001	0.0388033	0.856841	0.964161	63.1479	0.996129
SCZ	90001606	MFI	Myeloid cell	CD45 on CD33dim HLA DR+ CD11b-	99	-0.0548666	0.0386709	0.155955	0.830408	121.032	0.0572505
SCZ	90001607	MFI	Monocyte	CD64 on CD14- CD16+ monocyte	98	0.0101317	0.0392186	0.796145	0.961533	81.5453	0.869943
SCZ	90001608	Morphological parameter	TBNK	FSC-A on HLA DR+ T cell	97	0.00842223	0.0390083	0.829059	0.963004	48.8645	0.999984
SCZ	90001609	Relative count	TBNK	CD4/CD8br	94	-0.0424534	0.0411143	0.301805	0.904542	61.6997	0.994895
SCZ	90001610	Morphological parameter	TBNK	SSC-A on CD4+	96	-0.0476917	0.0394219	0.226364	0.876652	66.2645	0.989059
SCZ	90001611	MFI	B cell	CD24 on transitional	96	-0.0641123	0.0396614	0.105988	0.768931	73.197	0.952809
SCZ	90001612	Morphological parameter	TBNK	SSC-A on CD14+ monocyte	95	0.0866056	0.0406817	0.0332659	0.535608	80.4734	0.838671
SCZ	90001613	Absolute count	Myeloid cell	CD66b++ myeloid cell AC	95	0.0768762	0.0387709	0.0473863	0.614849	62.733	0.994574
SCZ	90001614	Relative count	TBNK	CD8br NKT %T cell	99	0.0308508	0.0388782	0.427472	0.930658	86.2965	0.794928
SCZ	90001615	Morphological parameter	TBNK	FSC-A on NKT	100	0.119104	0.0381197	0.00178116	0.185443	91.7576	0.684427
SCZ	90001616	Relative count	TBNK	DN (CD4-CD8-) NKT %T cell	99	0.130722	0.0393844	0.000902943	0.154774	79.1595	0.91845
SCZ	90001617	Morphological parameter	TBNK	SSC-A on lymphocyte	98	0.13626	0.0394	0.000543434	0.154774	74.6769	0.955103
SCZ	90001618	MFI	Monocyte	CD64 on CD14+ CD16- monocyte	98	-0.0339739	0.0385049	0.3776	0.922212	75.1659	0.95101
SCZ	90001619	Relative count	B cell	Naive-mature B cell %B cell	96	-0.0230542	0.03681	0.531117	0.943424	63.2712	0.99497
SCZ	90001620	Relative count	cDC	CD62L- plasmacytoid DC %DC	96	-0.0380201	0.0378773	0.31549	0.908303	71.3932	0.966372
SCZ	90001621	MFI	B cell	CD24 on CD24+ CD27+	94	0.117349	0.0408962	0.00411201	0.257894	85.4562	0.698327
SCZ	90001622	Relative count	B cell	IgD- CD27- %B cell	95	0.0901975	0.0410021	0.0278194	0.515534	81.5781	0.815955
SCZ	90001623	Morphological parameter	TBNK	SSC-A on NK	93	0.108536	0.0418023	0.00942021	0.375953	71.1093	0.947905
SCZ	90001624	Relative count	TBNK	CD8dim %T cell	98	0.0163654	0.0384336	0.670247	0.954636	81.2755	0.874496
SCZ	90001625	MFI	Treg	CD45RA on resting Treg	96	-0.0114809	0.0348377	0.741737	0.958828	66.5223	0.988353
SCZ	90001626	MFI	B cell	CD25 on IgD+ CD38- naive	97	-0.00102824	0.0354288	0.976846	0.968424	80.8449	0.866164
SCZ	90001627	MFI	B cell	BAFF-R on CD20- CD38-	97	-0.0504543	0.0395689	0.202274	0.86396	67.6522	0.987508
SCZ	90001628	Relative count	Maturation stages of T cell	CM CD4+ %T cell	96	-0.029055	0.0382804	0.447849	0.933604	58.345	0.998884
SCZ	90001629	Absolute count	Myeloid cell	CD33- HLA DR- AC	96	-0.0426368	0.0388805	0.272811	0.895457	64.2145	0.993507
SCZ	90001630	Relative count	TBNK	CD8dim NKT %T cell	97	0.0653892	0.0399264	0.101476	0.76111	97.0384	0.451148
SCZ	90001631	Relative count	cDC	CD11c+ CD62L- monocyte %monocyte	96	0.0735213	0.0395483	0.0630236	0.673055	90.2478	0.618707
SCZ	90001632	MFI	Myeloid cell	HLA DR on CD33br HLA DR+ CD14-	97	0.0640524	0.0396179	0.105932	0.768836	93.9079	0.541365
SCZ	90001633	Relative count	Treg	Activated Treg %CD4 Treg	96	0.0984953	0.0396814	0.0130591	0.422018	95.7095	0.46029
SCZ	90001634	Relative count	TBNK	HLA DR+ T cell%T cell	98	0.1064	0.039622	0.00724451	0.336379	114.174	0.112337
SCZ	90001635	MFI	Myeloid cell	CD33 on Im MDSC	97	0.0940387	0.0397074	0.0178704	0.461423	107.307	0.202218
SCZ	90001636	MFI	B cell	IgD on transitional	98	0.126916	0.0388647	0.00109236	0.154774	87.0249	0.756157
SCZ	90001637	Relative count	B cell	IgD+ %B cell	98	0.130371	0.0391514	0.000868715	0.154774	86.6871	0.764268
SCZ	90001638	Relative count	TBNK	DP (CD4+CD8+) %T cell	98	0.130663	0.0389932	0.000805449	0.154774	82.704	0.849233
SCZ	90001639	MFI	B cell	BAFF-R on IgD+ CD38- unsw mem	98	-0.0508372	0.039649	0.199779	0.862495	88.1567	0.728089
SCZ	90001640	MFI	Maturation stages of T cell	HVEM on CD8br	96	-0.0372295	0.0389357	0.338982	0.914112	81.8254	0.830201
SCZ	90001641	MFI	Monocyte	CD64 on CD14- CD16-	96	-0.0366727	0.0405942	0.366315	0.920008	81.793	0.830857
SCZ	90001642	MFI	Myeloid cell	CD33 on basophil	99	-0.0171209	0.0385138	0.656654	0.95374	102.536	0.356972
SCZ	90001643	Relative count	B cell	IgD- CD38br %B cell	93	0.00981869	0.0397706	0.804999	0.96194	51.4083	0.999806
SCZ	90001644	Relative count	Maturation stages of T cell	TD DN (CD4-CD8-) %DN	99	0.00497941	0.039118	0.898709	0.965773	108.892	0.212404
SCZ	90001645	Relative count	Treg	CD39+ CD8br %CD8br	97	-0.0407726	0.038577	0.290551	0.901209	71.6619	0.970109
SCZ	90001646	MFI	Myeloid cell	CD45 on CD33br HLA DR+ CD14-	96	-0.00380782	0.0390932	0.922406	0.966623	63.6672	0.994394
SCZ	90001647	MFI	cDC	CD11c on monocyte	97	-0.0525211	0.0375703	0.16213	0.835807	72.2432	0.966485
SCZ	90001648	Absolute count	B cell	IgD+ CD38- AC	99	0.084864	0.0392587	0.0306443	0.526093	48.5414	0.999993
SCZ	90001649	Absolute count	cDC	CD11c+ monocyte AC	100	0.123737	0.0397563	0.00185581	0.187818	56.2511	0.999832
SCZ	90001650	Absolute count	Treg	CD39+ activated Treg AC	99	0.109344	0.0391949	0.00527508	0.287466	58.9035	0.999393
SCZ	90001651	MFI	B cell	CD24 on IgD+ CD38br	101	0.00225213	0.0391382	0.954113	0.967696	59.5548	0.999558
SCZ	90001652	MFI	B cell	CD20 on IgD+ CD38-	98	0.0241711	0.0399256	0.544912	0.944778	67.427	0.990326
SCZ	90001653	MFI	Monocyte	CD40 on monocytes	96	0.0569953	0.040515	0.159495	0.833546	55.4748	0.9996
SCZ	90001654	Absolute count	B cell	Naive-mature B cell AC	100	0.073756	0.0399608	0.0649344	0.678785	73.1152	0.976225
SCZ	90001655	Relative count	Treg	Secreting Treg %CD4	98	0.0369403	0.0366769	0.313848	0.907867	90.2718	0.672393
SCZ	90001656	Absolute count	Maturation stages of T cell	EM CD4+ AC	96	-0.0569953	0.040515	0.159495	0.833546	55.4748	0.9996
SCZ	90001657	MFI	Maturation stages of T cell	CCR7 on naive CD4+	97	0.0334059	0.0348945	0.338396	0.913976	71.5517	0.970761
SCZ	90001658	Absolute count	B cell	IgD+ CD38br AC	98	-0.0991184	0.039483	0.0120592	0.411202	72.5029	0.970247
SCZ	90001659	Absolute count	Monocyte	CD14- CD16- AC	98	-0.0840316	0.0393402	0.0326775	0.533496	78.0782	0.920697
SCZ	90001660	Morphological parameter	TBNK	SSC-A on HLA DR+ T cell	98	-0.123971	0.0412441	0.00264884	0.214852	70.4578	0.980528
SCZ	90001661	MFI	Myeloid cell	HLA DR on CD33dim HLA DR+ CD11b+	95	0.0823824	0.0419255	0.0494175	0.623786	72.421	0.951928
SCZ	90001662	Relative count	TBNK	CD8br NKT %lymphocyte	97	0.0575977	0.0400328	0.150218	0.825064	54.9354	0.999757
SCZ	90001663	MFI	B cell	CD24 on IgD+ CD38- unsw mem	100	0.0666957	0.0405099	0.099681	0.757851	87.2958	0.793648
SCZ	90001664	MFI	Maturation stages of T cell	CD8 on naive CD8br	94	0.0150026	0.0384234	0.6962	0.956253	69.5435	0.967145
SCZ	90001665	MFI	Treg	CD25 on CD39+ CD4 Treg	97	-0.0325382	0.0396718	0.412111	0.928259	87.5713	0.718559
SCZ	90001666	MFI	Treg	CD39 on CD39+ activated Treg	99	0.0532664	0.0352686	0.130966	0.804379	89.4012	0.720775
SCZ	90001667	MFI	Treg	CD4 on CD39+ CD4+	99	0.00168649	0.0378494	0.96446	0.968032	87.2795	0.772623
SCZ	90001668	MFI	B cell	CD27 on memory B cell	96	-0.0717626	0.0400317	0.0730296	0.700591	49.4971	0.999969
SCZ	90001669	Absolute count	Treg	CD28- CD25++ CD8br AC	97	-0.00288288	0.0365652	0.937158	0.967131	81.7612	0.849561
SCZ	90001670	Absolute count	Myeloid cell	HSC AC	100	-0.0799326	0.0405869	0.0489052	0.621578	108.844	0.234318
SCZ	90001671	MFI	Treg	CD4 on activated Treg	101	-0.118965	0.0403932	0.00322776	0.228666	105.669	0.329791
SCZ	90001672	Morphological parameter	cDC	SSC-A on plasmacytoid DC	99	-0.100208	0.0415388	0.0158483	0.44697	91.8513	0.655729
SCZ	90001673	MFI	B cell	CD20 on IgD- CD27-	99	0.0151365	0.0398487	0.704057	0.95672	88.8656	0.734306
SCZ	90001674	Absolute count	Myeloid cell	CD33dim HLA DR+ CD11b+ AC	99	0.0316997	0.0404202	0.432891	0.931467	80.4474	0.90133
SCZ	90001675	Relative count	Myeloid cell	Im MDSC %CD33dim HLA DR- CD66b-	99	0.0358789	0.0398775	0.368264	0.920397	91.1184	0.675668
SCZ	90001676	Relative count	Treg	CD45RA+ CD28- CD8br %CD8br	96	0.0490145	0.0384015	0.201825	0.863699	76.0645	0.923369
SCZ	90001677	Relative count	Treg	CD4 Treg %CD4	95	0.0284541	0.0387164	0.462378	0.935556	64.9249	0.990351
SCZ	90001678	Absolute count	Monocyte	CD14+ CD16- monocyte AC	98	0.0267974	0.0376755	0.476918	0.937397	79.6188	0.900202
SCZ	90001679	MFI	Treg	CD8 on CD28+ CD45RA+ CD8br	98	-0.0179213	0.0419428	0.669176	0.954566	65.893	0.993443
SCZ	90001680	MFI	TBNK	CD45 on HLA DR+ NK	100	-0.006759	0.040623	0.867855	0.964599	66.0792	0.995552
SCZ	90001681	MFI	Treg	CD39 on granulocyte	97	-0.0421321	0.0421737	0.317788	0.908905	59.4507	0.998756
SCZ	90001682	MFI	B cell	CD24 on unsw mem	98	0.00979832	0.0401348	0.807126	0.962037	77.0386	0.932737
SCZ	90001683	Relative count	B cell	PB/PC %B cell	99	-0.0203737	0.0381693	0.593498	0.949068	66.3387	0.994059
SCZ	90001684	MFI	cDC	CCR2 on plasmacytoid DC	96	-0.0187389	0.0420363	0.655757	0.95368	65.3922	0.991189
SCZ	90001685	MFI	Myeloid cell	CD33 on CD33br HLA DR+ CD14dim	98	0.018468	0.0391998	0.637552	0.95242	67.233	0.990778
SCZ	90001686	Absolute count	B cell	IgD- CD38- AC	99	0.0173154	0.0359183	0.629751	0.951859	73.1225	0.971658
SCZ	90001687	Absolute count	Treg	CD25hi CD45RA- CD4 not Treg AC	98	-0.00107202	0.040267	0.978761	0.968484	67.0848	0.991112
SCZ	90001688	MFI	Myeloid cell	CD33 on Mo MDSC	95	0.02114	0.0289735	0.465614	0.935975	84.3893	0.750886
SCZ	90001689	MFI	cDC	CCR2 on monocyte	98	-0.017694	0.0305877	0.562947	0.946452	90.3789	0.669476
SCZ	90001690	MFI	B cell	CD25 on IgD- CD38dim	95	-0.0152478	0.0289696	0.598652	0.949484	64.6848	0.990917
SCZ	90001691	Absolute count	Treg	Resting Treg AC	95	-0.0430821	0.0417331	0.30192	0.904574	59.1751	0.998107
SCZ	90001692	MFI	B cell	CD27 on IgD- CD38br	95	-0.0539914	0.0412473	0.190545	0.856786	58.722	0.998363
SCZ	90001693	Relative count	Maturation stages of T cell	CM CD8br %CD8br	97	-0.0360978	0.0409212	0.377707	0.922233	54.7265	0.999776
SCZ	90001694	Relative count	Monocyte	CD16+ monocyte %monocyte	97	0.0704095	0.041544	0.0901105	0.738849	66.3206	0.990965
SCZ	90001695	Relative count	Maturation stages of T cell	Naive CD4+ %T cell	95	7.52632	4.32881	0.0820946	0.721111	53.2588	0.999774
SCZ	90001696	MFI	Monocyte	HLA DR on CD14- CD16-	99	0.879535	0.482483	0.0683132	0.688345	62.8645	0.997778
SCZ	90001697	Absolute count	Myeloid cell	CD33dim HLA DR+ CD11b- AC	98	0.429871	0.199253	0.0309732	0.527223	72.7934	0.968493
SCZ	90001698	MFI	TBNK	CD45 on HLA DR+ CD4+	94	1.92592	5.87909	0.743223	0.958907	51.0353	0.999879
SCZ	90001699	Relative count	B cell	Sw mem %lymphocyte	97	0.0532243	0.561743	0.924515	0.966697	73.9883	0.953543
SCZ	90001700	MFI	B cell	CD27 on unsw mem	96	-0.132267	0.243229	0.586581	0.948498	77.1702	0.909135
SCZ	90001701	Relative count	Maturation stages of T cell	Naive CD4+ %CD4+	101	0.00645283	0.0435311	0.882157	0.965153	130.144	0.0230406
SCZ	90001702	MFI	Myeloid cell	CD45 on Mo MDSC	97	0.00940144	0.0402017	0.815096	0.962394	87.5106	0.720129
SCZ	90001703	MFI	Maturation stages of T cell	HVEM on T cell	97	0.0115525	0.0401922	0.773781	0.960466	82.6138	0.833051
SCZ	90001704	MFI	Treg	CD28 on resting Treg	97	-0.0166701	0.0401062	0.677666	0.95511	85.852	0.761556
SCZ	90001705	MFI	Myeloid cell	CD11b on basophil	98	-0.00861175	0.0399248	0.829222	0.963011	89.6327	0.689615
SCZ	90001706	MFI	B cell	CD19 on sw mem	97	0.0136635	0.0545089	0.802072	0.961807	83.9597	0.804972
SCZ	90001707	Morphological parameter	TBNK	FSC-A on lymphocyte	98	0.0178647	0.0543143	0.742221	0.958854	78.0075	0.921561
SCZ	90001708	MFI	Monocyte	CD14 on CD14+ CD16+ monocyte	99	-0.0200561	0.0395578	0.61215	0.950543	98.8094	0.458083
SCZ	90001709	MFI	B cell	CD20 on transitional	98	0.000676965	0.0398533	0.986447	0.968722	89.8018	0.685091
SCZ	90001710	MFI	Treg	CD28 on CD28+ CD45RA+ CD8br	98	-0.00933395	0.0398592	0.814851	0.962383	95.2282	0.531893
SCZ	90001711	Absolute count	Treg	CD28- DN (CD4-CD8-) AC	99	-0.00295474	0.0395151	0.940394	0.967241	103.365	0.335837
SCZ	90001712	Relative count	Treg	CD28- CD25++ CD8br %T cell	98	-0.000830279	0.0399341	0.983412	0.968629	97.5584	0.464988
SCZ	90001713	MFI	cDC	CD80 on plasmacytoid DC	96	0.032364	0.0394761	0.412309	0.928291	75.1873	0.933485
SCZ	90001714	Relative count	TBNK	CD8br %leukocyte	99	0.00916193	0.0397853	0.817871	0.962517	99.8847	0.428053
SCZ	90001715	Relative count	Treg	CD39+ secreting Treg %CD4 Treg	97	0.0145974	0.0401555	0.716215	0.957423	86.8298	0.737483
SCZ	90001716	MFI	B cell	CD25 on IgD- CD38br	97	-0.0178193	0.0401974	0.657554	0.9538	85.1249	0.778755
SCZ	90001717	MFI	B cell	CD25 on IgD+ CD38-	98	0.02383	0.039995	0.551293	0.945382	84.5225	0.812996
SCZ	90001718	Morphological parameter	TBNK	SSC-A on B cell	98	-0.00138624	0.0400513	0.972389	0.968284	101.26	0.363476
SCZ	90001719	MFI	B cell	CD20 on IgD- CD38dim	96	-0.0162272	0.0403277	0.687401	0.955718	78.8149	0.884792
SCZ	90001720	Absolute count	cDC	Plasmacytoid DC AC	97	-0.00927043	0.040219	0.817704	0.96251	87.0523	0.731861
SCZ	90001721	MFI	TBNK	CD45 on granulocyte	98	0.018103	0.0384763	0.638	0.952452	61.9711	0.997842
SCZ	90001722	MFI	Treg	CD3 on CD45RA+ CD4+	100	0.0462983	0.0381606	0.225035	0.876014	83.6461	0.865474
SCZ	90001723	Absolute count	TBNK	T cell AC	97	0.0103746	0.0394615	0.792623	0.961369	76.4588	0.929247
SCZ	90001724	Morphological parameter	TBNK	FSC-A on CD4+	100	0.0196526	0.0386319	0.610952	0.950451	76.3224	0.955989
SCZ	90001725	MFI	Myeloid cell	CD45 on CD66b++ myelod cell	100	0.00850978	0.0381364	0.823426	0.96276	66.9726	0.994344
SCZ	90001726	MFI	Maturation stages of T cell	CD8 on EM CD8br	98	0.0343396	0.0387607	0.375651	0.92184	76.9371	0.933838
SCZ	90001727	MFI	B cell	CD20 on IgD+ CD38dim	99	0.0699472	0.0526409	0.183927	0.852393	89.6532	0.714313
SCZ	90001728	Relative count	TBNK	DP (CD4+CD8+) %leukocyte	98	0.0550831	0.0533723	0.302047	0.904611	70.0401	0.982226
SCZ	90001729	MFI	cDC	CCR2 on CD62L+ myeloid DC	97	0.00716996	0.0394428	0.855754	0.964117	63.6771	0.995507
SCZ	90001730	MFI	B cell	CD27 on IgD+ CD24+	99	-0.00971873	0.0385743	0.801081	0.961761	74.65	0.961952
SCZ	90001731	Relative count	Treg	Resting Treg % CD4 Treg	97	-0.0105707	0.0390044	0.786381	0.961074	76.1063	0.933179
SCZ	90001732	Relative count	Maturation stages of T cell	CM DN (CD4-CD8-) %DN	96	0.0121279	0.0394414	0.75847	0.9597	66.91	0.987222
SCZ	90001733	MFI	Myeloid cell	CD33 on CD33dim HLA DR-	98	0.00539851	0.0391065	0.890204	0.965457	92.792	0.602003
SCZ	90001734	MFI	Treg	CD25 on CD39+ CD4+	96	-0.012584	0.0397514	0.751571	0.959345	87.2709	0.701241
SCZ	90001735	Relative count	B cell	IgD- CD38- %lymphocyte	97	-0.00232506	0.0391531	0.952646	0.967648	61.0837	0.997903
SCZ	90001736	Relative count	Maturation stages of T cell	CM CD8br %T cell	97	0.00399422	0.0392463	0.918937	0.966501	68.5508	0.98461
SCZ	90001737	MFI	Myeloid cell	CD66b on CD66b++ myeloid cell	100	0.00209792	0.0381198	0.956111	0.967762	75.2874	0.963589
SCZ	90001738	Absolute count	Myeloid cell	Im MDSC AC	100	0.0142707	0.0384947	0.710847	0.957116	74.1134	0.970939
SCZ	90001739	MFI	Monocyte	CCR2 on CD14+ CD16- monocyte	98	-0.0389918	0.0388129	0.315085	0.908196	73.5147	0.963791
SCZ	90001740	Absolute count	Maturation stages of T cell	TD DN (CD4-CD8-) AC	98	0.00927	0.0392996	0.813526	0.962324	86.3833	0.771448
SCZ	90001741	Relative count	Treg	CD28- DN (CD4-CD8-) %DN	100	0.00615543	0.0383851	0.872598	0.964785	80.3	0.915445
SCZ	90001742	MFI	Treg	CD3 on CD28+ CD45RA- CD8br	99	-0.023543	0.0388423	0.544437	0.944732	63.352	0.997427
SCZ	90001743	Relative count	Treg	CD28+ DN (CD4-CD8-) %DN	101	0.0106913	0.0382737	0.779986	0.960768	87.5357	0.808728
SCZ	90001744	Relative count	Maturation stages of T cell	Naive DN (CD4-CD8-) %DN	102	0.0441733	0.0376825	0.241096	0.88331	111.994	0.213693
SCZ	90001745	Relative count	B cell	IgD+ CD38- %B cell	101	-0.0191851	0.03816	0.615137	0.950772	103.537	0.384279
SCZ	90001746	Absolute count	Treg	Activated & resting Treg AC	94	0.0439976	0.0396568	0.267232	0.893507	68.1164	0.975497
SCZ	90001747	MFI	B cell	CD27 on CD24+ CD27+	101	0.0155612	0.038198	0.683728	0.95549	82.3567	0.90002
SCZ	90001748	Morphological parameter	cDC	FSC-A on myeloid DC	98	0.0436006	0.0386832	0.259692	0.890753	78.3181	0.917717
SCZ	90001749	Absolute count	Monocyte	CD14+ CD16+ monocyte AC	98	0.0427851	0.0538534	0.42692	0.930575	78.4642	0.915865
SCZ	90001750	MFI	B cell	CD27 on IgD- CD38-	97	0.0431399	0.0536648	0.421469	0.92974	63.9165	0.995198
SCZ	90001751	MFI	B cell	CD25 on memory B cell	98	0.00128508	0.0389204	0.97366	0.968324	72.4026	0.970834
SCZ	90001752	MFI	Treg	CD4 on CD28+ CD4+	98	0.00392201	0.0389903	0.919876	0.966534	72.4574	0.970514
SCZ	90001753	Absolute count	TBNK	CD3- lymphocyte AC	98	-0.0311795	0.0390891	0.425072	0.930294	103.872	0.298117
SCZ	90001754	MFI	TBNK	CD45 on CD8br	101	-0.0230289	0.0433691	0.59542	0.949224	127.72	0.0321733
SCZ	90001755	MFI	Monocyte	CX3CR1 on CD14- CD16-	100	-0.0426527	0.0385563	0.26862	0.893999	112.308	0.17021
SCZ	90001756	MFI	Maturation stages of T cell	HVEM on CD4+	97	-0.00636119	0.0395397	0.872187	0.964769	83.4878	0.815094
SCZ	90001757	MFI	Maturation stages of T cell	HVEM on naive CD4+	97	-0.0469743	0.0389551	0.227872	0.877368	82.9072	0.827139
SCZ	90001758	Absolute count	Maturation stages of T cell	Naive CD8br AC	101	-0.00441735	0.0381073	0.907717	0.966101	99.2292	0.502972
SCZ	90001759	MFI	B cell	CD19 on IgD- CD27-	100	0.0083569	0.0384454	0.827919	0.962955	91.6063	0.688438
SCZ	90001760	Relative count	Treg	CD28- CD8dim %CD8dim	94	0.0432061	0.0398951	0.278812	0.897476	69.646	0.966469
SCZ	90001761	MFI	Myeloid cell	CD45 on CD33- HLA DR-	99	-0.0451328	0.0390389	0.247641	0.886042	100.712	0.405355
SCZ	90001762	Absolute count	Maturation stages of T cell	EM DN (CD4-CD8-) AC	99	0.0356028	0.0387402	0.358088	0.91832	66.9107	0.993103
SCZ	90001763	MFI	Monocyte	PDL-1 on CD14- CD16+ monocyte	98	-0.0303249	0.0392935	0.44026	0.932537	68.131	0.988528
SCZ	90001764	MFI	Treg	CD127 on granulocyte	98	-0.0891955	0.0390106	0.0222283	0.488764	63.2932	0.996799
SCZ	90001765	Relative count	B cell	IgD+ CD24+ %B cell	98	-0.0710548	0.0392179	0.0700177	0.692911	68.6873	0.98692
SCZ	90001766	Relative count	TBNK	Granulocyte %leukocyte	98	0.0137479	0.039544	0.728095	0.958089	57.6545	0.999489
SCZ	90001767	Relative count	Maturation stages of T cell	CM DN (CD4-CD8-) %T cell	95	0.0134377	0.0558842	0.809977	0.962165	68.9328	0.975699
SCZ	90001768	MFI	Treg	CD127 on CD28+ CD45RA- CD8br	99	-0.0953969	0.0389161	0.0142324	0.433349	81.01	0.893142
SCZ	90001769	Relative count	Treg	CD28+ CD45RA- CD8br %CD8br	96	0.0212374	0.0405581	0.600537	0.949635	62.4182	0.996042
SCZ	90001770	MFI	Myeloid cell	CD45 on lymphocyte	96	-0.0264876	0.0401268	0.50919	0.941132	52.4421	0.999882
SCZ	90001771	Absolute count	TBNK	Leukocyte AC	99	-0.0499752	0.0389153	0.19907	0.862073	55.9487	0.999799
SCZ	90001772	MFI	Maturation stages of T cell	HVEM on TD CD4+	97	-0.0476998	0.0392076	0.223758	0.875395	61.7881	0.9974
SCZ	90001773	Relative count	TBNK	CD8br and CD8dim %leukocyte	100	-0.018131	0.0391045	0.642895	0.952797	58.1959	0.999644
SCZ	90001774	Absolute count	Maturation stages of T cell	CM DN (CD4-CD8-) AC	98	-0.051566	0.0387175	0.182908	0.851693	64.8267	0.99507
SCZ	90001775	MFI	B cell	IgD on IgD+ CD38- unsw mem	97	0.0235631	0.0396576	0.552403	0.945486	70.0162	0.978727
SCZ	90001776	MFI	Maturation stages of T cell	CD3 on CD45RA- CD4+	99	0.0456002	0.0386428	0.237983	0.881963	81.7501	0.881704
SCZ	90001777	Absolute count	Maturation stages of T cell	CM CD8br AC	99	-0.0379059	0.0384505	0.324213	0.910549	86.4251	0.792076
SCZ	90001778	MFI	B cell	IgD on IgD+ CD38-	96	-0.0302233	0.0392887	0.441737	0.932747	70.6455	0.971015
SCZ	90001779	Absolute count	cDC	CD62L- HLA DR++ monocyte AC	101	-0.0109749	0.0387765	0.777154	0.96063	108.35	0.267105
SCZ	90001780	MFI	B cell	CD19 on IgD+ CD38br	97	0.0182598	0.0393443	0.642574	0.952774	62.7718	0.996525
SCZ	90001781	Absolute count	Treg	CD28+ CD45RA- CD8dim AC	97	-0.0447666	0.0543158	0.409831	0.927889	86.2877	0.75096
SCZ	90001782	Morphological parameter	cDC	FSC-A on plasmacytoid DC	98	0.0199025	0.0525826	0.70506	0.956779	71.8122	0.974109
SCZ	90001783	MFI	Treg	CD28 on CD45RA+ CD4+	98	-0.0340673	0.0386999	0.3787	0.922421	83.6603	0.830737
SCZ	90001784	MFI	TBNK	HLA DR on B cell	98	-0.00886774	0.0397523	0.823477	0.962763	86.6757	0.764538
SCZ	90001785	Relative count	B cell	CD20- CD38- %B cell	97	-0.000674757	0.0393724	0.986327	0.968718	70.4286	0.976782
SCZ	90001786	Absolute count	TBNK	HLA DR++ monocyte AC	94	-0.0153881	0.0400885	0.701087	0.956544	77.079	0.883353
SCZ	90001787	Relative count	B cell	PB/PC %lymphocyte	95	-0.0203919	0.0395623	0.606248	0.950086	65.2536	0.989528
SCZ	90001788	Relative count	Treg	CD127- CD8br %T cell	96	0.0700672	0.0393429	0.0749233	0.705184	71.5207	0.965525
SCZ	90001789	MFI	Monocyte	HLA DR on CD14+ monocyte	98	-0.0317241	0.0384775	0.409664	0.927862	64.1578	0.995903
SCZ	90001790	MFI	Monocyte	CCR2 on CD14- CD16+ monocyte	97	-0.012908	0.0388539	0.739724	0.95872	71.7477	0.969595
SCZ	90001791	MFI	B cell	CD38 on CD3- CD19-	99	-0.0188302	0.0393175	0.631991	0.952021	87.991	0.755772
SCZ	90001792	Relative count	cDC	Plasmacytoid DC %DC	96	-0.0201666	0.0393776	0.608557	0.950266	72.7024	0.956879
SCZ	90001793	Relative count	Maturation stages of T cell	TD DN (CD4-CD8-) %T cell	97	-0.0255861	0.0391782	0.513711	0.941619	59.1832	0.998862
SCZ	90001794	MFI	Maturation stages of T cell	HVEM on TD CD8br	100	0.010771	0.039083	0.782861	0.960906	85.7468	0.826279
SCZ	90001795	MFI	Maturation stages of T cell	CD3 on EM CD8br	95	-0.0493868	0.0397466	0.214037	0.870468	64.0171	0.992349
SCZ	90001796	MFI	B cell	CD19 on PB/PC	99	-0.0262686	0.0378302	0.487444	0.938666	83.9395	0.843413
SCZ	90001797	MFI	B cell	CD25 on IgD+ CD38br	97	-0.064659	0.0380691	0.0894199	0.737361	80.7427	0.867943
SCZ	90001798	MFI	Myeloid cell	CD66b on Gr MDSC	97	0.00310329	0.0392252	0.936941	0.967124	61.4614	0.997645
SCZ	90001799	Absolute count	Monocyte	Monocyte AC	100	-0.0290011	0.0495013	0.557966	0.946	75.6677	0.960923
SCZ	90001800	Relative count	Treg	CD45RA- CD28- CD8br %CD8br	100	0.0283393	0.0393113	0.470974	0.936657	93.0207	0.650309
SCZ	90001801	Relative count	TBNK	HLA DR+ T cell%lymphocyte	99	-0.0086124	0.0530788	0.871104	0.964727	90.8256	0.683527
SCZ	90001802	Relative count	B cell	IgD- CD38br %lymphocyte	98	0.0304787	0.0392107	0.436979	0.932064	66.643	0.992046
SCZ	90001803	Absolute count	Maturation stages of T cell	EM CD8br AC	99	-0.029644	0.0390636	0.447932	0.933615	72.4535	0.975242
SCZ	90001804	MFI	Treg	CD8 on CD39+ CD8br	97	0.0532812	0.0389883	0.171753	0.843567	72.9158	0.961876
SCZ	90001805	MFI	Monocyte	PDL-1 on CD14+ CD16- monocyte	99	0.0488681	0.0391722	0.212207	0.869497	68.5739	0.98956
SCZ	90001806	Relative count	Myeloid cell	CD33br HLA DR+ CD14- %CD33br HLA DR+	98	0.0350287	0.0393388	0.373232	0.921374	66.4085	0.992507
SCZ	90001807	MFI	Treg	CD127 on CD28+ DN (CD4-CD8-)	99	-0.0597224	0.0376874	0.113039	0.780175	66.6713	0.993518
SCZ	90001808	MFI	cDC	CD86 on granulocyte	99	-0.00110398	0.0389197	0.977371	0.968441	62.2259	0.998173
SCZ	90001809	MFI	B cell	CD19 on IgD+	96	0.0156807	0.0381271	0.680873	0.955312	57.6199	0.999129
SCZ	90001810	MFI	Treg	CD28 on activated & secreting Treg	95	0.125682	0.0541854	0.0203689	0.477502	55.0543	0.999545
SCZ	90001811	MFI	Myeloid cell	HLA DR on HSC	99	0.034477	0.0394587	0.382255	0.923087	63.0994	0.997614
SCZ	90001812	MFI	B cell	CD25 on IgD+ CD38- unsw mem	100	-0.00258316	0.0388281	0.946957	0.96746	107.584	0.260993
SCZ	90001813	Absolute count	TBNK	NK AC	101	0.0448442	0.0389719	0.249863	0.886941	88.777	0.781647
SCZ	90001814	MFI	B cell	CD38 on IgD+	95	0.0129399	0.039131	0.740886	0.958783	67.2822	0.983067
SCZ	90001815	MFI	B cell	CD19 on unsw mem	101	0.05866	0.0377866	0.120566	0.791031	107.754	0.280427
SCZ	90001816	Relative count	Treg	CD28- CD8dim %T cell	101	0.0464623	0.0386501	0.229314	0.878045	63.4307	0.998377
SCZ	90001817	Absolute count	cDC	CD86+ plasmacytoid DC AC	97	0.0286987	0.0381435	0.451818	0.934149	78.0817	0.909021
SCZ	90001818	MFI	TBNK	CD8 on NKT	100	0.0277937	0.0391981	0.478289	0.937566	61.4096	0.998906
SCZ	90001819	MFI	Treg	CD39 on CD39+ secreting Treg	97	0.0236654	0.0393895	0.547969	0.945069	79.5537	0.887537
SCZ	90001820	MFI	B cell	CD20 on IgD+ CD38- naive	99	0.0272696	0.0392651	0.487368	0.938657	94.1831	0.590355
SCZ	90001821	MFI	TBNK	CD45 on lymphocyte	98	-0.0132611	0.0398758	0.739467	0.958707	100.169	0.392485
SCZ	90001822	Absolute count	Maturation stages of T cell	CD45RA+ CD8br AC	100	-0.0187005	0.046308	0.686338	0.955652	138.262	0.00562951
SCZ	90001823	MFI	TBNK	CD16-CD56 on NK	98	0.0205541	0.0538092	0.702475	0.956627	82.3794	0.855224
SCZ	90001824	Absolute count	Monocyte	CD14- CD16+ monocyte AC	99	0.0135479	0.0392941	0.730257	0.958208	114.445	0.12267
SCZ	90001825	MFI	B cell	CD25 on IgD- CD38-	99	-0.0181458	0.0446008	0.684119	0.955515	123.296	0.0428994
SCZ	90001826	Relative count	Maturation stages of T cell	Naive CD8br %T cell	98	0.0240278	0.039696	0.544982	0.944784	108.926	0.191916
SCZ	90001827	Relative count	cDC	CD62L- myeloid DC %DC	100	0.000475808	0.0451781	0.991597	0.968879	129.966	0.0200853
SCZ	90001828	Relative count	Maturation stages of T cell	EM CD8br %CD8br	98	-0.0304764	0.0396184	0.441745	0.932748	82.7467	0.848434
SCZ	90001829	MFI	cDC	CD11c on granulocyte	96	-0.0135368	0.040377	0.737428	0.958597	80.7433	0.851311
SCZ	90001830	MFI	Monocyte	HLA DR on CD14+ CD16+ monocyte	98	0.018757	0.0380862	0.622374	0.951316	100.302	0.388913
SCZ	90001831	Absolute count	Myeloid cell	Mo MDSC AC	98	0.0687762	0.0413914	0.0965921	0.752027	87.9716	0.73277
SCZ	90001832	MFI	Maturation stages of T cell	CD3 on EM CD4+	97	0.025561	0.041591	0.538832	0.944189	77.9124	0.911299
SCZ	90001833	Relative count	Treg	CD28- CD8br %T cell	96	0.0466775	0.0422425	0.269165	0.894191	74.2513	0.943179
SCZ	90001834	MFI	B cell	CD19 on IgD- CD38br	100	0.0278106	0.0428613	0.516435	0.941909	79.2457	0.928083
SCZ	90001835	MFI	TBNK	CD4 on monocyte	98	0.0737274	0.0423351	0.0815925	0.720065	65.2387	0.994487
SCZ	90001836	Relative count	B cell	CD24+ CD27+ %lymphocyte	97	-0.0551188	0.059388	0.353349	0.917315	86.9763	0.733787
SCZ	90001837	Absolute count	Treg	CD25++ CD8br AC	100	0.001955	0.0627561	0.975148	0.968371	116.779	0.107185
SCZ	90001838	MFI	TBNK	CD3 on NKT	98	-0.000533175	0.0436223	0.990248	0.968838	73.2868	0.965332
SCZ	90001839	MFI	Monocyte	CX3CR1 on CD14- CD16+ monocyte	100	-0.024604	0.0431664	0.568691	0.946964	84.1142	0.857259
SCZ	90001840	MFI	Treg	CD4 on activated & secreting Treg	98	0.0308557	0.0429429	0.472431	0.93684	61.1995	0.998303
SCZ	90001841	MFI	Treg	CD28 on CD28+ CD45RA- CD8br	96	0.00287127	0.0440411	0.948019	0.967495	56.8941	0.999326
SCZ	90001842	MFI	Maturation stages of T cell	CD3 on CM CD8br	96	0.0162934	0.0436752	0.709105	0.957015	69.0209	0.979372
SCZ	90001843	MFI	Myeloid cell	CD11b on CD33br HLA DR+ CD14dim	97	-0.019602	0.0437044	0.653783	0.953546	62.7067	0.99659
SCZ	90001844	Relative count	Maturation stages of T cell	Naive CD8br %CD8br	97	-0.0652668	0.0435166	0.133663	0.807567	95.0559	0.50805
SCZ	90001845	Relative count	Monocyte	CD14+ CD16- monocyte %monocyte	97	-0.0150764	0.0434768	0.728765	0.958126	64.4884	0.994387
SCZ	90001846	MFI	Monocyte	CX3CR1 on CD14+ CD16+ monocyte	98	-0.00945336	0.0420583	0.82216	0.962705	70.5216	0.980258
SCZ	90001847	MFI	TBNK	CD45 on B cell	100	-0.0273976	0.041681	0.510978	0.941326	93.5694	0.635181
SCZ	90001848	Absolute count	Maturation stages of T cell	CD45RA- CD4+ AC	98	0.0256451	0.0417161	0.538719	0.944178	89.7006	0.687802
SCZ	90001849	Absolute count	Treg	Activated Treg AC	99	-0.0385892	0.0422013	0.360503	0.918823	87.5844	0.765473
SCZ	90001850	Absolute count	Maturation stages of T cell	TD CD4+ AC	97	-0.0230461	0.0426578	0.589021	0.948701	108.68	0.177412
SCZ	90001851	MFI	TBNK	HLA DR on HLA DR+ T cell	95	0.00258714	0.043956	0.953066	0.967662	46.8558	0.999988
SCZ	90001852	MFI	B cell	CD20 on memory B cell	96	-0.0179851	0.0448952	0.688713	0.955798	65.0502	0.991924
SCZ	90001853	MFI	B cell	CD20 on IgD+	95	-0.0313211	0.044017	0.476731	0.937374	44.3811	0.999997
SCZ	90001854	Relative count	Treg	CD28- CD25++ CD8br %CD8br	96	0.0250615	0.0433286	0.56299	0.946456	50.1947	0.999957
SCZ	90001855	MFI	B cell	CD19 on CD24+ CD27+	96	-0.0197128	0.0441608	0.655318	0.95365	41.0682	1
SCZ	90001856	MFI	B cell	CD19 on IgD+ CD38- unsw mem	98	-0.0195135	0.0431943	0.651441	0.953387	52.8553	0.999925
SCZ	90001857	Relative count	Monocyte	CD14- CD16+ monocyte %monocyte	95	-0.0200555	0.0442584	0.650444	0.953319	41.1086	1
SCZ	90001858	Absolute count	Treg	CD28- CD127- CD25++ CD8br AC	97	0.0103268	0.0435326	0.812487	0.962278	63.0425	0.996244
SCZ	90001859	MFI	TBNK	CD3 on HLA DR+ CD8br	99	0.0123352	0.042501	0.771638	0.96036	69.0861	0.988204
SCZ	90001860	Absolute count	TBNK	Lymphocyte AC	96	-0.0200419	0.0439366	0.648279	0.95317	44.0485	0.999998
SCZ	90001861	MFI	Maturation stages of T cell	HVEM on CD45RA- CD4+	98	-0.0465335	0.0431787	0.281169	0.898248	60.3897	0.998691
SCZ	90001862	Morphological parameter	cDC	FSC-A on monocyte	96	-0.00295786	0.0439558	0.94635	0.96744	76.4218	0.918953
SCZ	90001863	Relative count	Maturation stages of T cell	EM CD8br %T cell	96	-0.0446336	0.042978	0.299028	0.90374	71.1983	0.967634
SCZ	90001864	MFI	B cell	CD19 on IgD+ CD38-	98	0.0272563	0.0429848	0.52602	0.942908	56.5689	0.999659
SCZ	90001865	MFI	B cell	CD38 on IgD+ CD38br	98	0.026782	0.0432265	0.535538	0.943865	59.7498	0.99894
SCZ	90001866	MFI	Treg	CD4 on CD39+ resting Treg	98	0.0233772	0.0426057	0.58322	0.948217	62.2488	0.997652
SCZ	90001867	MFI	cDC	CD62L on CD62L+ myeloid DC	99	-0.041281	0.0424449	0.330763	0.912165	62.6887	0.997893
SCZ	90001868	MFI	Treg	CD8 on CD28+ CD45RA- CD8br	95	-0.011712	0.0439378	0.789808	0.961237	44.9852	0.999996
SCZ	90001869	MFI	B cell	CD38 on IgD- CD38br	98	-0.00972098	0.043067	0.821421	0.962673	55.0923	0.999808
SCZ	90001870	MFI	B cell	CD19 on CD20- CD38-	100	0.0838297	0.0558682	0.133487	0.807363	73.9764	0.971715
SCZ	90001871	MFI	Monocyte	CD64 on CD14+ CD16+ monocyte	97	0.0754031	0.0655062	0.249698	0.886875	70.2953	0.977426
SCZ	90001872	MFI	B cell	CD24 on IgD+ CD38-	97	0.0780687	0.064373	0.225223	0.876105	59.7819	0.998613
SCZ	90001873	Morphological parameter	TBNK	FSC-A on CD8br	99	0.0480863	0.0642261	0.454036	0.934449	88.0534	0.754269
SCZ	90001874	Relative count	B cell	Memory B cell %lymphocyte	98	0.00309873	0.0650733	0.96202	0.967953	74.9148	0.953146
SCZ	90001875	MFI	Treg	CD28 on CD4 Treg	99	0.0614401	0.0627914	0.327838	0.911451	78.6212	0.924951
SCZ	90001876	MFI	Treg	CD3 on CD39+ activated Treg	99	0.0422059	0.0626302	0.500381	0.940157	78.0203	0.931766
SCZ	90001877	MFI	Monocyte	PDL-1 on monocyte	98	0.0327196	0.0621971	0.598845	0.9495	66.7946	0.991735
SCZ	90001878	Relative count	B cell	CD20- %lymphocyte	96	0.06205	0.0647513	0.337921	0.913865	66.3013	0.988961
SCZ	90001879	MFI	Monocyte	HLA DR on monocyte	100	0.00920772	0.072918	0.899514	0.965803	129.404	0.0217648
SCZ	90001880	MFI	Maturation stages of T cell	CD45RA on naive CD8br	97	0.0446359	0.0641598	0.486617	0.938569	73.7383	0.955598
SCZ	90001881	Relative count	Treg	CD39+ CD4+ %CD4+	98	0.090064	0.0635686	0.156542	0.830937	73.2921	0.965297
SCZ	90001882	Absolute count	cDC	Myeloid DC AC	101	0.0779815	0.0624092	0.211475	0.869105	80.91	0.919072
SCZ	90001883	Absolute count	B cell	IgD- CD38br AC	97	0.0477061	0.0427475	0.264423	0.892497	90.2901	0.645114
SCZ	90001884	MFI	Monocyte	CD64 on monocyte	93	0.0758171	0.0447228	0.090025	0.738666	69.1917	0.963634
SCZ	90001885	MFI	B cell	CD27 on CD20- CD38-	100	-0.0272297	0.0473184	0.564983	0.946635	126.445	0.0328037
SCZ	90001886	Relative count	cDC	CD86+ plasmacytoid DC %DC	98	-0.0087457	0.041524	0.833185	0.96318	89.2969	0.698537
SCZ	90001887	MFI	B cell	CD20 on IgD- CD24-	95	-0.0352554	0.0439828	0.422801	0.929946	47.4439	0.999984
SCZ	90001888	Relative count	B cell	IgD+ CD38br %lymphocyte	98	-0.0225916	0.0421866	0.592293	0.94897	74.0809	0.959737
SCZ	90001889	MFI	Monocyte	CX3CR1 on CD14+ CD16- monocyte	97	-0.0287923	0.0425376	0.49849	0.939944	61.236	0.997802
SCZ	90001890	MFI	B cell	IgD on IgD+ CD38dim	95	-0.0695646	0.0444593	0.117658	0.786967	57.2913	0.998984
SCZ	90001891	MFI	B cell	CD25 on B cell	96	-0.0678515	0.0435715	0.119412	0.789437	65.7286	0.990413
SCZ	90001892	MFI	Myeloid cell	CD45 on CD33dim HLA DR-	97	-0.0348391	0.0433459	0.421544	0.929752	75.4169	0.940409
SCZ	90001893	MFI	B cell	CD20 on sw mem	101	-0.100375	0.042675	0.0186687	0.466478	102.868	0.402087
SCZ	90001894	Relative count	B cell	IgD+ CD38br %B cell	96	0.008972	0.043833	0.837818	0.963377	63.994	0.993877
SCZ	90001895	MFI	Treg	CD127 on CD28+ CD45RA+ CD8br	97	-0.102546	0.0438049	0.0192341	0.469866	78.0995	0.90878
SCZ	90001896	MFI	B cell	CD27 on IgD- CD38dim	100	-0.0470347	0.0433228	0.277621	0.897082	109.738	0.216476
SCZ	90001897	MFI	TBNK	CD45 on HLA DR+ CD8br	101	0.0480036	0.0418091	0.250903	0.887357	95.0071	0.622382
SCZ	90001898	MFI	Treg	CD127 on CD4+	98	-0.00153369	0.04311	0.97162	0.96826	69.3427	0.984792
SCZ	90001899	MFI	Myeloid cell	CD45 on Gr MDSC	97	-0.000357657	0.0410956	0.993056	0.968924	63.2608	0.996003
SCZ	90001900	MFI	B cell	CD20 on IgD- CD38br	97	-0.00890069	0.0433106	0.837175	0.96335	78.6276	0.901408
SCZ	90001901	MFI	B cell	BAFF-R on IgD+ CD38- naive	100	-0.00479894	0.0422964	0.909666	0.966171	106.851	0.277273
SCZ	90001902	Relative count	TBNK	T cell %lymphocyte	97	-0.00190264	0.0416968	0.963605	0.968004	67.61	0.987633
SCZ	90001903	MFI	Maturation stages of T cell	CD4 on CM CD4 +	99	-0.000440437	0.0437952	0.991976	0.968891	67.81	0.99134
SCZ	90001904	Relative count	TBNK	CD3- lymphocyte %lymphocyte	96	0.0539773	0.0443228	0.223291	0.875167	67.0882	0.986672
SCZ	90001905	MFI	Treg	CD28 on CD39+ CD8br	96	0.0299145	0.0440123	0.496704	0.939741	54.856	0.999684
SCZ	90001906	Relative count	B cell	Sw mem %B cell	97	0.0165552	0.0450041	0.712977	0.957238	64.5855	0.994238
SCZ	90001907	Absolute count	cDC	CD86+ myeloid DC AC	100	0.0417087	0.0430042	0.332109	0.91249	78.5954	0.935172
SCZ	90001908	Relative count	Treg	Resting Treg %CD4	96	0.0196879	0.0437371	0.652609	0.953467	82.1566	0.823412
SCZ	90001909	Relative count	Monocyte	CD14+ CD16+ monocyte %monocyte	95	0.063181	0.0431634	0.143259	0.818112	52.3117	0.999847
SCZ	90001910	MFI	Myeloid cell	HLA DR on CD33br HLA DR+ CD14dim	94	-0.0380283	0.0414152	0.358503	0.918407	63.9721	0.990649
SCZ	90001911	Morphological parameter	cDC	FSC-A on granulocyte	97	0.0287233	0.0427456	0.501609	0.940295	74.2832	0.951029
SCZ	90001912	Morphological parameter	TBNK	FSC-A on B cell	96	0.0434092	0.0431768	0.314713	0.908097	73.7316	0.948091
SCZ	90001913	Absolute count	Myeloid cell	CD33br HLA DR+ CD14- AC	96	0.0394919	0.0429727	0.358095	0.918321	59.8291	0.998187
SCZ	90001914	Relative count	Treg	CD39+ activated Treg %CD4 Treg	96	0.0710226	0.0422418	0.0926975	0.744273	53.9663	0.999778
SCZ	90001915	Relative count	Treg	CD39+ CD8br %T cell	96	0.0408327	0.0415729	0.326004	0.910997	60.2579	0.997924
SCZ	90001916	Relative count	B cell	IgD- CD24- %B cell	96	0.0695001	0.0420792	0.098606	0.755855	54.9088	0.999678
SCZ	90001917	MFI	B cell	CD19 on IgD+ CD38dim	99	0.0259838	0.0386019	0.500869	0.940212	81.4142	0.88699
SCZ	90001918	Absolute count	B cell	Sw mem AC	97	-0.0374842	0.0431668	0.385199	0.92363	62.5025	0.996787
SCZ	90001919	Relative count	TBNK	HLA DR+ CD4+ %T cell	95	0.0161497	0.0438066	0.712382	0.957204	65.1974	0.989672
SCZ	90001920	Relative count	TBNK	HLA DR+ NK %CD3- lymphocyte	97	0.0102144	0.0423097	0.809229	0.962132	49.1582	0.999981
SCZ	90001921	MFI	TBNK	HLA DR on HLA DR+ CD4+	98	0.0603554	0.0421724	0.152385	0.827122	91.3166	0.643628
SCZ	90001922	Relative count	Maturation stages of T cell	TD CD4+ %T cell	98	0.0424842	0.0425606	0.31818	0.909007	60.3226	0.998719
SCZ	90001923	MFI	B cell	CD19 on memory B cell	98	-0.00670058	0.0435081	0.877604	0.964979	57.4594	0.999524
SCZ	90001924	Absolute count	Treg	Secreting Treg AC	99	0.00906558	0.0430557	0.833235	0.963183	55.7868	0.999812
SCZ	90001925	Relative count	Treg	CD25++ CD8br %T cell	97	0.0251686	0.0419636	0.548658	0.945134	75.7376	0.93712
SCZ	90001926	Relative count	Treg	CD45RA+ CD28- CD8br %T cell	96	0.0337694	0.0444782	0.447712	0.933585	67.391	0.985694
SCZ	90001927	Morphological parameter	TBNK	SSC-A on CD8br	100	0.00253521	0.0405733	0.950177	0.967567	71.909	0.98156
SCZ	90001928	MFI	Maturation stages of T cell	CD4 on EM CD4+	100	0.005868	0.0426971	0.890688	0.965475	93.7423	0.63038
SCZ	90001929	Absolute count	TBNK	CD8br NKT AC	98	-0.0229143	0.0412464	0.57852	0.947818	82.5924	0.85131
SCZ	90001930	MFI	Treg	CD45RA on CD39+ resting Treg	96	0.00753571	0.0442753	0.864852	0.964481	63.6244	0.994459
SCZ	90001931	MFI	Treg	CD25 on resting Treg	102	0.0209969	0.0423789	0.620277	0.95116	61.4038	0.999353
SCZ	90001932	MFI	Maturation stages of T cell	CD4 on CD4+	97	-0.0155814	0.0437591	0.721787	0.957738	59.4204	0.998769
SCZ	90001933	MFI	Treg	CD4 on CD39+ secreting Treg	98	-0.038653	0.040744	0.342783	0.914983	88.2671	0.725279
SCZ	90001934	MFI	Treg	CD3 on CD8br	101	0.0397683	0.0379106	0.294177	0.902308	88.1899	0.79469
SCZ	90001935	Relative count	Maturation stages of T cell	EM DN (CD4-CD8-) %T cell	97	0.0347225	0.0400112	0.385493	0.923683	73.838	0.954787
SCZ	90001936	MFI	Treg	CD28 on CD45RA- CD4 not Treg	98	0.013627	0.0398292	0.732249	0.958317	76.7128	0.936225
SCZ	90001937	Absolute count	B cell	Transitional AC	97	0.00662514	0.0405821	0.870319	0.964696	71.9147	0.968573
SCZ	90001938	MFI	B cell	IgD on IgD+ CD24+	97	-0.000350915	0.0409033	0.993155	0.968927	62.2487	0.997018
SCZ	90001939	MFI	B cell	CD38 on CD20-	96	0.00532445	0.0405169	0.895449	0.965653	64.7024	0.992618
SCZ	90001940	MFI	Treg	CD3 on CD39+ CD8br	97	0.0307923	0.0403014	0.444836	0.933184	60.5451	0.998228
SCZ	90001941	MFI	Myeloid cell	CD45 on Im MDSC	99	0.0431262	0.0399673	0.280572	0.898054	76.8107	0.944114
SCZ	90001942	MFI	Maturation stages of T cell	HVEM on EM CD8br	96	0.00911687	0.0405679	0.822188	0.962706	74.8241	0.937378
SCZ	90001943	Relative count	Maturation stages of T cell	TD CD4+ %CD4+	98	0.027809	0.0398424	0.485192	0.938399	74.7469	0.954534
SCZ	90001944	MFI	Treg	CD28 on CD4+	98	0.0333542	0.0446587	0.455142	0.934598	79.971	0.895058
SCZ	90001945	MFI	cDC	CD62L on CD62L+ DC	97	0.0238606	0.0449081	0.595197	0.949206	76.9713	0.923242
SCZ	90001946	MFI	Treg	CD25 on activated Treg	97	0.0423953	0.0580117	0.464898	0.935883	66.047	0.991566
SCZ	90001947	MFI	Treg	CD28 on CD39+ activated Treg	97	0.0261604	0.0595534	0.660462	0.953994	54.5404	0.999792
SCZ	90001948	Absolute count	B cell	IgD- CD24- AC	95	-0.0029142	0.0585448	0.9603	0.967898	48.8293	0.999968
SCZ	90001949	MFI	B cell	CD38 on IgD- CD38dim	96	0.0176244	0.0579023	0.760837	0.95982	52.0037	0.999902
SCZ	90001950	MFI	Treg	CD4 on CD4 Treg	96	0.0260945	0.0663587	0.694146	0.956129	45.272	0.999997
SCZ	90001951	MFI	B cell	CD19 on IgD- CD38dim	97	0.0193369	0.061202	0.752039	0.959369	61.8912	0.997319
SCZ	90001952	Relative count	cDC	CD86+ myeloid DC %DC	99	0.0299385	0.0587504	0.61034	0.950404	79.8148	0.910019
SCZ	90001953	MFI	Treg	CD25 on CD45RA- CD4 not Treg	99	-0.00891374	0.0586991	0.879301	0.965044	76.1258	0.950331
SCZ	90001954	MFI	B cell	CD25 on IgD- CD24-	99	0.015135	0.0587211	0.796604	0.961555	72.223	0.97639
SCZ	90001955	MFI	Treg	CD3 on CD39+ resting Treg	98	-0.0544871	0.0592903	0.358102	0.918323	72.9884	0.967272
SCZ	90001956	MFI	B cell	CD27 on CD20-	98	0.0242068	0.058971	0.681448	0.955348	57.2963	0.999552
SCZ	90001957	Relative count	Treg	CD127- CD8br %CD8br	96	0.0148163	0.0595728	0.803586	0.961876	50.2966	0.999954
SCZ	90001958	MFI	Myeloid cell	CD45 on CD33- HLA DR+	99	0.0408123	0.0425529	0.337511	0.91377	84.3192	0.8361
SCZ	90001959	Relative count	TBNK	NK %CD3- lymphocyte	97	-0.000586735	0.0424836	0.988981	0.9688	77.2337	0.920033
SCZ	90001960	MFI	TBNK	CD4 on HLA DR+ CD4+	98	0.0457631	0.0426012	0.282723	0.898751	68.8747	0.986338
SCZ	90001961	Relative count	B cell	IgD+ CD38dim %B cell	98	0.0717229	0.0438349	0.101797	0.761684	103.603	0.304547
SCZ	90001962	MFI	TBNK	CD45 on NKT	97	0.07238	0.0418578	0.0837757	0.724541	68.6232	0.984355
SCZ	90001963	MFI	B cell	IgD on IgD+ CD38br	97	-0.0383373	0.0444702	0.388638	0.924254	57.498	0.999364
SCZ	90001964	MFI	Treg	CD3 on CD4+	97	-0.0295708	0.0435352	0.496987	0.939773	70.1291	0.978208
SCZ	90001965	MFI	cDC	HLA DR on plasmacytoid DC	95	-0.0151586	0.0446917	0.734473	0.958438	79.2262	0.862241
SCZ	90001966	MFI	B cell	CD38 on PB/PC	100	0.0583995	0.0444583	0.188988	0.855776	86.6232	0.808192
SCZ	90001967	Relative count	TBNK	CD8dim NKT %lymphocyte	97	-0.0949465	0.0427111	0.0262164	0.50876	85.6158	0.767211
SCZ	90001968	MFI	cDC	CD80 on CD62L+ myeloid DC	95	0.0148625	0.0429768	0.729474	0.958165	61.9319	0.995662
SCZ	90001969	MFI	Maturation stages of T cell	CD8 on CM CD8br	99	0.0532519	0.0420459	0.205327	0.865712	76.3256	0.948573
SCZ	90001970	Relative count	TBNK	HLA DR+ CD8br %T cell	97	0.0177038	0.0432718	0.682445	0.95541	76.4856	0.928942
SCZ	90001971	MFI	Treg	CD28 on CD39+ secreting Treg	92	0.0757938	0.0406693	0.0623691	0.671035	49.1237	0.9999
SCZ	90001972	MFI	Maturation stages of T cell	HVEM on CM CD4+	93	0.104058	0.0408903	0.0109336	0.397507	58.3959	0.997562
SCZ	90001973	Absolute count	cDC	CD62L- myeloid DC AC	95	0.101469	0.0412248	0.0138407	0.429715	57.3093	0.998978
SCZ	90001974	MFI	B cell	IgD on IgD+ CD24-	96	0.0224018	0.0376279	0.551609	0.945411	76.5378	0.917482
SCZ	90001975	Relative count	cDC	Myeloid DC %DC	97	0.0364401	0.0418835	0.384281	0.923461	81.6008	0.852553
SCZ	90001976	MFI	Treg	CD39 on CD39+ CD4+	95	-0.0237723	0.0419858	0.571258	0.94719	61.2678	0.996417
SCZ	90001977	Absolute count	B cell	Unsw mem AC	99	0.060805	0.0407559	0.135717	0.809926	72.1554	0.976718
SCZ	90001978	MFI	TBNK	HLA DR on HLA DR+ NK	98	0.0240429	0.0408612	0.556261	0.945843	91.6705	0.633736
SCZ	90001979	Relative count	TBNK	HLA DR+ NK %NK	98	0.0241874	0.0395112	0.540428	0.944345	61.1841	0.998311
SCZ	90001980	MFI	Treg	CD25 on CD39+ activated Treg	98	0.0893626	0.0392806	0.022907	0.492534	68.6691	0.986975
SCZ	90001981	MFI	Myeloid cell	CD33 on CD33br HLA DR+ CD14-	97	0.0181314	0.0398241	0.648902	0.953213	68.7627	0.983852
SCZ	90001982	MFI	B cell	CD19 on IgD+ CD24-	96	0.0428925	0.0396348	0.279166	0.897593	75.1032	0.934401
SCZ	90001983	Relative count	Maturation stages of T cell	CD45RA- CD4+ %CD4+	98	-0.0146841	0.0389768	0.706368	0.956855	92.8246	0.601074
SCZ	90001984	MFI	B cell	CD25 on IgD+	101	-0.0204661	0.0386459	0.596403	0.949304	99.6686	0.490538
SCZ	90001985	MFI	Treg	CD127 on CD28- CD8br	98	0.0349016	0.0398743	0.381416	0.922931	77.4679	0.927937
SCZ	90001986	MFI	Monocyte	CD40 on CD14+ CD16- monocyte	98	-0.00934777	0.0384422	0.807878	0.962071	91.1439	0.648431
SCZ	90001987	MFI	Myeloid cell	HLA DR on CD33dim HLA DR+ CD11b-	96	-0.0334	0.0400345	0.404124	0.926945	94.7903	0.486768
SCZ	90001988	MFI	Treg	CD28 on CD28+ CD4+	98	-0.0405929	0.0399	0.30898	0.906551	71.8642	0.973833
SCZ	90001989	MFI	cDC	CD80 on CD62L+ plasmacytoid DC	97	-0.00788189	0.0399939	0.843767	0.963625	61.712	0.997459
SCZ	90001990	MFI	Maturation stages of T cell	CD3 on TD CD4+	97	-0.00960298	0.0394957	0.807897	0.962072	73.4361	0.95799
SCZ	90001991	Absolute count	TBNK	HLA DR+ T cell AC	100	-0.0413159	0.0394587	0.295069	0.902575	79.3845	0.926501
SCZ	90001992	Relative count	Treg	CD28- CD127- CD25++ CD8br %T cell	97	-0.0267327	0.0389843	0.492883	0.939302	81.5162	0.854117
SCZ	90001993	Relative count	Treg	CD25hi CD45RA- CD4 not Treg %CD4+	97	0.0255033	0.039253	0.515876	0.94185	85.9681	0.758754
SCZ	90001994	Relative count	Treg	CD4 Treg %T cell	99	0.0104029	0.0386494	0.787806	0.961142	75.3491	0.956739
SCZ	90001995	Absolute count	B cell	PB/PC AC	97	-0.0760937	0.0398536	0.0562194	0.65047	58.105	0.999212
SCZ	90001996	Relative count	cDC	CD62L- HLA DR++ monocyte %monocyte	97	-0.0525715	0.0399048	0.187697	0.854928	66.0093	0.991646
SCZ	90001997	Relative count	TBNK	HLA DR+ CD4+ %lymphocyte	97	-0.0800255	0.040133	0.0461511	0.609167	56.6766	0.999528
SCZ	90001998	Relative count	B cell	Unsw mem %B cell	97	-0.0064881	0.0392146	0.868589	0.964628	91.8202	0.601731
SCZ	90001999	MFI	TBNK	CD45 on CD14+ monocyte	98	0.042299	0.0399647	0.28987	0.901	93.099	0.593234
SCZ	90002000	MFI	Maturation stages of T cell	CD3 on TD CD8br	97	0.0238145	0.0385615	0.536858	0.943996	85.3131	0.774363
SCZ	90002001	MFI	B cell	CD38 on transitional	99	-0.0404965	0.0380257	0.286887	0.900074	76.4695	0.947279
SCZ	90002002	MFI	B cell	CD25 on IgD+ CD38dim	97	0.00827347	0.0394582	0.83392	0.963212	83.9242	0.805744
SCZ	90002003	Relative count	B cell	IgD+ %Lymphocyte	97	0.0642113	0.0390486	0.100095	0.75861	56.4313	0.999569
SCZ	90002004	Relative count	Treg	CD28- CD127- CD25++ CD8br %CD8br	96	0.0427546	0.0389091	0.271842	0.895123	64.3237	0.993316
SCZ	90002005	MFI	Myeloid cell	CD33 on CD33br HLA DR+	99	0.0523639	0.0396058	0.186126	0.853883	61.143	0.998704
SCZ	90002006	MFI	B cell	CD25 on IgD+ CD24+	98	-0.0405891	0.039711	0.306727	0.905929	93.3474	0.586117
SCZ	90002007	MFI	B cell	CD38 on IgD+ CD38dim	100	-0.0461412	0.0394059	0.241631	0.883538	79.6618	0.923267
SCZ	90002008	MFI	Maturation stages of T cell	CD3 on Naive CD4+	99	0.0480963	0.0386389	0.213219	0.870036	76.2259	0.949456
SCZ	90002009	MFI	B cell	CD38 on naive-mature B cell	99	-0.0373723	0.0391967	0.34036	0.91443	66.9724	0.992993
SCZ	90002010	MFI	Treg	CD127 on T cell	98	-0.0266964	0.0398984	0.503425	0.940498	69.0923	0.985636
SCZ	90002011	MFI	B cell	CD20 on IgD+ CD24+	98	-0.0247934	0.0392791	0.527902	0.943099	99.3369	0.41518
SCZ	90002012	Absolute count	TBNK	DN (CD4-CD8-) AC	94	0.000512151	0.0397696	0.989725	0.968822	52.5899	0.999767
SCZ	90002013	MFI	B cell	CD25 on transitional	98	0.00747753	0.0437008	0.864139	0.964453	58.3564	0.999344
SCZ	90002014	MFI	TBNK	HLA DR on HLA DR+ CD8br	97	0.00533819	0.0446464	0.904827	0.965997	68.8469	0.983543
SCZ	90002015	Relative count	Treg	Activated Treg %CD4	96	-0.0570952	0.0446217	0.200707	0.863043	71.2796	0.967112
SCZ	90002016	MFI	Treg	CD8 on CD28- CD8br	96	-0.055669	0.0445484	0.211435	0.869083	72.0831	0.961594
SCZ	90002017	MFI	B cell	CD20 on CD24+ CD27+	95	-0.0462485	0.0450754	0.304879	0.905413	56.8225	0.999137
SCZ	90002018	MFI	Monocyte	HLA DR on CD14+ CD16- monocyte	99	0.0228587	0.0439784	0.603223	0.949848	102.281	0.363581
SCZ	90002019	MFI	cDC	CD62L on granulocyte	99	0.0128286	0.0571187	0.822294	0.962711	68.1876	0.990495
SCZ	90002020	Relative count	Treg	CD45RA- CD28- CD8br %T cell	98	0.0508669	0.0575538	0.376796	0.922059	57.3374	0.999545
SCZ	90002021	MFI	Monocyte	CD16 on CD14+ CD16+ monocyte	98	0.00980896	0.0566036	0.862422	0.964384	83.6303	0.831335
SCZ	90002022	Relative count	Treg	CD28- CD8br %CD8br	94	0.0327532	0.0448231	0.46495	0.935889	43.9823	0.999996
SCZ	90002023	MFI	Treg	CD3 on CD28+ CD4+	92	0.0404729	0.0453594	0.372248	0.921182	50.9528	0.999781
SCZ	90002024	Absolute count	TBNK	CD8br AC	97	-0.00602228	0.0442292	0.891694	0.965513	72.6693	0.963618
SCZ	90002025	Relative count	cDC	CD11c+ monocyte %monocyte	95	0.0276475	0.0442486	0.532088	0.943522	49.9044	0.999947
SCZ	90002026	MFI	B cell	CD27 on PB/PC	97	0.061344	0.0432675	0.156254	0.830678	57.4219	0.999381
SCZ	90002027	MFI	Myeloid cell	CD34 on HSC	93	0.0495689	0.0450431	0.271124	0.894875	42.6847	0.999998
SCZ	90002028	MFI	Treg	CD3 on resting Treg	95	0.0156149	0.0431283	0.71731	0.957485	65.1849	0.989704
SCZ	90002029	MFI	B cell	CD19 on transitional	96	-0.007629	0.0438331	0.861829	0.964361	65.7812	0.990287
SCZ	90002030	Absolute count	B cell	IgD+ CD38dim AC	98	-0.121762	0.0435376	0.0051626	0.284949	112.398	0.135849
SCZ	90002031	Relative count	B cell	IgD- CD38dim %lymphocyte	97	-0.0457119	0.0448883	0.308513	0.906423	97.5356	0.437107
SCZ	90002032	Absolute count	Treg	CD28+ CD45RA- CD8br AC	98	-0.0828785	0.0441698	0.0606059	0.66544	91.1598	0.647989
SCZ	90002033	Relative count	TBNK	Lymphocyte %leukocyte	98	-0.00964556	0.0435388	0.824672	0.962815	64.0128	0.996067
SCZ	90002034	MFI	cDC	CD86 on myeloid DC	95	0.0273874	0.0449341	0.542192	0.944516	55.8377	0.999393
SCZ	90002035	Absolute count	Treg	CD45RA- CD28- CD8br AC	97	0.00827594	0.0435294	0.849213	0.96385	82.8174	0.828962
SCZ	90002036	Relative count	TBNK	TCRgd %T cell	96	0.0173996	0.0437708	0.690988	0.955937	67.7376	0.984503
SCZ	90002037	Relative count	TBNK	DN (CD4-CD8-) %T cell	98	-0.00354173	0.0442257	0.936171	0.967098	78.3129	0.917782
SCZ	90002038	MFI	B cell	BAFF-R on CD20-	98	-0.00358241	0.044226	0.93544	0.967073	77.9887	0.92179
SCZ	90002039	MFI	Treg	CD28 on CD39+ CD4+	96	0.0125487	0.044186	0.776412	0.960594	98.4172	0.384669
SCZ	90002040	MFI	B cell	CD19 on IgD- CD24-	98	0.0322928	0.0443995	0.467029	0.936156	83.816	0.827607
SCZ	90002041	MFI	Maturation stages of T cell	CD4 on naive CD4+	97	-0.0260122	0.0571723	0.649124	0.953228	59.7773	0.998615
SCZ	90002042	MFI	Treg	CD3 on CD39+ secreting Treg	95	0.0314469	0.0594445	0.596797	0.949335	63.9735	0.992435
SCZ	90002043	Relative count	Treg	CD25hi CD45RA- CD4 not Treg %T cell	98	-0.0761277	0.0581372	0.190382	0.856681	54.8411	0.999826
SCZ	90002044	Relative count	Maturation stages of T cell	EM CD4+ %CD4+	99	-0.0252531	0.0568548	0.65692	0.953758	78.5645	0.925614
SCZ	90002045	MFI	Treg	CD127 on CD45RA+ CD4+	97	-0.0324057	0.0578855	0.5756	0.947567	74.126	0.952382
SCZ	90002046	Absolute count	cDC	CD11c+ HLA DR++ monocyte AC	95	-0.0853205	0.0583385	0.143602	0.818468	57.3599	0.99896
SCZ	90002047	Relative count	TBNK	B cell % CD3- lymphocyte	96	0.00281709	0.0646716	0.965255	0.968057	91.7654	0.574895
SCZ	90002048	Relative count	B cell	CD24+ CD27+ %B cell	98	0.0356334	0.0584727	0.542257	0.944522	103.025	0.318616
SCZ	90002049	MFI	Monocyte	CCR2 on CD14- CD16-	97	0.0382492	0.0585578	0.513636	0.941611	57.1117	0.999447
SCZ	90002050	Morphological parameter	TBNK	FSC-A on T cell	98	0.00192892	0.0591588	0.973989	0.968335	76.4833	0.938602
SCZ	90002051	MFI	B cell	CD24 on memory B cell	98	-0.0311683	0.0589918	0.597256	0.949372	82.8891	0.845751
SCZ	90002052	MFI	Treg	CD25 on CD4+	96	0.00982803	0.0594795	0.86876	0.964635	51.7291	0.999913
SCZ	90002053	Absolute count	B cell	CD24+ CD27+ AC	98	-0.0162783	0.0583626	0.780309	0.960783	64.4633	0.995539
SCZ	90002054	Relative count	TBNK	T/B	97	-0.046895	0.0440286	0.286829	0.900056	81.9413	0.846158
SCZ	90002055	MFI	Maturation stages of T cell	CD45RA on TD CD8br	98	-0.0599382	0.0434861	0.168101	0.84071	100.289	0.389262
SCZ	90002056	Relative count	B cell	IgD+ CD24- %B cell	96	-0.0122077	0.043867	0.780791	0.960807	74.7582	0.938066
SCZ	90002057	MFI	Maturation stages of T cell	CD4 on TD CD4+	98	-0.0105547	0.043247	0.807187	0.96204	72.2779	0.971552
SCZ	90002058	Relative count	Treg	CD39+ CD4+ %T cell	95	-0.0810303	0.0428837	0.0588197	0.659532	64.4099	0.991531
SCZ	90002059	Absolute count	Maturation stages of T cell	Naive CD4+ AC	97	-0.00277062	0.0418813	0.947255	0.96747	85.4239	0.771758
SCZ	90002060	MFI	Treg	CD127 on CD45RA- CD4 not Treg	96	-0.0600915	0.0424739	0.157131	0.831464	75.5719	0.929175
SCZ	90002061	MFI	B cell	CD20 on IgD- CD38-	98	-0.0894602	0.0436818	0.0405605	0.580783	91.7377	0.631851
SCZ	90002062	Absolute count	Myeloid cell	Gr MDSC AC	96	-0.0417398	0.0438458	0.341114	0.914603	84.3599	0.77455
SCZ	90002063	MFI	Treg	CD28 on secreting Treg	94	-0.0653233	0.0443049	0.140373	0.815065	73.5483	0.931904
SCZ	90002064	MFI	cDC	CD86 on CD62L+ myeloid DC	96	-0.0413582	0.0427008	0.332766	0.912647	76.9012	0.912754
SCZ	90002065	MFI	B cell	CD24 on IgD- CD38-	97	0.00490155	0.0432614	0.909792	0.966176	85.1868	0.777317
SCZ	90002066	MFI	B cell	CD19 on CD20-	94	-0.0727254	0.0444004	0.101433	0.761034	77.8426	0.870477
SCZ	90002067	MFI	Maturation stages of T cell	CD4RA on TD CD4+	95	-0.0497147	0.0442927	0.261686	0.891495	81.5944	0.815606
SCZ	90002068	MFI	Treg	CD28 on CD39+ resting Treg	97	-0.0957609	0.0435934	0.0280429	0.51643	80.7603	0.867638
SCZ	90002069	MFI	TBNK	CD8 on CD8br	98	-0.0597296	0.0428141	0.162989	0.83653	89.5345	0.692235
SCZ	90002070	MFI	Myeloid cell	CD11b on CD66b++ myeloid cell	94	-0.0737498	0.0445149	0.0975712	0.753903	71.1754	0.955061
SCZ	90002071	Absolute count	B cell	Memory B cell AC	96	0.0335673	0.0452791	0.458487	0.935044	73.4516	0.950604
SCZ	90002072	MFI	Treg	CD127 on CD28+ CD4+	98	0.046389	0.0436442	0.287832	0.900369	80.0752	0.893504
SCZ	90002073	Absolute count	Treg	CD25hi AC	97	0.0577043	0.0442345	0.19206	0.857755	52.0549	0.999927
SCZ	90002074	MFI	Myeloid cell	CD45 on basophil	96	-0.0378461	0.0426498	0.37488	0.921692	59.4687	0.998384
SCZ	90002075	Relative count	B cell	Transitional %lymphocyte	98	0.0174379	0.0427847	0.683587	0.955481	79.7087	0.898906
SCZ	90002076	MFI	B cell	CD19 on naive-mature B cell	99	0.0322664	0.0428093	0.451014	0.934039	80.7283	0.897296
SCZ	90002077	Relative count	B cell	IgD- CD24- %lymphocyte	95	0.0340029	0.0434544	0.433923	0.931619	63.0232	0.994126
SCZ	90002078	MFI	B cell	CD19 on IgD- CD38-	99	0.0635186	0.0420725	0.131109	0.804552	82.5811	0.867955
SCZ	90002079	Absolute count	TBNK	HLA DR+ CD4+ AC	96	0.0514336	0.0403482	0.202401	0.864034	69.0458	0.97926
SCZ	90002080	Absolute count	Treg	CD39+ CD4+ AC	92	0.0807644	0.0425096	0.0574452	0.654813	64.9878	0.982117
SCZ	90002081	MFI	Monocyte	PDL-1 on CD14- CD16-	96	0.0754658	0.0419043	0.0717169	0.697302	78.2522	0.893555
SCZ	90002082	MFI	Monocyte	CX3CR1 on monocyte	96	0.0449517	0.0383849	0.241568	0.883511	82.6514	0.812995
SCZ	90002083	MFI	B cell	CD25 on IgD+ CD24-	100	0.00761988	0.0416555	0.854856	0.96408	76.2632	0.956454
SCZ	90002084	Relative count	TBNK	TCRgd %lymphocyte	95	0.0516579	0.0434383	0.234352	0.880353	61.0063	0.996682
SCZ	90002085	MFI	Myeloid cell	CD11b on CD14+ monocyte	100	0.0750838	0.0409901	0.0669884	0.68468	84.1482	0.85665
SCZ	90002086	MFI	TBNK	CD45 on T cell	98	0.00618115	0.0419938	0.88298	0.965185	76.6516	0.936865
SCZ	90002087	MFI	B cell	CD25 on unsw mem	94	-0.037075	0.0438031	0.397329	0.925788	67.535	0.978374
SCZ	90002088	MFI	B cell	CD24 on sw mem	96	-0.0177608	0.0430644	0.680028	0.955259	74.8276	0.937341
SCZ	90002089	Absolute count	B cell	IgD+ AC	98	0.014482	0.0438298	0.741088	0.958793	56.7125	0.99964
SCZ	90002090	MFI	TBNK	CD45 on NK	99	0.0160565	0.0439947	0.715138	0.957362	62.0686	0.99826
SCZ	90002091	Absolute count	cDC	CD62L- plasmacytoid DC AC	98	0.00746493	0.0576238	0.896926	0.965707	72.2831	0.971522
SCZ	90002092	Relative count	Treg	CD28+ CD45RA- CD8dim %CD8dim	97	0.048831	0.0645031	0.44903	0.933767	79.6097	0.886659
SCZ	90002093	Absolute count	cDC	DC AC	99	-0.0342579	0.0579373	0.554324	0.945664	97.3537	0.499442
SCZ	90002094	MFI	Maturation stages of T cell	HVEM on naive CD8br	100	-0.0550932	0.0577433	0.34003	0.914354	82.5262	0.883903
SCZ	90002095	Relative count	Maturation stages of T cell	CD45RA+ CD8br %CD8br	100	0.0485097	0.0583931	0.406118	0.927277	83.3345	0.870774
SCZ	90002096	Absolute count	Treg	CD28- CD8dim AC	99	0.0608841	0.0585478	0.298385	0.903553	94.8685	0.570772
SCZ	90002097	MFI	Maturation stages of T cell	CD3 on naive CD8br	98	-0.00125135	0.056658	0.982379	0.968597	73.6491	0.962859
SCZ	90002098	Absolute count	TBNK	TCRgd AC	98	-0.0651881	0.0412489	0.114025	0.781661	69.6558	0.98368
SCZ	90002099	MFI	Maturation stages of T cell	HVEM on EM CD4+	96	-0.115338	0.0435996	0.00815981	0.354503	81.3207	0.84025
SCZ	90002100	Absolute count	TBNK	Granulocyte AC	98	-0.0795226	0.0426294	0.0621196	0.670256	68.2906	0.988085
SCZ	90002101	Absolute count	Treg	Activated & secreting Treg AC	98	-0.00923127	0.0429991	0.830013	0.963045	75.5841	0.947294
SCZ	90002102	Relative count	Maturation stages of T cell	Naive DN (CD4-CD8-) %T cell	99	-0.0502726	0.0404904	0.214387	0.870652	80.4716	0.900987
SCZ	90002103	Relative count	TBNK	HLA DR+ CD8br %lymphocyte	95	0.000910185	0.0449982	0.983862	0.968643	58.591	0.998431
SCZ	90002104	Relative count	Myeloid cell	CD33dim HLA DR+ CD11b- %CD33dim HLA DR+	99	0.0437062	0.043619	0.316344	0.908527	77.2203	0.940133
SCZ	90002105	Relative count	Maturation stages of T cell	CD45RA+ CD8br %T cell	100	-0.0392536	0.0425345	0.356078	0.917897	90.5169	0.716765
SCZ	90002106	MFI	Treg	CD3 on CD28- CD8br	99	0.0338515	0.0434181	0.435589	0.931862	89.5302	0.717476
SCZ	90002107	MFI	Maturation stages of T cell	CD8 on TD CD8br	96	0.0236377	0.0561102	0.673556	0.954848	54.0648	0.999769
SCZ	90002108	MFI	Treg	CD4 on resting Treg	99	-0.00571796	0.0575365	0.920837	0.966568	74.035	0.966127
SCZ	90002109	MFI	Maturation stages of T cell	CCR7 on naive CD8br	98	0.0405279	0.0583367	0.487228	0.938641	63.1818	0.996901
SCZ	90002110	MFI	Treg	CD3 on CD28+ CD45RA+ CD8br	100	0.0255297	0.0568829	0.653568	0.953532	84.9284	0.842258
SCZ	90002111	MFI	B cell	CD20 on CD20- CD38-	100	0.0332357	0.0561188	0.553691	0.945606	95.5774	0.578695
SCZ	90002112	MFI	Treg	CD39 on CD39+ CD8br	98	0.0224163	0.0578535	0.698411	0.956385	93.3664	0.585571
SCZ	90002113	Absolute count	TBNK	HLA DR+ CD8br AC	97	-0.0301465	0.041399	0.466494	0.936088	55.522	0.999695
SCZ	90002114	Relative count	B cell	IgD+ CD24+ %lymphocyte	98	-0.063885	0.0407126	0.116608	0.785461	81.8186	0.865229
SCZ	90002115	Relative count	B cell	Transitional %B cell	96	0.00087043	0.0408142	0.982985	0.968615	58.4825	0.998831
SCZ	90002116	Relative count	B cell	IgD- CD38dim %B cell	97	0.00580702	0.0427494	0.891949	0.965523	98.0655	0.422283
SCZ	90002117	Absolute count	Treg	CD4 Treg AC	99	-0.0520313	0.0428441	0.224582	0.875795	88.9745	0.731576
SCZ	90002118	MFI	Treg	CD28 on activated Treg	100	-0.00773674	0.0426709	0.856123	0.964132	60.2787	0.999251
SCZ	90002119	MFI	B cell	CD19 on IgD+ CD24+	97	-0.0280049	0.0428801	0.513693	0.941617	63.6544	0.995535
SCZ	90002120	MFI	Maturation stages of T cell	CD4 on CD45RA+ CD4+	96	0.0556027	0.0438245	0.204528	0.865257	64.1045	0.993694
SCZ	90002121	Relative count	TBNK	B cell %lymphocyte	100	0.00626018	0.0425226	0.882958	0.965184	70.491	0.98655
