# Supplementary material for: Causal role of immune cells in schizophrenia: Mendelian randomization (MR) study
Source: BMC Psychiatry. 2023 Aug 15;23:590. doi: 10.1186/s12888-023-05081-4 (PMC10428653; doi:10.1186/s12888-023-05081-4)
Supplement: Supplementary file 3 — Results of the causal effect of immune cells on SCZ [file 12888_2023_5081_MOESM3_ESM.xls]

## Sheet: Sheet1
Supplementary Table 4 Results of the causal effect of immune cells on SCZ
Outcomes	Exposures	Trait type	Panel	Statistical trait name	Trait	N	beta	se	P-unadj	P-adj	Heter.Stat	Heter.p
SCZ	90001697	Absolute count	Myeloid cell	MDSC_Trait27	CD33dim HLA DR+ CD11b- AC	241	-4.60×10-4	9.02×10-5	3.40×10-7	2.32×10-4	254.725	0.245378
SCZ	90001695	Relative count	Maturation stages of T cell	MT_Trait560	Naive CD4+ %T cell	542	-1.44×10-5	3.31×10-6	1.37×10-5	0.00396849	608.707	0.0228415
SCZ	90001696	MFI	Monocyte	mono.trait53	HLA DR on CD14- CD16-	64	-3.03×10-4	7.11×10-5	2.00×10-5	0.00455576	72.7066	0.188716
SCZ	90001391	Relative count	Treg	f_Treg_Trait522	Activated & resting Treg % CD4 Treg	14	-0.0649562	0.0174448	0.000196456	0.0335627	11.2086	0.59335
SCZ	90001687	Absolute count	Treg	f_Treg_Trait539	CD25hi CD45RA- CD4 not Treg AC	13	0.0835944	0.0259181	0.00125827	0.155827	16.8318	0.156036
SCZ	90001886	Relative count	cDC	f_DC_Trait515	CD86+ plasmacytoid DC %DC	30	0.0309491	0.0098041	0.00159539	0.181706	33.5069	0.257769
SCZ	90001959	Relative count	TBNK	TB_Trait567	NK %CD3- lymphocyte	12	-0.0643131	0.0215222	0.00280607	0.26377	14.4918	0.206962
SCZ	90001980	MFI	Treg	Blue.780.60.CD25.trait6	CD25 on CD39+ activated Treg	48	-0.0279637	0.0106028	0.00835464	0.436165	70.6922	0.0142846
SCZ	90001862	Morphological parameter	cDC	FSC.cDC.trait4	FSC-A on monocyte	12	-0.0335436	0.0127582	0.00855897	0.439634	4.92587	0.934703
SCZ	90002087	MFI	B cell	Bcells.trait509	CD25 on unsw mem	39	0.029513	0.011354	0.0093405	0.451932	33.6269	0.671822
SCZ	90002065	MFI	B cell	Bcells.trait445	CD24 on IgD- CD38-	16	0.0410337	0.0159513	0.0100984	0.462567	11.2106	0.73753
SCZ	90001741	Relative count	Treg	Treg_Trait505	CD28- DN (CD4-CD8-) %DN	20	0.0341343	0.0133219	0.010399	0.466477	22.7077	0.250463
SCZ	90001459	Absolute count	TBNK	TB_Trait563	B cell AC	44	-0.0227116	0.00888565	0.0105888	0.468864	55.314	0.0986636
SCZ	90001814	MFI	B cell	Bcells.trait649	CD38 on IgD+	13	0.0165804	0.00663351	0.0124373	0.48925	12.8823	0.377655
SCZ	90001804	MFI	Treg	Violet.510.50.Treg.trait5	CD8 on CD39+ CD8br	66	0.0236275	0.00962053	0.0140512	0.503658	88.4304	0.0282813
SCZ	90002096	Absolute count	Treg	Treg_Trait576	CD28- CD8dim AC	18	-0.0331048	0.0136615	0.015384	0.513759	19.9165	0.27852
SCZ	90001630	Relative count	TBNK	TB_Trait552	CD8dim NKT %T cell	27	0.0355038	0.0148362	0.0167087	0.522518	30.6956	0.239801
SCZ	90001463	Absolute count	TBNK	TB_Trait569	HLA DR+ NK AC	47	0.0194548	0.00821316	0.0178489	0.529212	62.0818	0.0569186
SCZ	90002089	Absolute count	B cell	BC_Trait2	IgD+ AC	23	0.0307556	0.0131534	0.0193753	0.537155	24.3279	0.33028
SCZ	90002058	Relative count	Treg	Treg_Trait512	CD39+ CD4+ %T cell	30	-0.0277213	0.0120008	0.0208904	0.544082	38.3121	0.115551
SCZ	90001754	MFI	TBNK	Blue.670.LP.TBNK.trait5	CD45 on CD8br	18	0.0429186	0.0186294	0.0212336	0.545535	9.70885	0.915373
SCZ	90001595	MFI	Myeloid cell	Red.780.60.MDSC.trait11	CD45 on CD33br HLA DR+ CD14dim	24	-0.039189	0.017091	0.02185	0.548051	17.4847	0.784808
SCZ	90001505	MFI	Myeloid cell	Red.660.20.MDSC.trait2	CD14 on Mo MDSC	23	-0.0333156	0.0147696	0.0240905	0.556266	29.1646	0.140221
SCZ	90002118	MFI	Treg	Blue.585.42.Treg.trait9	CD28 on activated Treg	170	-0.0557959	0.0247784	0.024335	0.557084	274.203	5.48779e-07
SCZ	90002106	MFI	Treg	Blue.530.30.Treg.trait5	CD3 on CD28- CD8br	179	0.0924335	0.041468	0.0258118	0.561743	327.672	5.95579e-11
SCZ	90001411	Morphological parameter	TBNK	SSC.TBNK.trait13	SSC-A on granulocyte	14	0.0602746	0.0270617	0.0259273	0.562088	19.3006	0.114075
SCZ	90001605	Absolute count	Treg	f_Treg_Trait536	CD25hi CD45RA+ CD4 not Treg AC	20	-0.025908	0.011662	0.0263124	0.563219	22.0776	0.280411
SCZ	90001498	Relative count	Myeloid cell	MDSC_Trait9	Basophil %CD33dim HLA DR- CD66b-	19	0.0523261	0.0240194	0.0293691	0.571277	35.0654	0.00927491
SCZ	90001586	MFI	B cell	Bcells.trait438	CD24 on IgD+ CD24+	32	-0.017548	0.00805686	0.029405	0.571363	38.9389	0.154758
SCZ	90001506	Morphological parameter	TBNK	SSC.TBNK.trait7	SSC-A on NKT	25	-0.0302819	0.0139793	0.030297	0.57344	35.4985	0.0613433
SCZ	90001490	MFI	TBNK	Blue.530.30.TBNK.trait6	CD3 on HLA DR+ CD4+	205	-0.0108052	0.00500094	0.030724	0.574397	278.995	0.000378638
SCZ	90001402	MFI	B cell	Bcells.trait161	BAFF-R on transitional	11	0.0444594	0.0206528	0.0313418	0.57574	10.0684	0.434512
SCZ	90001625	MFI	Treg	Violet.450.50.Treg.trait2	CD45RA on resting Treg	24	0.036992	0.0172227	0.0317243	0.576549	34.1754	0.0626647
SCZ	90001816	Relative count	Treg	Treg_Trait574	CD28- CD8dim %T cell	23	-0.0338117	0.015788	0.0322257	0.577583	25.0969	0.292463
SCZ	90001755	MFI	Monocyte	mono.trait3	CX3CR1 on CD14- CD16-	66	-0.123284	0.0576532	0.0324866	0.578109	90.6206	0.0195962
SCZ	90001726	MFI	Maturation stages of T cell	Red.780.60.MT.trait4	CD8 on EM CD8br	25	0.0318987	0.0149223	0.0325451	0.578227	25.8544	0.360596
SCZ	90001441	Relative count	TBNK	TB_ry_Trait516	CD8br %T cell	21	-0.0446638	0.0211379	0.034603	0.582121	21.9577	0.342808
SCZ	90001953	MFI	Treg	Blue.780.60.CD25.trait1	CD25 on CD45RA- CD4 not Treg	67	0.0114721	0.00543483	0.0347861	0.582447	78.8016	0.13424
SCZ	90001607	MFI	Monocyte	mono.trait24	CD64 on CD14- CD16+ monocyte	14	0.0463445	0.0220039	0.0351874	0.583152	19.2243	0.116311
SCZ	90001440	Relative count	Treg	f_Treg_Trait516	Secreting Treg % CD4 Treg	20	-0.0290328	0.0138721	0.0363593	0.585131	21.9268	0.287916
SCZ	90002006	MFI	B cell	Bcells.trait490	CD25 on IgD+ CD24+	68	-0.0192692	0.00922583	0.0367423	0.585754	92.1156	0.0226536
SCZ	90001909	Relative count	Monocyte	N_MONO_Trait515	CD14+ CD16+ monocyte %monocyte	11	0.0427542	0.0206611	0.0385173	0.588491	12.3606	0.26165
SCZ	90001585	Absolute count	Maturation stages of T cell	MT_Trait531	TD CD8br AC	56	0.0189783	0.00918953	0.038903	0.589056	48.8919	0.705826
SCZ	90001475	MFI	B cell	Bcells.trait382	CD20 on IgD+ CD38- unsw mem	15	0.032666	0.016023	0.0414806	0.592586	9.67429	0.785588
SCZ	90001999	MFI	TBNK	Blue.670.LP.TBNK.trait1	CD45 on CD14+ monocyte	42	0.0192951	0.00951839	0.0426479	0.594057	40.4122	0.496581
SCZ	90002041	MFI	Maturation stages of T cell	Red.660.20.MT.trait3	CD4 on naive CD4+	19	-0.0232635	0.011531	0.0436457	0.595257	24.8157	0.130079
SCZ	90002119	MFI	B cell	Bcells.trait308	CD19 on IgD+ CD24+	36	-0.0234918	0.0116662	0.0440458	0.595724	53.864	0.0217098
SCZ	90001495	Absolute count	Maturation stages of T cell	MT_Trait545	Naive DN (CD4-CD8-) AC	158	-0.0120389	0.00598319	0.044208	0.595911	246.888	6.10475e-06
SCZ	90001449	Relative count	TBNK	f_MONO_Trait504	HLA DR++ monocyte %leukocyte	20	0.0339639	0.0170373	0.046206	0.598119	19.3373	0.435399
SCZ	90001692	MFI	B cell	Bcells.trait566	CD27 on IgD- CD38br	30	0.0106564	0.00535287	0.0465057	0.598434	23.2238	0.766204
SCZ	90001445	Absolute count	TBNK	TB_Trait554	DN (CD4-CD8-) NKT AC	11	-0.0452512	0.0228804	0.0479596	0.599916	9.53232	0.482435
SCZ	90001899	MFI	Myeloid cell	Red.780.60.MDSC.trait16	CD45 on Gr MDSC	30	0.0176874	0.00895956	0.0483655	0.600315	34.9495	0.206204
SCZ	90001442	Absolute count	Myeloid cell	MDSC_Trait15	CD33br HLA DR+ CD14dim AC	27	0.0340515	0.0173082	0.0491417	0.601061	43.9232	0.0154062
SCZ	90001762	Absolute count	Maturation stages of T cell	MT_Trait548	EM DN (CD4-CD8-) AC	29	-0.0260884	0.0132692	0.0492884	0.6012	18.3382	0.91731
SCZ	90001961	Relative count	B cell	BC_Trait11	IgD+ CD38dim %B cell	89	-0.011406	0.00580738	0.0495241	0.601421	96.3932	0.253508
SCZ	90001739	MFI	Monocyte	mono.trait46	CCR2 on CD14+ CD16- monocyte	18	0.0408978	0.0209817	0.0512693	0.602999	21.9155	0.187989
SCZ	90001756	MFI	Maturation stages of T cell	HVEM1000_150630.trait2	HVEM on CD4+	10	0.0216063	0.0110879	0.0513387	0.60306	11.2754	0.257301
SCZ	90001901	MFI	B cell	Bcells.trait140	BAFF-R on IgD+ CD38- naive	15	0.0223523	0.0114898	0.0517259	0.603396	16.008	0.312885
SCZ	90001840	MFI	Treg	Red.780.60.Treg.trait9	CD4 on activated & secreting Treg	28	0.0250941	0.0129211	0.0521252	0.603737	36.1137	0.112836
SCZ	90002034	MFI	cDC	Blue.670.LP.cDC.trait1	CD86 on myeloid DC	23	-0.0153448	0.0079668	0.0540931	0.607466	27.7494	0.184137
SCZ	90001812	MFI	B cell	Bcells.trait494	CD25 on IgD+ CD38- unsw mem	19	-0.0358478	0.0187163	0.0554502	0.609907	16.0643	0.588057
SCZ	90001985	MFI	Treg	Blue.670.LP.Treg.trait5	CD127 on CD28- CD8br	69	-0.0131631	0.00690773	0.0567073	0.612081	107.809	0.00151197
SCZ	90001453	MFI	Myeloid cell	Blue.780.60.MDSC.trait14	CD33 on Gr MDSC	16	0.0410213	0.0215914	0.0574473	0.613323	15.1169	0.443033
SCZ	90001984	MFI	B cell	Bcells.trait511	CD25 on IgD+	24	-0.0283663	0.0151365	0.0609255	0.618817	31.5939	0.108889
SCZ	90002002	MFI	B cell	Bcells.trait496	CD25 on IgD+ CD38dim	14	0.0368752	0.0197825	0.0623171	0.620868	19.6537	0.104187
SCZ	90002045	MFI	Treg	Blue.670.LP.Treg.trait7	CD127 on CD45RA+ CD4+	13	0.0346715	0.0187016	0.0637485	0.622898	11.1983	0.512007
SCZ	90001865	MFI	B cell	Bcells.trait640	CD38 on IgD+ CD38br	21	-0.0291799	0.0160153	0.0684548	0.629053	15.3031	0.758812
SCZ	90002031	Relative count	B cell	BC_Trait48	IgD- CD38dim %lymphocyte	141	-0.00975757	0.00535969	0.0686756	0.629324	192.981	0.00201612
SCZ	90001562	Absolute count	B cell	BC_Trait40	CD20- AC	34	-0.0107476	0.00590401	0.0686992	0.629352	37.124	0.28459
SCZ	90001923	MFI	B cell	Bcells.trait325	CD19 on memory B cell	16	-0.0190065	0.0105045	0.0703924	0.631379	22.2688	0.100948
SCZ	90001977	Absolute count	B cell	BC_Trait18	Unsw mem AC	13	-0.0391982	0.0217309	0.0712629	0.632388	7.39583	0.830386
SCZ	90001748	Morphological parameter	cDC	FSC.cDC.trait2	FSC-A on myeloid DC	31	-0.023294	0.0129434	0.0719105	0.633125	32.4545	0.346697
SCZ	90001979	Relative count	TBNK	TB_Trait570	HLA DR+ NK %NK	149	0.00843774	0.00469941	0.072576	0.63387	163.967	0.174876
SCZ	90001460	Relative count	TBNK	f_MONO_Trait503	HLA DR++ monocyte %monocyte	26	-0.0198676	0.0111235	0.0740842	0.635516	30.4901	0.206461
SCZ	90001774	Absolute count	Maturation stages of T cell	MT_Trait542	CM DN (CD4-CD8-) AC	22	0.0113697	0.00639559	0.0754452	0.636952	25.0779	0.243805
SCZ	90002086	MFI	TBNK	Blue.670.LP.TBNK.trait3	CD45 on T cell	14	0.029331	0.01652	0.0758167	0.637336	18.8394	0.128169
SCZ	90002073	Absolute count	Treg	f_Treg_Trait533	CD25hi AC	85	-0.0119776	0.00677954	0.0772727	0.63881	89.3011	0.325674
SCZ	90001587	MFI	Maturation stages of T cell	Blue.530.30.MT.trait3	CD3 on CM CD4+	34	0.0300421	0.0171556	0.0799191	0.641367	50.2831	0.0275011
SCZ	90001884	MFI	Monocyte	mono.trait48	CD64 on monocyte	70	0.0136569	0.00780248	0.0800624	0.641501	97.8247	0.0128102
SCZ	90001817	Absolute count	cDC	f_DC_Trait514	CD86+ plasmacytoid DC AC	14	-0.0438798	0.0250951	0.080371	0.641789	18.5304	0.138397
SCZ	90001968	MFI	cDC	Red.780.60.cDC.trait2	CD80 on CD62L+ myeloid DC	22	-0.0288287	0.0164944	0.0805005	0.641909	24.4091	0.273659
SCZ	90001685	MFI	Myeloid cell	Blue.780.60.MDSC.trait10	CD33 on CD33br HLA DR+ CD14dim	16	0.0400036	0.0228956	0.0805998	0.642001	24.7232	0.0537863
SCZ	90001775	MFI	B cell	Bcells.trait779	IgD on IgD+ CD38- unsw mem	35	-0.0154389	0.00885525	0.0812503	0.642598	37.1678	0.325211
SCZ	90001500	Relative count	B cell	BC_Trait63	IgD+ CD24- %lymphocyte	38	-0.0158452	0.00910856	0.0819307	0.643213	50.0049	0.0750026
SCZ	90001571	Absolute count	B cell	BC_Trait44	CD20- CD38- AC	24	-0.0283369	0.0163409	0.0828988	0.644073	25.596	0.320305
SCZ	90001418	Absolute count	Treg	Treg_Trait587	CD39+ CD8br AC	21	0.0256788	0.0148103	0.0829454	0.644114	14.647	0.796236
SCZ	90001582	MFI	Maturation stages of T cell	HVEM1000_150630.trait9	HVEM on CM CD8br	26	-0.0189157	0.0109381	0.0837472	0.644812	25.7404	0.421553
SCZ	90001416	Absolute count	Myeloid cell	MDSC_Trait5	CD33dim HLA DR- AC	19	-0.016307	0.00943728	0.0839992	0.64503	22.5991	0.206468
SCZ	90001533	Relative count	Treg	f_Treg_Trait538	CD25hi CD45RA+ CD4 not Treg %T cell	32	0.0182408	0.010705	0.0883909	0.648634	35.1917	0.276267
SCZ	90001917	MFI	B cell	Bcells.trait314	CD19 on IgD+ CD38dim	29	-0.00588552	0.00345827	0.0887806	0.648939	33.8179	0.206933
SCZ	90002025	Relative count	cDC	DC_Trait525	CD11c+ monocyte %monocyte	15	0.0263264	0.0155006	0.0894302	0.649441	30.0608	0.00748612
SCZ	90001946	MFI	Treg	Blue.780.60.CD25.trait5	CD25 on activated Treg	86	0.00965138	0.00568814	0.089743	0.64968	118.904	0.00895414
SCZ	90002081	MFI	Monocyte	mono.trait41	PDL-1 on CD14- CD16-	24	0.0304527	0.017956	0.0898933	0.649795	25.5294	0.323579
SCZ	90001794	MFI	Maturation stages of T cell	HVEM1000_150630.trait12	HVEM on TD CD8br	38	-0.0146026	0.00861048	0.0899025	0.649802	38.2145	0.414081
SCZ	90001940	MFI	Treg	Blue.530.30.Treg.trait6	CD3 on CD39+ CD8br	15	0.0350763	0.0211282	0.0968812	0.654767	19.3385	0.152412
SCZ	90002005	MFI	Myeloid cell	Blue.780.60.MDSC.trait8	CD33 on CD33br HLA DR+	65	0.013534	0.00815609	0.09704	0.654873	57.4992	0.703955
SCZ	90002070	MFI	Myeloid cell	Violet.450.50.MDSC.trait2	CD11b on CD66b++ myeloid cell	25	0.0165552	0.00999031	0.0974947	0.655173	21.0713	0.634517
SCZ	90001757	MFI	Maturation stages of T cell	HVEM1000_150630.trait4	HVEM on naive CD4+	42	-0.00977092	0.00591167	0.0983677	0.655743	57.5206	0.0449367
SCZ	90001896	MFI	B cell	Bcells.trait567	CD27 on IgD- CD38dim	22	0.0254525	0.0154066	0.0985241	0.655844	30.2154	0.0877436
SCZ	90001413	Absolute count	Treg	Treg_Trait579	CD28+ CD45RA+ CD8dim AC	16	-0.0168404	0.0101955	0.0985853	0.655883	15.4421	0.420066
SCZ	90001479	MFI	cDC	Red.780.60.cDC.trait6	CD80 on granulocyte	20	-0.023303	0.0141695	0.100056	0.656819	27.7336	0.0886904
SCZ	90002048	Relative count	B cell	BC_Trait37	CD24+ CD27+ %B cell	14	0.0203215	0.0123677	0.100361	0.65701	18.8536	0.127712
SCZ	90001401	MFI	Maturation stages of T cell	Violet.450.50.MT.trait1	CD45RA on naive CD4+	28	0.0360876	0.022025	0.101321	0.657604	43.5879	0.0227964
SCZ	90001992	Relative count	Treg	Treg_Trait588	CD28- CD127- CD25++ CD8br %T cell	35	-0.01209	0.00739152	0.101912	0.657964	25.6957	0.846236
SCZ	90001885	MFI	B cell	Bcells.trait536	CD27 on CD20- CD38-	26	0.0185242	0.0114583	0.105952	0.660332	26.0923	0.402685
SCZ	90001427	MFI	B cell	Bcells.trait156	BAFF-R on naive-mature B cell	28	0.0267945	0.0165803	0.106085	0.660407	37.5441	0.0853505
SCZ	90002098	Absolute count	TBNK	TB_Trait533	TCRgd AC	117	0.00916959	0.00567992	0.106443	0.660609	147.878	0.024425
SCZ	90001409	MFI	B cell	Bcells.trait84	BAFF-R on B cell	26	-0.0153742	0.00952939	0.106669	0.660736	34.2289	0.103105
SCZ	90001890	MFI	B cell	Bcells.trait781	IgD on IgD+ CD38dim	21	0.0325862	0.0202338	0.107292	0.661082	31.4265	0.0498053
SCZ	90001686	Absolute count	B cell	BC_Trait8	IgD- CD38- AC	18	0.0355829	0.0222879	0.110374	0.662743	17.6185	0.413283
SCZ	90002075	Relative count	B cell	N_BC_Trait6	Transitional %lymphocyte	12	-0.0276193	0.0173431	0.111267	0.663208	18.0917	0.079478
SCZ	90001931	MFI	Treg	Blue.780.60.CD25.trait3	CD25 on resting Treg	20	0.0201259	0.0126588	0.111862	0.663514	29.038	0.0653898
SCZ	90001778	MFI	B cell	Bcells.trait777	IgD on IgD+ CD38-	40	-0.0154347	0.00971638	0.112168	0.663671	37.9582	0.517261
SCZ	90001653	MFI	Monocyte	mono.trait17	CD40 on monocytes	25	0.0191861	0.0121078	0.113055	0.66412	27.9144	0.263668
SCZ	90001656	Absolute count	Maturation stages of T cell	MT_Trait508	EM CD4+ AC	25	-0.0191861	0.0121078	0.113055	0.66412	27.9144	0.263668
SCZ	90001458	MFI	Myeloid cell	Blue.780.60.MDSC.trait13	CD33 on CD33dim HLA DR+ CD11b-	51	-0.0121254	0.00767693	0.11423	0.664705	58.5831	0.189586
SCZ	90001951	MFI	B cell	Bcells.trait322	CD19 on IgD- CD38dim	44	0.0104974	0.0066571	0.114824	0.664997	53.3637	0.133667
SCZ	90001824	Absolute count	Monocyte	N_MONO_Trait501	CD14- CD16+ monocyte AC	35	0.0311974	0.0198273	0.115613	0.66538	59.1653	0.00475935
SCZ	90001436	Relative count	B cell	BC_Trait59	Naive-mature B cell %lymphocyte	28	0.0274213	0.0174407	0.115892	0.665514	53.4524	0.00177413
SCZ	90001954	MFI	B cell	Bcells.trait500	CD25 on IgD- CD24-	67	0.00726134	0.00465212	0.118555	0.669434	78.6964	0.136008
SCZ	90002093	Absolute count	cDC	f_DC_Trait505	DC AC	14	-0.0241519	0.0157833	0.125961	0.679674	20.0149	0.0948406
SCZ	90001955	MFI	Treg	Blue.530.30.Treg.trait10	CD3 on CD39+ resting Treg	66	0.00992564	0.00649182	0.126278	0.680092	93.6284	0.0115504
SCZ	90001802	Relative count	B cell	BC_Trait47	IgD- CD38br %lymphocyte	53	0.0150785	0.00989226	0.12744	0.681612	69.5321	0.0525504
SCZ	90001466	Relative count	Treg	Treg_Trait577	CD28+ CD45RA+ CD8dim %T cell	15	0.0284117	0.0187143	0.12897	0.68358	13.1154	0.517461
SCZ	90001975	Relative count	cDC	f_DC_Trait503	Myeloid DC %DC	15	0.0225542	0.0148624	0.129133	0.683788	19.9257	0.132501
SCZ	90001967	Relative count	TBNK	TB_Trait553	CD8dim NKT %lymphocyte	20	0.0253682	0.0167401	0.129667	0.684466	25.9438	0.131762
SCZ	90002038	MFI	B cell	Bcells.trait85	BAFF-R on CD20-	21	0.0158819	0.0105351	0.131679	0.68698	24.8296	0.208027
SCZ	90001461	MFI	B cell	Bcells.trait539	CD27 on T cell	44	-0.01708	0.0114794	0.136782	0.693102	49.4432	0.231491
SCZ	90001699	Relative count	B cell	BC_Trait56	Sw mem %lymphocyte	36	-0.000220339	0.000148731	0.138484	0.695068	36.0109	0.42102
SCZ	90001842	MFI	Maturation stages of T cell	Blue.530.30.MT.trait9	CD3 on CM CD8br	80	0.0098892	0.00668385	0.138989	0.695643	85.6512	0.285124
SCZ	90001543	Absolute count	TBNK	TB_ry_Trait518	DP (CD4+CD8+) AC	26	0.0185004	0.0125553	0.140613	0.697472	23.6419	0.540133
SCZ	90001876	MFI	Treg	Blue.530.30.Treg.trait12	CD3 on CD39+ activated Treg	17	-0.0146069	0.00993968	0.141683	0.69866	16.6693	0.4073
SCZ	90001833	Relative count	Treg	Treg_Trait600	CD28- CD8br %T cell	25	0.0228759	0.0156447	0.143682	0.700843	38.8492	0.028321
SCZ	90002061	MFI	B cell	Bcells.trait390	CD20 on IgD- CD38-	65	0.0141039	0.00964603	0.143703	0.700865	99.2631	0.00311812
SCZ	90001639	MFI	B cell	Bcells.trait141	BAFF-R on IgD+ CD38- unsw mem	17	0.0294618	0.0203277	0.147242	0.704614	20.6483	0.192431
SCZ	90001626	MFI	B cell	Bcells.trait493	CD25 on IgD+ CD38- naive	21	0.0300311	0.0207399	0.147622	0.705009	31.1989	0.0526182
SCZ	90001512	Relative count	Treg	Treg_Trait604	CD28+ CD45RA+ CD8br %CD8br	35	-0.0131721	0.00912423	0.148841	0.706262	44.9744	0.0987469
SCZ	90001936	MFI	Treg	Blue.585.42.Treg.trait18	CD28 on CD45RA- CD4 not Treg	23	-0.0138285	0.00959438	0.149498	0.706931	27.9817	0.176289
SCZ	90001527	Relative count	cDC	f_DC_Trait521	CD62L- CD86+ myeloid DC %DC	26	0.0111069	0.00773125	0.150826	0.708269	27.1873	0.346591
SCZ	90001608	Morphological parameter	TBNK	FSC.TBNK.trait6	FSC-A on HLA DR+ T cell	17	-0.0279173	0.0194403	0.150987	0.70843	19.9424	0.222825
SCZ	90001714	Relative count	TBNK	TB_Trait517	CD8br %leukocyte	181	-0.00915872	0.00642806	0.154214	0.711601	328.015	1.02556e-10
SCZ	90002017	MFI	B cell	Bcells.trait355	CD20 on CD24+ CD27+	40	-0.014821	0.0104751	0.157104	0.714354	23.1587	0.97929
SCZ	90001491	MFI	B cell	Bcells.trait470	CD25 on CD20- CD38-	142	-0.00784556	0.00555728	0.15802	0.715209	192.039	0.00277398
SCZ	90002050	Morphological parameter	TBNK	FSC.TBNK.trait3	FSC-A on T cell	18	0.0186733	0.0132576	0.158984	0.716101	17.5368	0.418608
SCZ	90001767	Relative count	Maturation stages of T cell	MT_Trait544	CM DN (CD4-CD8-) %T cell	23	0.0156946	0.0111571	0.159518	0.716591	27.9342	0.177872
SCZ	90001489	MFI	Monocyte	mono.trait52	CCR2 on monocyte	138	-0.00854751	0.00618346	0.166874	0.72309	187.707	0.00263766
SCZ	90002057	MFI	Maturation stages of T cell	Red.660.20.MT.trait5	CD4 on TD CD4+	10	-0.0609726	0.0442317	0.168054	0.72409	22.1473	0.00842356
SCZ	90001838	MFI	TBNK	Blue.530.30.TBNK.trait5	CD3 on NKT	70	0.0117284	0.00852088	0.16869	0.724624	89.7901	0.0471227
SCZ	90001927	Morphological parameter	TBNK	SSC.TBNK.trait5	SSC-A on CD8br	23	0.0202183	0.014696	0.168895	0.724795	16.13	0.809381
SCZ	90001394	MFI	B cell	Bcells.trait159	BAFF-R on sw mem	24	-0.0101951	0.00741874	0.169368	0.72519	24.7037	0.365742
SCZ	90001952	Relative count	cDC	f_DC_Trait513	CD86+ myeloid DC %DC	58	0.00882653	0.00644627	0.170923	0.726474	77.4687	0.0369673
SCZ	90001462	Relative count	Treg	f_Treg_Trait537	CD25hi CD45RA+ CD4 not Treg %CD4+	48	-0.00969267	0.00708916	0.171546	0.726984	61.2342	0.0794364
SCZ	90002117	Absolute count	Treg	f_Treg_Trait542	CD4 Treg AC	181	0.0544457	0.0398549	0.171908	0.727278	328.31	9.57542e-11
SCZ	90001594	Relative count	TBNK	TB_Trait562	CD3- lymphocyte %leukocyte	15	-0.0265808	0.019478	0.17236	0.727644	17.6021	0.22551
SCZ	90001573	MFI	Treg	Blue.530.30.Treg.trait1	CD3 on T cell	31	-0.0135077	0.00989904	0.172397	0.727674	33.6255	0.296049
SCZ	90001551	MFI	Treg	Red.660.20.Treg.trait7	CD39 on monocyte	19	-0.0387182	0.0284635	0.173742	0.728755	31.724	0.0236997
SCZ	90001837	Absolute count	Treg	Treg_Trait596	CD25++ CD8br AC	19	0.0167523	0.012336	0.174464	0.729329	27.7854	0.0653969
SCZ	90002012	Absolute count	TBNK	TB_ry_Trait527	DN (CD4-CD8-) AC	24	0.0161426	0.0119011	0.174974	0.729733	32.2396	0.0952622
SCZ	90001623	Morphological parameter	TBNK	SSC.TBNK.trait11	SSC-A on NK	41	0.0173041	0.0128748	0.178937	0.732805	46.3425	0.227096
SCZ	90001704	MFI	Treg	Blue.585.42.Treg.trait7	CD28 on resting Treg	172	-0.00902311	0.00677623	0.182997	0.73584	332.636	1.80651e-12
SCZ	90001822	Absolute count	Maturation stages of T cell	MT_Trait537	CD45RA+ CD8br AC	25	0.0193682	0.0145668	0.183644	0.736313	18.0042	0.802803
SCZ	90001602	Relative count	TBNK	TB_Trait568	NK %lymphocyte	22	-0.0218747	0.01648	0.184392	0.736857	18.0162	0.647976
SCZ	90001792	Relative count	cDC	f_DC_Trait522	Plasmacytoid DC %DC	36	-0.0126579	0.00954059	0.184595	0.737004	34.0273	0.51491
SCZ	90001770	MFI	Myeloid cell	Red.780.60.MDSC.trait1	CD45 on lymphocyte	44	-0.00974656	0.00738825	0.187103	0.738798	62.6347	0.0267977
SCZ	90001727	MFI	B cell	Bcells.trait384	CD20 on IgD+ CD38dim	16	-0.013856	0.0105497	0.189047	0.740163	15.6975	0.402435
SCZ	90001497	Absolute count	cDC	f_DC_Trait520	CD62L- CD86+ myeloid DC AC	170	-0.00766836	0.00583959	0.189127	0.740218	230.501	0.0011684
SCZ	90002059	Absolute count	Maturation stages of T cell	MT_Trait506	Naive CD4+ AC	13	0.0291184	0.0222093	0.189829	0.740704	6.16944	0.907301
SCZ	90001950	MFI	Treg	Red.780.60.Treg.trait2	CD4 on CD4 Treg	30	0.0104984	0.00802362	0.190724	0.74132	28.2529	0.504423
SCZ	90001922	Relative count	Maturation stages of T cell	MT_Trait513	TD CD4+ %T cell	17	0.0274316	0.0209865	0.191176	0.74163	26.2148	0.0510796
SCZ	90002112	MFI	Treg	Red.660.20.Treg.trait1	CD39 on CD39+ CD8br	19	0.0155211	0.0118892	0.191732	0.742009	19.7242	0.348561
SCZ	90001938	MFI	B cell	Bcells.trait775	IgD on IgD+ CD24+	12	0.0277732	0.0213764	0.19386	0.743442	9.97871	0.532303
SCZ	90001839	MFI	Monocyte	mono.trait7	CX3CR1 on CD14- CD16+ monocyte	30	-0.0148782	0.0115284	0.19685	0.745413	25.3533	0.659793
SCZ	90001403	MFI	B cell	Bcells.trait147	BAFF-R on IgD- CD24-	24	0.0188132	0.0146031	0.197642	0.745926	30.3511	0.139586
SCZ	90002030	Absolute count	B cell	BC_Trait12	IgD+ CD38dim AC	199	-0.00688082	0.00534251	0.197768	0.746008	290.717	1.93535e-05
SCZ	90001611	MFI	B cell	Bcells.trait451	CD24 on transitional	26	0.0194553	0.0151087	0.197854	0.746063	30.993	0.189252
SCZ	90001737	MFI	Myeloid cell	Blue.530.30.MDSC.trait1	CD66b on CD66b++ myeloid cell	26	0.0169814	0.0132707	0.200681	0.747866	30.8142	0.195244
SCZ	90001716	MFI	B cell	Bcells.trait503	CD25 on IgD- CD38br	178	-0.00841505	0.00659939	0.202265	0.748858	324.282	9.63218e-11
SCZ	90001701	Relative count	Maturation stages of T cell	MT_Trait507	Naive CD4+ %CD4+	21	-0.032898	0.0259773	0.205365	0.750762	37.4644	0.010288
SCZ	90001660	Morphological parameter	TBNK	SSC.TBNK.trait6	SSC-A on HLA DR+ T cell	65	0.0109229	0.00863019	0.205634	0.750925	100.074	0.00264611
SCZ	90001723	Absolute count	TBNK	TB_Trait509	T cell AC	32	0.0149598	0.0118229	0.205756	0.750999	35.9467	0.247826
SCZ	90001766	Relative count	TBNK	TB_Trait576	Granulocyte %leukocyte	20	-0.0158678	0.0125891	0.207511	0.752053	13.3058	0.822553
SCZ	90002036	Relative count	TBNK	TB_Trait534	TCRgd %T cell	26	0.0169106	0.0134784	0.209606	0.753291	38.7699	0.0388421
SCZ	90001738	Absolute count	Myeloid cell	MDSC_Trait10	Im MDSC AC	25	0.0235746	0.0188494	0.211051	0.754134	36.016	0.054692
SCZ	90001654	Absolute count	B cell	BC_Trait28	Naive-mature B cell AC	27	-0.0206009	0.0165108	0.212133	0.754758	41.6517	0.0266539
SCZ	90001668	MFI	B cell	Bcells.trait570	CD27 on memory B cell	32	0.0075688	0.00608551	0.213595	0.755593	39.8121	0.133332
SCZ	90002033	Relative count	TBNK	TB_Trait508	Lymphocyte %leukocyte	24	-0.0149958	0.0120594	0.213684	0.755643	26.2176	0.290703
SCZ	90001974	MFI	B cell	Bcells.trait776	IgD on IgD+ CD24-	14	0.0421709	0.0339238	0.213828	0.755725	25.8647	0.0177258
SCZ	90001719	MFI	B cell	Bcells.trait392	CD20 on IgD- CD38dim	183	-0.00819961	0.0066019	0.214234	0.755955	346.504	2.39697e-12
SCZ	90001821	MFI	TBNK	Blue.670.LP.TBNK.trait2	CD45 on lymphocyte	39	0.017523	0.0141184	0.214552	0.756134	40.6196	0.355696
SCZ	90002074	MFI	Myeloid cell	Red.780.60.MDSC.trait7	CD45 on basophil	61	-0.011354	0.00915971	0.21514	0.756465	63.2616	0.361989
SCZ	90001921	MFI	TBNK	Violet.510.50.TBNK.trait3	HLA DR on HLA DR+ CD4+	14	0.0158899	0.0128264	0.215405	0.756614	12.4748	0.489146
SCZ	90001733	MFI	Myeloid cell	Blue.780.60.MDSC.trait4	CD33 on CD33dim HLA DR-	21	-0.0203154	0.0164281	0.216225	0.757071	16.9708	0.65487
SCZ	90002066	MFI	B cell	Bcells.trait255	CD19 on CD20-	21	0.01373	0.0111179	0.216851	0.757419	23.013	0.288155
SCZ	90002055	MFI	Maturation stages of T cell	Violet.450.50.MT.trait4	CD45RA on TD CD8br	21	0.017004	0.0138215	0.2186	0.758381	21.9562	0.342893
SCZ	90001806	Relative count	Myeloid cell	MDSC_Trait14	CD33br HLA DR+ CD14- %CD33br HLA DR+	65	-0.0136382	0.0110919	0.218863	0.758524	92.3669	0.011679
SCZ	90001410	MFI	B cell	Bcells.trait160	BAFF-R on IgD+	16	0.0256032	0.0208246	0.218895	0.758542	19.3494	0.198337
SCZ	90001725	MFI	Myeloid cell	Red.780.60.MDSC.trait3	CD45 on CD66b++ myelod cell	23	0.020554	0.0167272	0.219153	0.758682	36.9462	0.0239791
SCZ	90001616	Relative count	TBNK	TB_Trait555	DN (CD4-CD8-) NKT %T cell	18	0.0149085	0.0121329	0.21916	0.758686	19.3751	0.307432
SCZ	90001785	Relative count	B cell	BC_Trait43	CD20- CD38- %B cell	36	-0.015878	0.0129309	0.219479	0.758952	36.9088	0.38073
SCZ	90001407	Morphological parameter	cDC	SSC.cDC.trait2	SSC-A on myeloid DC	15	0.0196048	0.016002	0.22052	0.759817	14.1844	0.436065
SCZ	90001393	Relative count	Treg	f_Treg_Trait529	Activated & secreting Treg %CD4+	11	-0.0353484	0.0288615	0.220667	0.759938	15.9043	0.102406
SCZ	90001421	Absolute count	Treg	f_Treg_Trait506	CD39+ resting Treg AC	25	0.0145212	0.0118745	0.221374	0.760521	30.3513	0.173381
SCZ	90001889	MFI	Monocyte	mono.trait36	CX3CR1 on CD14+ CD16- monocyte	32	0.0141394	0.011621	0.223714	0.762431	36.1685	0.239849
SCZ	90001705	MFI	Myeloid cell	Violet.450.50.MDSC.trait6	CD11b on basophil	187	-0.00792973	0.0065184	0.223789	0.762492	342.794	2.11331e-11
SCZ	90002011	MFI	B cell	Bcells.trait378	CD20 on IgD+ CD24+	52	0.0142932	0.0117838	0.225147	0.763586	69.6037	0.0426707
SCZ	90001870	MFI	B cell	Bcells.trait282	CD19 on CD20- CD38-	13	-0.0115898	0.00960392	0.227519	0.765473	13.6193	0.325675
SCZ	90001392	Relative count	Treg	f_Treg_Trait523	Activated & resting Treg %CD4+	23	0.0160156	0.0132894	0.228149	0.765968	15.6095	0.834784
SCZ	90001457	MFI	B cell	Bcells.trait501	CD25 on IgD- CD27-	13	0.0231765	0.0192876	0.229509	0.767032	26.8621	0.00808826
SCZ	90001759	MFI	B cell	Bcells.trait319	CD19 on IgD- CD27-	35	-0.0139274	0.0115921	0.229572	0.767081	49.5583	0.0412994
SCZ	90001918	Absolute count	B cell	BC_Trait22	Sw mem AC	15	0.0245337	0.0205282	0.232039	0.768986	28.4604	0.0123526
SCZ	90001819	MFI	Treg	Red.660.20.Treg.trait3	CD39 on CD39+ secreting Treg	28	-0.0203778	0.0171042	0.233501	0.770099	43.362	0.0240392
SCZ	90001851	MFI	TBNK	Violet.510.50.TBNK.trait2	HLA DR on HLA DR+ T cell	51	0.0114371	0.00964937	0.235912	0.771913	68.5244	0.0419918
SCZ	90001590	MFI	Treg	Blue.530.30.Treg.trait11	CD3 on activated Treg	18	0.0246708	0.0208664	0.237076	0.772779	18.2082	0.375819
SCZ	90002004	Relative count	Treg	Treg_Trait589	CD28- CD127- CD25++ CD8br %CD8br	33	-0.0107306	0.00910721	0.238695	0.773971	21.3027	0.924824
SCZ	90002003	Relative count	B cell	BC_Trait46	IgD+ %Lymphocyte	16	0.0211131	0.018128	0.244154	0.777903	11.772	0.696197
SCZ	90001592	MFI	Treg	Blue.530.30.Treg.trait21	CD3 on CD39+ CD4+	20	0.0112732	0.00969415	0.244876	0.778412	29.0211	0.0656535
SCZ	90001614	Relative count	TBNK	TB_Trait549	CD8br NKT %T cell	13	0.0296953	0.0255527	0.245188	0.778632	15.0012	0.24137
SCZ	90001598	Relative count	B cell	BC_Trait51	IgD+ CD38dim %lymphocyte	23	0.01936	0.0167872	0.248805	0.781146	29.285	0.136902
SCZ	90001700	MFI	B cell	Bcells.trait571	CD27 on unsw mem	245	-0.000164652	0.00014304	0.249694	0.781755	253.89	0.318507
SCZ	90001721	MFI	TBNK	Blue.670.LP.TBNK.trait13	CD45 on granulocyte	14	0.0201318	0.0175696	0.251867	0.783229	15.9498	0.25185
SCZ	90001703	MFI	Maturation stages of T cell	HVEM1000_150630.trait1	HVEM on T cell	179	-0.00738031	0.00645334	0.252772	0.783838	334.361	1.21681e-11
SCZ	90002095	Relative count	Maturation stages of T cell	MT_Trait538	CD45RA+ CD8br %CD8br	20	-0.0149674	0.0131763	0.255982	0.785969	26.8432	0.108358
SCZ	90001580	Relative count	TBNK	TB_ry_Trait513	CD4+ %T cell	46	0.011429	0.0100657	0.256191	0.786106	59.58	0.0714331
SCZ	90001995	Absolute count	B cell	BC_Trait24	PB/PC AC	40	-0.0125484	0.011116	0.258957	0.787906	53.8807	0.0568363
SCZ	90001560	Morphological parameter	TBNK	SSC.TBNK.trait12	SSC-A on HLA DR+ NK	23	-0.00835429	0.0074071	0.259372	0.788173	31.9984	0.0774225
SCZ	90001981	MFI	Myeloid cell	Blue.780.60.MDSC.trait9	CD33 on CD33br HLA DR+ CD14-	64	-0.0111194	0.0098645	0.259654	0.788355	113.425	0.000101946
SCZ	90001935	Relative count	Maturation stages of T cell	MT_Trait550	EM DN (CD4-CD8-) %T cell	14	0.0187454	0.0166559	0.260397	0.788831	21.3783	0.065775
SCZ	90001709	MFI	B cell	Bcells.trait401	CD20 on transitional	181	-0.00688569	0.00611864	0.260436	0.788856	331.238	4.834e-11
SCZ	90001552	Relative count	Myeloid cell	MDSC_Trait26	CD33dim HLA DR+ CD11b+ %CD33dim HLA DR+	31	-0.00790529	0.00702631	0.260547	0.788927	28.9302	0.521265
SCZ	90001773	Relative count	TBNK	TB_Trait532	CD8br and CD8dim %leukocyte	49	-0.00683548	0.0060926	0.261892	0.789783	58.0448	0.151901
SCZ	90001712	Relative count	Treg	Treg_Trait591	CD28- CD25++ CD8br %T cell	189	-0.00666585	0.00598566	0.265435	0.792005	317.394	1.1035e-08
SCZ	90001947	MFI	Treg	Blue.585.42.Treg.trait10	CD28 on CD39+ activated Treg	65	0.00562239	0.00507994	0.268387	0.793822	79.0323	0.0976905
SCZ	90001455	Relative count	TBNK	TB_Trait514	CD4+ %leukocyte	12	0.0190529	0.0172847	0.270334	0.795002	16.0311	0.139979
SCZ	90001600	Relative count	Treg	Treg_Trait507	CD28+ DN (CD4-CD8-) %T cell	26	0.00874241	0.0079637	0.2723	0.79618	36.9541	0.0583185
SCZ	90001895	MFI	Treg	Blue.670.LP.Treg.trait4	CD127 on CD28+ CD45RA+ CD8br	32	-0.0160596	0.0146464	0.272865	0.796517	58.977	0.00177812
SCZ	90001934	MFI	Treg	Blue.530.30.Treg.trait2	CD3 on CD8br	23	0.0130763	0.0119437	0.273592	0.796947	16.702	0.779587
SCZ	90002083	MFI	B cell	Bcells.trait491	CD25 on IgD+ CD24-	21	-0.0183718	0.0168293	0.274984	0.797768	29.5221	0.0779758
SCZ	90002090	MFI	TBNK	Blue.670.LP.TBNK.trait11	CD45 on NK	33	-0.0163209	0.0149558	0.275153	0.797867	33.5136	0.3938
SCZ	90001989	MFI	cDC	Red.780.60.cDC.trait4	CD80 on CD62L+ plasmacytoid DC	81	-0.00626818	0.00577695	0.277907	0.799468	123.768	0.00123572
SCZ	90001914	Relative count	Treg	f_Treg_Trait514	CD39+ activated Treg %CD4 Treg	19	0.0163374	0.0150857	0.278821	0.799994	16.773	0.538757
SCZ	90001854	Relative count	Treg	Treg_Trait592	CD28- CD25++ CD8br %CD8br	61	0.0108321	0.0100323	0.280268	0.800821	87.7938	0.0111613
SCZ	90001642	MFI	Myeloid cell	Blue.780.60.MDSC.trait6	CD33 on basophil	34	-0.0126337	0.0117452	0.282085	0.80185	45.6754	0.070001
SCZ	90001853	MFI	B cell	Bcells.trait400	CD20 on IgD+	60	0.0106188	0.00990197	0.283542	0.802667	90.3108	0.00542146
SCZ	90001492	Relative count	Maturation stages of T cell	MT_Trait549	EM DN (CD4-CD8-) %DN	22	0.00640332	0.00598756	0.284872	0.803407	30.8096	0.076885
SCZ	90001771	Absolute count	TBNK	TB_Trait501	Leukocyte AC	33	0.0113701	0.0106875	0.287389	0.804793	32.0398	0.464771
SCZ	90001627	MFI	B cell	Bcells.trait111	BAFF-R on CD20- CD38-	47	0.00953032	0.00896413	0.287709	0.804967	52.1007	0.248645
SCZ	90001412	Relative count	Treg	Treg_Trait578	CD28+ CD45RA+ CD8dim %CD8dim	24	0.0215264	0.0203567	0.290301	0.806372	22.3389	0.499881
SCZ	90001694	Relative count	Monocyte	N_MONO_Trait517	CD16+ monocyte %monocyte	24	0.0177546	0.0168243	0.291291	0.806903	41.1693	0.0113254
SCZ	90001484	MFI	TBNK	Blue.585.42.TBNK.trait1	CD16-CD56 on NKT	138	-0.00607067	0.00580257	0.295467	0.809111	189.558	0.00198666
SCZ	90001556	Morphological parameter	cDC	SSC.cDC.trait4	SSC-A on monocyte	16	-0.0113312	0.0108384	0.295804	0.809287	15.0508	0.447762
SCZ	90001811	MFI	Myeloid cell	Violet.510.50.MDSC.trait1	HLA DR on HSC	15	-0.0151132	0.0144802	0.296616	0.80971	15.9031	0.31933
SCZ	90001948	Absolute count	B cell	BC_Trait34	IgD- CD24- AC	83	0.00628715	0.00603864	0.297805	0.810325	121.297	0.00314669
SCZ	90002079	Absolute count	TBNK	TB_Trait542	HLA DR+ CD4+ AC	17	0.0250097	0.0240901	0.299189	0.811037	25.0292	0.069313
SCZ	90001761	MFI	Myeloid cell	Red.780.60.MDSC.trait14	CD45 on CD33- HLA DR-	35	-0.0126756	0.0123487	0.304666	0.813801	47.7326	0.059251
SCZ	90001657	MFI	Maturation stages of T cell	Blue.670.LP.MT.trait1	CCR7 on naive CD4+	13	0.0241812	0.023692	0.307421	0.815162	13.1796	0.356126
SCZ	90002113	Absolute count	TBNK	TB_Trait545	HLA DR+ CD8br AC	17	0.0193538	0.0189771	0.307799	0.815347	14.863	0.534697
SCZ	90001887	MFI	B cell	Bcells.trait388	CD20 on IgD- CD24-	26	-0.0110663	0.0108629	0.308334	0.815608	37.1814	0.0554882
SCZ	90001583	Absolute count	Treg	Treg_Trait602	CD28- CD8br AC	26	-0.0105708	0.0103871	0.308825	0.815847	15.5564	0.9274
SCZ	90001929	Absolute count	TBNK	TB_Trait548	CD8br NKT AC	24	-0.0131083	0.0129179	0.310229	0.816527	29.0291	0.179346
SCZ	90001706	MFI	B cell	Bcells.trait331	CD19 on sw mem	102	-0.00778448	0.0077114	0.312746	0.817735	182.984	1.11866e-06
SCZ	90002032	Absolute count	Treg	Treg_Trait608	CD28+ CD45RA- CD8br AC	140	-0.00584629	0.00579675	0.313193	0.817948	201.329	0.000433925
SCZ	90002035	Absolute count	Treg	Treg_Trait700	CD45RA- CD28- CD8br AC	27	0.0177044	0.0176246	0.315124	0.818862	41.0159	0.03092
SCZ	90001867	MFI	cDC	Blue.530.30.cDC.trait1	CD62L on CD62L+ myeloid DC	50	-0.00948954	0.00946597	0.316107	0.819323	63.5866	0.0786462
SCZ	90001471	Relative count	Treg	Treg_Trait580	CD28+ CD45RA- CD8dim %T cell	27	0.0127363	0.0127553	0.318031	0.82022	28.4139	0.3384
SCZ	90001796	MFI	B cell	Bcells.trait329	CD19 on PB/PC	12	0.0193544	0.0194131	0.318776	0.820564	10.7013	0.468617
SCZ	90001869	MFI	B cell	Bcells.trait643	CD38 on IgD- CD38br	83	0.00722714	0.007267	0.319973	0.821115	98.69	0.101099
SCZ	90002027	MFI	Myeloid cell	Blue.585.42.MDSC.trait1	CD34 on HSC	19	0.0116651	0.0118	0.322874	0.822438	33.5955	0.0141242
SCZ	90002028	MFI	Treg	Blue.530.30.Treg.trait9	CD3 on resting Treg	20	-0.011643	0.0118439	0.325591	0.823658	12.437	0.866109
SCZ	90001496	MFI	cDC	Blue.530.30.cDC.trait4	CD62L on monocyte	173	-0.00577235	0.00590511	0.328313	0.824864	254.802	4.17116e-05
SCZ	90001878	Relative count	B cell	BC_Trait65	CD20- %lymphocyte	19	-0.0154915	0.0158523	0.328453	0.824925	29.0287	0.0480289
SCZ	90001864	MFI	B cell	Bcells.trait310	CD19 on IgD+ CD38-	66	0.00912733	0.00938266	0.330659	0.82589	90.0998	0.0214128
SCZ	90001715	Relative count	Treg	f_Treg_Trait520	CD39+ secreting Treg %CD4 Treg	186	-0.00611888	0.00629195	0.330805	0.825953	332.12	1.83703e-10
SCZ	90001689	MFI	cDC	Red.660.20.cDC.trait5	CCR2 on monocyte	34	-0.00548135	0.00566621	0.333356	0.827055	28.3848	0.696305
SCZ	90001419	MFI	TBNK	Blue.585.42.TBNK.trait3	CD16-CD56 on HLA DR+ NK	17	0.0161357	0.0167551	0.335532	0.827983	19.5703	0.240202
SCZ	90002000	MFI	Maturation stages of T cell	Blue.530.30.MT.trait12	CD3 on TD CD8br	22	-0.0103983	0.0108096	0.336076	0.828214	27.4787	0.155564
SCZ	90001643	Relative count	B cell	BC_Trait3	IgD- CD38br %B cell	26	0.00767322	0.00798889	0.336811	0.828525	33.3012	0.123707
SCZ	90001621	MFI	B cell	Bcells.trait418	CD24 on CD24+ CD27+	40	0.0147999	0.0154265	0.337366	0.828759	62.6367	0.00954767
SCZ	90001615	Morphological parameter	TBNK	FSC.TBNK.trait7	FSC-A on NKT	21	0.0151774	0.0158733	0.338992	0.82944	29.8999	0.0714923
SCZ	90001857	Relative count	Monocyte	N_MONO_Trait514	CD14- CD16+ monocyte %monocyte	61	0.00888496	0.00934915	0.341935	0.830659	87.2381	0.0123753
SCZ	90001751	MFI	B cell	Bcells.trait506	CD25 on memory B cell	29	-0.0163124	0.0172042	0.343044	0.831114	55.6419	0.00142204
SCZ	90002100	Absolute count	TBNK	TB_Trait575	Granulocyte AC	34	0.0108793	0.0114749	0.34308	0.831129	41.837	0.139188
SCZ	90001428	MFI	B cell	Bcells.trait137	BAFF-R on IgD+ CD24+	25	-0.00915004	0.00971847	0.346443	0.832494	30.1809	0.178828
SCZ	90001454	Absolute count	cDC	f_DC_Trait508	CD62L- DC AC	15	0.0211124	0.0225632	0.349428	0.833687	15.5472	0.341797
SCZ	90001966	MFI	B cell	Bcells.trait647	CD38 on PB/PC	29	0.00812511	0.00868467	0.349495	0.833713	29.8779	0.369077
SCZ	90001544	Relative count	Treg	f_Treg_Trait507	CD39+ resting Treg %resting Treg	19	0.0118719	0.0127159	0.350494	0.834109	11.9766	0.848444
SCZ	90001575	MFI	cDC	Violet.450.50.cDC.trait2	CD11c on CD62L+ myeloid DC	32	0.01142	0.012265	0.351797	0.834621	33.9104	0.328955
SCZ	90001549	MFI	Treg	Blue.780.60.Treg.trait6	CD25 on CD28+ CD4+	28	-0.00201278	0.00216331	0.352156	0.834762	30.9114	0.27479
SCZ	90002076	MFI	B cell	Bcells.trait327	CD19 on naive-mature B cell	19	-0.0136906	0.0147224	0.352417	0.834864	26.4349	0.090223
SCZ	90002047	Relative count	TBNK	TB_Trait564	B cell % CD3- lymphocyte	19	0.0126119	0.0136422	0.355238	0.83596	17.5844	0.483333
SCZ	90001793	Relative count	Maturation stages of T cell	MT_Trait553	TD DN (CD4-CD8-) %T cell	34	-0.00988774	0.0107323	0.356888	0.836595	28.6842	0.681977
SCZ	90001782	Morphological parameter	cDC	FSC.cDC.trait3	FSC-A on plasmacytoid DC	33	0.00936651	0.0101874	0.357876	0.836972	47.3605	0.039349
SCZ	90002039	MFI	Treg	Blue.585.42.Treg.trait19	CD28 on CD39+ CD4+	45	0.0121363	0.0132138	0.358377	0.837164	64.4752	0.0237017
SCZ	90001962	MFI	TBNK	Blue.670.LP.TBNK.trait7	CD45 on NKT	19	0.0166922	0.0182038	0.359161	0.837461	25.8089	0.104209
SCZ	90001682	MFI	B cell	Bcells.trait449	CD24 on unsw mem	11	0.0226013	0.0246954	0.360085	0.83781	7.6712	0.660918
SCZ	90001897	MFI	TBNK	Blue.670.LP.TBNK.trait9	CD45 on HLA DR+ CD8br	20	-0.00687639	0.00752785	0.361001	0.838155	20.3614	0.373131
SCZ	90001661	MFI	Myeloid cell	Violet.510.50.MDSC.trait5	HLA DR on CD33dim HLA DR+ CD11b+	27	-0.0134305	0.014715	0.361394	0.838303	23.0138	0.632167
SCZ	90001949	MFI	B cell	Bcells.trait644	CD38 on IgD- CD38dim	74	0.006058	0.00664798	0.362161	0.83859	118.048	0.000665932
SCZ	90001648	Absolute count	B cell	BC_Trait14	IgD+ CD38- AC	54	0.010691	0.0117421	0.362565	0.838741	72.5936	0.0381979
SCZ	90001905	MFI	Treg	Blue.585.42.Treg.trait4	CD28 on CD39+ CD8br	16	0.0115958	0.0127502	0.36311	0.838944	15.2348	0.43464
SCZ	90001538	MFI	B cell	Bcells.trait563	CD27 on IgD+ CD38- unsw mem	29	-0.00626366	0.00688775	0.363143	0.838956	43.6542	0.0300542
SCZ	90001969	MFI	Maturation stages of T cell	Red.780.60.MT.trait2	CD8 on CM CD8br	24	0.0126098	0.0138976	0.36423	0.83936	33.3746	0.0747583
SCZ	90001609	Relative count	TBNK	RATIO_CD4_CD8B	CD4/CD8br	28	0.0120298	0.0132873	0.365275	0.839746	29.7703	0.324573
SCZ	90001919	Relative count	TBNK	TB_Trait543	HLA DR+ CD4+ %T cell	23	-0.00974027	0.0108207	0.36804	0.840758	30.5363	0.106001
SCZ	90001680	MFI	TBNK	Blue.670.LP.TBNK.trait12	CD45 on HLA DR+ NK	19	0.0147428	0.0164004	0.368692	0.840995	20.9114	0.283904
SCZ	90001956	MFI	B cell	Bcells.trait514	CD27 on CD20-	69	0.0044563	0.00497299	0.370198	0.841539	86.5613	0.0639749
SCZ	90001912	Morphological parameter	TBNK	FSC.TBNK.trait10	FSC-A on B cell	11	0.016219	0.0181598	0.371792	0.842111	6.34334	0.78564
SCZ	90002116	Relative count	B cell	BC_Trait5	IgD- CD38dim %B cell	38	0.0114728	0.0128797	0.373054	0.842561	71.2111	0.000612599
SCZ	90001829	MFI	cDC	Violet.450.50.cDC.trait4	CD11c on granulocyte	179	-0.00559803	0.00629091	0.373541	0.842734	304.812	1.02883e-08
SCZ	90001863	Relative count	Maturation stages of T cell	MT_Trait530	EM CD8br %T cell	39	-0.00765137	0.00862574	0.375058	0.843271	46.6421	0.158654
SCZ	90001906	Relative count	B cell	BC_Trait21	Sw mem %B cell	17	-0.0158049	0.0180386	0.380937	0.845315	11.8952	0.75116
SCZ	90001809	MFI	B cell	Bcells.trait332	CD19 on IgD+	15	-0.023017	0.026281	0.381136	0.845384	18.8673	0.170084
SCZ	90001610	Morphological parameter	TBNK	SSC.TBNK.trait4	SSC-A on CD4+	32	0.0122695	0.0140278	0.38176	0.845597	36.4042	0.231562
SCZ	90001780	MFI	B cell	Bcells.trait313	CD19 on IgD+ CD38br	35	-0.0075766	0.00869365	0.383476	0.846182	36.5309	0.351942
SCZ	90001735	Relative count	B cell	BC_Trait49	IgD- CD38- %lymphocyte	23	-0.01508	0.0173419	0.384535	0.846541	21.0442	0.518008
SCZ	90001964	MFI	Treg	Blue.530.30.Treg.trait7	CD3 on CD4+	28	-0.0084332	0.00969912	0.384584	0.846557	21.9571	0.739552
SCZ	90001916	Relative count	B cell	BC_Trait33	IgD- CD24- %B cell	9	-0.0385818	0.0447856	0.388974	0.848026	20.1437	0.00980591
SCZ	90002049	MFI	Monocyte	mono.trait44	CCR2 on CD14- CD16-	12	-0.0126958	0.0147426	0.389147	0.848083	19.4566	0.0533734
SCZ	90001619	Relative count	B cell	BC_Trait27	Naive-mature B cell %B cell	42	0.00788698	0.00916159	0.389307	0.848136	43.0516	0.383502
SCZ	90002108	MFI	Treg	Red.780.60.Treg.trait3	CD4 on resting Treg	24	-0.00659913	0.0076694	0.389541	0.848213	32.3193	0.0936824
SCZ	90002062	Absolute count	Myeloid cell	MDSC_Trait24	Gr MDSC AC	17	-0.0166745	0.0195142	0.39284	0.849296	15.336	0.500178
SCZ	90001672	Morphological parameter	cDC	SSC.cDC.trait3	SSC-A on plasmacytoid DC	169	-0.00485426	0.00569056	0.393638	0.849555	231.964	0.000788592
SCZ	90001911	Morphological parameter	cDC	FSC.cDC.trait5	FSC-A on granulocyte	26	0.0168411	0.0197753	0.394425	0.849811	45.6808	0.00698701
SCZ	90001900	MFI	B cell	Bcells.trait391	CD20 on IgD- CD38br	40	-0.00829056	0.00976006	0.395638	0.850202	53.2014	0.0643126
SCZ	90001908	Relative count	Treg	f_Treg_Trait505	Resting Treg %CD4	22	0.011306	0.013331	0.396381	0.850441	29.9791	0.0924091
SCZ	90001749	Absolute count	Monocyte	N_MONO_Trait503	CD14+ CD16+ monocyte AC	15	-0.0159641	0.0188676	0.39749	0.850796	15.4025	0.351205
SCZ	90001957	Relative count	Treg	Treg_Trait598	CD127- CD8br %CD8br	64	0.00439577	0.00520433	0.398314	0.851058	78.0028	0.096549
SCZ	90001835	MFI	TBNK	Blue.780.60.TBNK.trait1	CD4 on monocyte	14	-0.0158002	0.0187221	0.398706	0.851183	21.7502	0.0593554
SCZ	90001658	Absolute count	B cell	BC_Trait10	IgD+ CD38br AC	186	-0.00473397	0.00561334	0.399037	0.851288	261.656	0.00017704
SCZ	90001620	Relative count	cDC	f_DC_Trait519	CD62L- plasmacytoid DC %DC	42	0.00807627	0.00962856	0.401591	0.852094	44.1979	0.338117
SCZ	90001542	Relative count	B cell	BC_Trait54	Unsw Mem %lymphocyte	21	0.00860353	0.0102664	0.402017	0.852228	25.653	0.177582
SCZ	90001852	MFI	B cell	Bcells.trait395	CD20 on memory B cell	24	-0.0112702	0.0134682	0.402704	0.852443	37.0159	0.0323893
SCZ	90001986	MFI	Monocyte	mono.trait10	CD40 on CD14+ CD16- monocyte	16	-0.0167042	0.020017	0.403999	0.852846	18.666	0.229269
SCZ	90001797	MFI	B cell	Bcells.trait495	CD25 on IgD+ CD38br	18	0.0131086	0.0157713	0.405879	0.853428	19.2994	0.311622
SCZ	90002052	MFI	Treg	Blue.780.60.Treg.trait4	CD25 on CD4+	19	-0.00812392	0.00982583	0.408355	0.854187	21.8173	0.240198
SCZ	90001432	MFI	Myeloid cell	Red.780.60.MDSC.trait9	CD45 on CD33br HLA DR+	19	0.0174273	0.0210889	0.408592	0.854259	26.7259	0.0842827
SCZ	90001487	Morphological parameter	TBNK	FSC.TBNK.trait11	FSC-A on NK	30	0.0106172	0.0128483	0.408606	0.854263	47.9937	0.01472
SCZ	90001591	Absolute count	B cell	BC_Trait32	IgD+ CD24+ AC	20	-0.0210362	0.0255168	0.409708	0.854598	37.8512	0.00619877
SCZ	90001601	MFI	B cell	Bcells.trait335	CD20 on B cell	14	0.0180785	0.0219464	0.410078	0.85471	18.124	0.152867
SCZ	90001541	Absolute count	Treg	Treg_Trait509	CD28+ DN (CD4-CD8-) AC	41	-0.0083823	0.0101947	0.41095	0.854974	32.3242	0.800747
SCZ	90001805	MFI	Monocyte	mono.trait29	PDL-1 on CD14+ CD16- monocyte	46	0.00870836	0.010592	0.410984	0.854984	43.1415	0.550958
SCZ	90001724	Morphological parameter	TBNK	FSC.TBNK.trait4	FSC-A on CD4+	33	0.00827276	0.0100757	0.411612	0.855173	44.778	0.0662159
SCZ	90001720	Absolute count	cDC	f_DC_Trait504	Plasmacytoid DC AC	147	-0.00584532	0.00714524	0.413316	0.855684	276.115	4.4991e-10
SCZ	90002019	MFI	cDC	Blue.530.30.cDC.trait5	CD62L on granulocyte	19	0.0094491	0.0117182	0.420035	0.857664	11.4274	0.875349
SCZ	90001555	Absolute count	cDC	DC_Trait526	CD62L- monocyte AC	36	-0.00664139	0.00829119	0.423121	0.858556	30.9274	0.665115
SCZ	90001807	MFI	Treg	Blue.670.LP.Treg.trait12	CD127 on CD28+ DN (CD4-CD8-)	16	-0.0119491	0.0149244	0.42334	0.858618	22.7544	0.0894955
SCZ	90001828	Relative count	Maturation stages of T cell	MT_Trait529	EM CD8br %CD8br	28	-0.0169009	0.0211499	0.424231	0.858873	42.9251	0.026618
SCZ	90001768	MFI	Treg	Blue.670.LP.Treg.trait3	CD127 on CD28+ CD45RA- CD8br	24	0.010733	0.0134332	0.424296	0.858892	27.4734	0.236351
SCZ	90001769	Relative count	Treg	Treg_Trait607	CD28+ CD45RA- CD8br %CD8br	34	-0.00880566	0.0110969	0.42747	0.859793	41.0987	0.15722
SCZ	90001526	MFI	Myeloid cell	Violet.450.50.MDSC.trait3	CD11b on Mo MDSC	27	-0.00788828	0.0099706	0.428854	0.860182	25.8838	0.469505
SCZ	90001681	MFI	Treg	Red.660.20.Treg.trait6	CD39 on granulocyte	26	-0.0157176	0.0199304	0.430329	0.860595	40.4902	0.0259542
SCZ	90002094	MFI	Maturation stages of T cell	HVEM1000_150630.trait10	HVEM on naive CD8br	17	0.00879207	0.0111711	0.43126	0.860854	23.902	0.0916665
SCZ	90001522	MFI	B cell	Bcells.trait471	CD25 on CD24+ CD27+	18	-0.0099724	0.0126849	0.431773	0.860996	15.7627	0.540716
SCZ	90001439	MFI	cDC	Violet.450.50.cDC.trait1	CD11c on myeloid DC	22	0.0205449	0.026145	0.43198	0.861053	35.6576	0.0238814
SCZ	90001465	Relative count	B cell	BC_Trait52	IgD+ CD38- %lymphocyte	65	0.00517523	0.00661674	0.434131	0.861646	75.1072	0.161515
SCZ	90001396	MFI	B cell	Bcells.trait149	BAFF-R on IgD- CD38-	17	0.0169482	0.0216889	0.434552	0.861762	12.366	0.718426
SCZ	90001448	MFI	cDC	Blue.780.60.cDC.trait1	CD123 on plasmacytoid DC	17	0.0169482	0.0216889	0.434552	0.861762	12.366	0.718426
SCZ	90001801	Relative count	TBNK	TB_Trait538	HLA DR+ T cell%lymphocyte	54	0.00585688	0.00750299	0.435035	0.861894	65.3791	0.118328
SCZ	90001758	Absolute count	Maturation stages of T cell	MT_Trait525	Naive CD8br AC	34	0.0152938	0.0196983	0.437511	0.862568	52.2618	0.0178161
SCZ	90001650	Absolute count	Treg	f_Treg_Trait512	CD39+ activated Treg AC	57	0.00726377	0.00936681	0.438057	0.862716	68.0878	0.129026
SCZ	90001593	MFI	B cell	Bcells.trait383	CD20 on IgD+ CD38br	21	0.0124218	0.0160236	0.438209	0.862757	24.8457	0.207398
SCZ	90001510	MFI	cDC	Blue.530.30.cDC.trait2	CD62L on CD62L+ plasmacytoid DC	20	0.00624749	0.00806066	0.438305	0.862783	22.7131	0.250217
SCZ	90001472	MFI	B cell	Bcells.trait142	BAFF-R on IgD+ CD38br	72	-0.00537893	0.00695457	0.439263	0.863042	69.5588	0.526189
SCZ	90001915	Relative count	Treg	Treg_Trait585	CD39+ CD8br %T cell	11	0.00931656	0.0121519	0.443276	0.864113	10.994	0.357989
SCZ	90001420	MFI	TBNK	Red.780.60.TBNK.trait3	CD8 on HLA DR+ CD8br	23	0.0126669	0.0165272	0.443421	0.864151	36.6501	0.0258331
SCZ	90001414	Morphological parameter	TBNK	FSC.TBNK.trait9	FSC-A on HLA DR+ CD8br	16	-0.0140164	0.0182937	0.443567	0.86419	20.3581	0.158622
SCZ	90001429	Relative count	TBNK	TB_Trait529	DN (CD4-CD8-) %leukocyte	16	-0.0159307	0.0208496	0.444822	0.864521	14.2383	0.50754
SCZ	90001629	Absolute count	Myeloid cell	MDSC_Trait22	CD33- HLA DR- AC	43	0.00768109	0.0100596	0.445131	0.864603	38.1093	0.642435
SCZ	90001450	Relative count	TBNK	TB_Trait541	NKT %lymphocyte	23	-0.00973862	0.0127781	0.445981	0.864826	21.1949	0.508722
SCZ	90001649	Absolute count	cDC	DC_Trait524	CD11c+ monocyte AC	60	0.00682216	0.00902452	0.449674	0.865787	72.1061	0.1175
SCZ	90001539	Relative count	Treg	Treg_Trait606	CD28+ CD45RA- CD8br %T cell	22	0.0138263	0.0183539	0.45126	0.866196	25.1358	0.241331
SCZ	90001501	Absolute count	Myeloid cell	MDSC_Trait8	Basophil AC	23	0.00436459	0.00584856	0.455506	0.867277	27.1809	0.204435
SCZ	90001554	MFI	Monocyte	mono.trait16	HLA DR on CD14- CD16+ monocyte	25	-0.0102981	0.0138341	0.456635	0.867562	41.3813	0.0151214
SCZ	90001765	Relative count	B cell	BC_Trait31	IgD+ CD24+ %B cell	32	-0.0073032	0.00983465	0.457725	0.867835	34.3305	0.311085
SCZ	90001659	Absolute count	Monocyte	N_MONO_Trait505	CD14- CD16- AC	194	-0.00432853	0.00582935	0.45776	0.867844	273.381	0.000124288
SCZ	90001883	Absolute count	B cell	BC_Trait4	IgD- CD38br AC	55	0.00720872	0.00972985	0.458762	0.868095	69.2162	0.0795022
SCZ	90001813	Absolute count	TBNK	TB_Trait566	NK AC	37	0.0086389	0.0116841	0.459679	0.868323	43.3352	0.186923
SCZ	90001690	MFI	B cell	Bcells.trait504	CD25 on IgD- CD38dim	31	-0.00439601	0.00596673	0.461272	0.868718	40.4244	0.0969028
SCZ	90001578	Relative count	Treg	Treg_Trait611	CD28- DN (CD4-CD8-) %T cell	22	-0.0135766	0.0185306	0.463766	0.869332	27.9594	0.141306
SCZ	90001468	MFI	TBNK	Blue.670.LP.TBNK.trait4	CD45 on CD4+	53	-0.00585037	0.00801758	0.465577	0.869774	63.4965	0.131814
SCZ	90001567	MFI	Monocyte	mono.trait39	PDL-1 on CD14+ CD16+ monocyte	19	0.00951503	0.013058	0.4662	0.869926	25.067	0.123081
SCZ	90001664	MFI	Maturation stages of T cell	Red.780.60.MT.trait3	CD8 on naive CD8br	52	0.00283252	0.00388904	0.466409	0.869976	65.5345	0.0828628
SCZ	90001868	MFI	Treg	Violet.510.50.Treg.trait2	CD8 on CD28+ CD45RA- CD8br	68	0.00613339	0.00858589	0.475006	0.872028	88.6792	0.0393527
SCZ	90001944	MFI	Treg	Blue.585.42.Treg.trait5	CD28 on CD4+	21	0.00557232	0.00784241	0.477371	0.872582	18.1732	0.575999
SCZ	90001612	Morphological parameter	TBNK	SSC.TBNK.trait1	SSC-A on CD14+ monocyte	25	-0.00938326	0.0132227	0.477932	0.872712	19.4031	0.730164
SCZ	90001783	MFI	Treg	Blue.585.42.Treg.trait15	CD28 on CD45RA+ CD4+	18	-0.019983	0.0281965	0.478508	0.872846	31.6959	0.0164114
SCZ	90001882	Absolute count	cDC	f_DC_Trait502	Myeloid DC AC	16	0.00743889	0.0105159	0.47932	0.873034	19.2552	0.202401
SCZ	90002068	MFI	Treg	Blue.585.42.Treg.trait8	CD28 on CD39+ resting Treg	27	0.00787017	0.0111468	0.480157	0.873227	24.0944	0.570569
SCZ	90001574	MFI	Myeloid cell	Violet.510.50.MDSC.trait7	HLA DR on CD33- HLA DR+	22	-0.0109298	0.0154973	0.480644	0.873339	32.6807	0.0498802
SCZ	90001570	MFI	cDC	Red.660.20.cDC.trait4	CCR2 on CD62L+ plasmacytoid DC	34	0.00630989	0.00900807	0.483633	0.874024	38.2639	0.242738
SCZ	90001576	MFI	Monocyte	mono.trait19	CD14 on CD14+ CD16- monocyte	11	-0.0179211	0.0256463	0.484689	0.874264	12.42	0.25793
SCZ	90001698	MFI	TBNK	Blue.670.LP.TBNK.trait8	CD45 on HLA DR+ CD4+	1235	-2.35213e-06	3.36897e-06	0.485069	0.87435	1459.38	8.54551e-06
SCZ	90002044	Relative count	Maturation stages of T cell	MT_Trait509	EM CD4+ %CD4+	7	0.0178668	0.0257373	0.487558	0.874911	1.85877	0.932218
SCZ	90001973	Absolute count	cDC	f_DC_Trait516	CD62L- myeloid DC AC	20	-0.00922798	0.0132997	0.487778	0.87496	20.9827	0.337758
SCZ	90001803	Absolute count	Maturation stages of T cell	MT_Trait528	EM CD8br AC	14	0.0187046	0.0269691	0.48796	0.875001	22.0937	0.0539273
SCZ	90002084	Relative count	TBNK	TB_Trait535	TCRgd %lymphocyte	11	0.010128	0.0146825	0.490323	0.875528	16.424	0.0881224
SCZ	90002105	Relative count	Maturation stages of T cell	MT_Trait539	CD45RA+ CD8br %T cell	46	0.00467504	0.00679118	0.491202	0.875723	73.6098	0.00453015
SCZ	90001879	MFI	Monocyte	mono.trait54	HLA DR on monocyte	21	-0.0105642	0.0153693	0.491855	0.875868	40.6462	0.0041348
SCZ	90001638	Relative count	TBNK	TB_ry_Trait519	DP (CD4+CD8+) %T cell	47	0.00952793	0.0138657	0.491983	0.875896	54.0866	0.193022
SCZ	90002103	Relative count	TBNK	TB_Trait547	HLA DR+ CD8br %lymphocyte	24	-0.0073374	0.0107261	0.493931	0.876325	31.1409	0.119371
SCZ	90002121	Relative count	TBNK	TB_Trait565	B cell %lymphocyte	21	-0.0140287	0.0207655	0.499309	0.877494	33.5108	0.0296308
SCZ	90001641	MFI	Monocyte	mono.trait42	CD64 on CD14- CD16-	19	0.0118766	0.0175961	0.499705	0.877579	18.2347	0.440292
SCZ	90001843	MFI	Myeloid cell	Violet.450.50.MDSC.trait9	CD11b on CD33br HLA DR+ CD14dim	38	0.00617242	0.00917955	0.501323	0.877926	44.8931	0.174714
SCZ	90001673	MFI	B cell	Bcells.trait389	CD20 on IgD- CD27-	12	-0.0120268	0.0183946	0.513225	0.880419	10.7639	0.463246
SCZ	90001893	MFI	B cell	Bcells.trait399	CD20 on sw mem	33	0.00886105	0.0135734	0.51387	0.880551	36.9997	0.249039
SCZ	90001722	MFI	Treg	Blue.530.30.Treg.trait17	CD3 on CD45RA+ CD4+	23	-0.00913449	0.0140055	0.514269	0.880632	19.2518	0.629731
SCZ	90001945	MFI	cDC	Blue.530.30.cDC.trait3	CD62L on CD62L+ DC	20	0.00533302	0.00818108	0.514484	0.880676	18.1803	0.510429
SCZ	90001718	Morphological parameter	TBNK	SSC.TBNK.trait10	SSC-A on B cell	185	-0.0039354	0.00607528	0.517132	0.881215	316.483	4.43897e-09
SCZ	90001855	MFI	B cell	Bcells.trait283	CD19 on CD24+ CD27+	51	0.00509012	0.00792473	0.520673	0.881927	59.1843	0.175329
SCZ	90001509	MFI	B cell	Bcells.trait397	CD20 on naive-mature B cell	39	0.00324444	0.00510431	0.52502	0.88279	45.8786	0.177947
SCZ	90001795	MFI	Maturation stages of T cell	Blue.530.30.MT.trait11	CD3 on EM CD8br	23	-0.0138378	0.0217817	0.525237	0.882833	36.8312	0.0246848
SCZ	90002082	MFI	Monocyte	mono.trait33	CX3CR1 on monocyte	16	-0.00785165	0.012364	0.525401	0.882865	14.6642	0.475864
SCZ	90001683	Relative count	B cell	BC_Trait23	PB/PC %B cell	13	-0.0109734	0.017389	0.528006	0.883376	19.2677	0.0822693
SCZ	90001504	MFI	B cell	Bcells.trait786	IgD on IgD+	12	0.00924521	0.0146918	0.529167	0.883602	12.9443	0.296981
SCZ	90001858	Absolute count	Treg	Treg_Trait590	CD28- CD127- CD25++ CD8br AC	73	0.00531304	0.00847761	0.530846	0.883927	112.633	0.00156697
SCZ	90002115	Relative count	B cell	N_BC_Trait3	Transitional %B cell	17	-0.0125188	0.0200312	0.531995	0.884149	15.3821	0.496851
SCZ	90001818	MFI	TBNK	Red.780.60.TBNK.trait2	CD8 on NKT	14	0.0106066	0.0170204	0.533173	0.884375	19.9003	0.0977236
SCZ	90001561	Relative count	cDC	f_DC_Trait509	CD62L- DC %DC	40	-0.00420041	0.00678723	0.536002	0.884915	50.0124	0.111291
SCZ	90001399	Relative count	B cell	BC_Trait39	CD20- %B cell	25	0.0110818	0.0180454	0.539143	0.885509	38.46	0.0310894
SCZ	90001848	Absolute count	Maturation stages of T cell	MT_ry_Trait514	CD45RA- CD4+ AC	15	0.0120812	0.0197561	0.540857	0.88583	10.7848	0.702856
SCZ	90001398	MFI	B cell	Bcells.trait154	BAFF-R on memory B cell	15	0.0166921	0.027414	0.542598	0.886155	20.7668	0.10776
SCZ	90001849	Absolute count	Treg	f_Treg_Trait509	Activated Treg AC	33	-0.00718489	0.0118479	0.54423	0.886458	40.3704	0.147168
SCZ	90001406	Morphological parameter	TBNK	FSC.TBNK.trait1	FSC-A on CD14+ monocyte	26	-0.00813209	0.0134235	0.544641	0.886534	27.7202	0.320892
SCZ	90001834	MFI	B cell	Bcells.trait321	CD19 on IgD- CD38br	36	-0.00675746	0.0112245	0.547154	0.886996	45.2239	0.115475
SCZ	90001677	Relative count	Treg	f_Treg_Trait501	CD4 Treg %CD4	20	0.0127462	0.0212372	0.548386	0.887221	15.8646	0.666295
SCZ	90001435	MFI	B cell	Bcells.trait311	CD19 on IgD+ CD38- naive	20	0.00648117	0.0108265	0.549413	0.887408	17.2019	0.57619
SCZ	90001823	MFI	TBNK	Blue.585.42.TBNK.trait2	CD16-CD56 on NK	14	0.0130755	0.0218815	0.550135	0.887539	16.6443	0.216078
SCZ	90001845	Relative count	Monocyte	N_MONO_Trait516	CD14+ CD16- monocyte %monocyte	54	-0.00558577	0.00935718	0.55054	0.887613	64.5776	0.132337
SCZ	90001740	Absolute count	Maturation stages of T cell	MT_Trait551	TD DN (CD4-CD8-) AC	26	-0.00907513	0.0153656	0.55478	0.888376	20.6274	0.713188
SCZ	90001978	MFI	TBNK	Violet.510.50.TBNK.trait6	HLA DR on HLA DR+ NK	16	-0.00492038	0.00834012	0.555214	0.888453	21.6244	0.118038
SCZ	90002015	Relative count	Treg	f_Treg_Trait511	Activated Treg %CD4	31	-0.00656785	0.0111461	0.555693	0.888539	28.4535	0.54642
SCZ	90001515	Absolute count	TBNK	TB_Trait539	NKT AC	26	-0.00796639	0.0135284	0.555953	0.888585	48.5496	0.0032032
SCZ	90001836	Relative count	B cell	BC_Trait64	CD24+ CD27+ %lymphocyte	23	0.0066417	0.0112913	0.556389	0.888663	25.9008	0.255964
SCZ	90002080	Absolute count	Treg	Treg_Trait514	CD39+ CD4+ AC	19	-0.00903905	0.0154503	0.55852	0.88904	19.3167	0.372573
SCZ	90001434	Relative count	Maturation stages of T cell	MT_Trait510	EM CD4+ %T cell	16	-0.0134201	0.0230831	0.560984	0.889474	12.1514	0.667538
SCZ	90001565	MFI	Myeloid cell	Blue.780.60.MDSC.trait2	CD33 on CD66b++ myeloid cell	13	-0.00733822	0.0126417	0.561592	0.88958	10.7202	0.553036
SCZ	90001763	MFI	Monocyte	mono.trait4	PDL-1 on CD14- CD16+ monocyte	28	-0.00543527	0.00936627	0.56171	0.889601	38.4018	0.0717283
SCZ	90002029	MFI	B cell	Bcells.trait333	CD19 on transitional	47	-0.00697269	0.012063	0.563248	0.889869	69.1505	0.0152169
SCZ	90002016	MFI	Treg	Violet.510.50.Treg.trait4	CD8 on CD28- CD8br	31	-0.00645632	0.0111847	0.563775	0.889961	28.4675	0.545679
SCZ	90001481	Relative count	TBNK	TB_Trait511	T cell %leukocyte	68	0.00376451	0.00653142	0.564366	0.890063	93.8752	0.016826
SCZ	90001473	Absolute count	B cell	BC_Trait20	IgD- CD27- AC	74	-0.00467121	0.00810484	0.56438	0.890066	99.4055	0.0216835
SCZ	90001618	MFI	Monocyte	mono.trait2	CD64 on CD14+ CD16- monocyte	37	0.0056232	0.00985759	0.568376	0.890754	37.8142	0.386419
SCZ	90001784	MFI	TBNK	Violet.510.50.TBNK.trait5	HLA DR on B cell	39	-0.00523373	0.00920863	0.569797	0.890997	44.8198	0.20744
SCZ	90001963	MFI	B cell	Bcells.trait780	IgD on IgD+ CD38br	26	0.00467968	0.00824281	0.570219	0.891069	36.8287	0.059933
SCZ	90001776	MFI	Maturation stages of T cell	Blue.530.30.MT.trait7	CD3 on CD45RA- CD4+	20	-0.00991247	0.0174708	0.57046	0.89111	36.5866	0.00893428
SCZ	90002077	Relative count	B cell	BC_Trait62	IgD- CD24- %lymphocyte	50	-0.00443167	0.00781103	0.570469	0.891112	46.8651	0.560097
SCZ	90001791	MFI	B cell	Bcells.trait619	CD38 on CD3- CD19-	40	-0.00566238	0.0100242	0.572162	0.891399	44.1977	0.261406
SCZ	90001604	MFI	Treg	Blue.530.30.Treg.trait8	CD3 on CD4 Treg	17	0.00733195	0.0129815	0.57221	0.891407	11.2098	0.796352
SCZ	90001640	MFI	Maturation stages of T cell	HVEM1000_150630.trait8	HVEM on CD8br	17	-0.00733195	0.0129815	0.57221	0.891407	11.2098	0.796352
SCZ	90002107	MFI	Maturation stages of T cell	Red.780.60.MT.trait5	CD8 on TD CD8br	23	-0.00485757	0.00864722	0.574287	0.891757	23.5768	0.369796
SCZ	90001742	MFI	Treg	Blue.530.30.Treg.trait3	CD3 on CD28+ CD45RA- CD8br	25	-0.0067058	0.0119448	0.574524	0.891797	26.6967	0.318789
SCZ	90002054	Relative count	TBNK	RATIO_CD3_B	T/B	25	0.0382656	0.0687349	0.577724	0.892332	30.1154	0.180955
SCZ	90002021	MFI	Monocyte	mono.trait47	CD16 on CD14+ CD16+ monocyte	14	-0.00685824	0.0124285	0.581074	0.892886	19.1992	0.117056
SCZ	90001713	MFI	cDC	Red.780.60.cDC.trait3	CD80 on plasmacytoid DC	25	-0.0140698	0.0255572	0.581962	0.893032	48.0262	0.00250534
SCZ	90001516	Relative count	Treg	f_Treg_Trait519	CD39+ secreting Treg %secreting Treg	19	-0.0115798	0.0210887	0.582938	0.893192	43.2844	0.000729388
SCZ	90001474	MFI	B cell	Bcells.trait139	BAFF-R on IgD+ CD38-	38	0.00683345	0.0125004	0.584613	0.893465	52.4659	0.0474456
SCZ	90001987	MFI	Myeloid cell	Violet.510.50.MDSC.trait6	HLA DR on CD33dim HLA DR+ CD11b-	81	-0.00431397	0.0078986	0.584949	0.89352	128.425	0.000483361
SCZ	90002063	MFI	Treg	Blue.585.42.Treg.trait11	CD28 on secreting Treg	25	0.00463775	0.00850932	0.58574	0.893648	18.3794	0.784224
SCZ	90001622	Relative count	B cell	BC_Trait19	IgD- CD27- %B cell	45	0.00688517	0.0126816	0.587181	0.893882	49.318	0.268946
SCZ	90001493	MFI	Monocyte	mono.trait11	CD40 on CD14+ CD16+ monocyte	54	0.00424872	0.0078931	0.590382	0.894396	76.5455	0.0188362
SCZ	90001928	MFI	Maturation stages of T cell	Red.660.20.MT.trait4	CD4 on EM CD4+	15	-0.0089339	0.016762	0.594045	0.894979	19.6548	0.141405
SCZ	90002020	Relative count	Treg	Treg_Trait702	CD45RA- CD28- CD8br %T cell	15	0.0100027	0.0187723	0.594141	0.894994	25.0497	0.0340795
SCZ	90001730	MFI	B cell	Bcells.trait561	CD27 on IgD+ CD24+	23	0.00886837	0.0166822	0.594997	0.89513	35.7673	0.0321558
SCZ	90001478	MFI	cDC	Violet.510.50.cDC.trait2	HLA DR on myeloid DC	24	-0.0102928	0.0194268	0.596233	0.895324	39.7215	0.0165108
SCZ	90001994	Relative count	Treg	f_Treg_Trait502	CD4 Treg %T cell	33	-0.00490575	0.00932782	0.598939	0.895748	34.587	0.345329
SCZ	90001499	MFI	Treg	Blue.780.60.CD25.trait9	CD25 on activated & secreting Treg	53	-0.00417969	0.00795788	0.599426	0.895824	76.3994	0.0154162
SCZ	90001752	MFI	Treg	Red.780.60.Treg.trait16	CD4 on CD28+ CD4+	42	-0.00506773	0.00967977	0.6006	0.896006	53.6008	0.0897848
SCZ	90001508	Absolute count	Maturation stages of T cell	MT_Trait503	CM CD4+ AC	43	0.00325977	0.00622878	0.600738	0.896028	60.5504	0.0317591
SCZ	90001425	Absolute count	TBNK	TB_Trait521	CD4+ CD8dim AC	26	-0.00994125	0.019053	0.601832	0.896197	56.2008	0.000341671
SCZ	90001711	Absolute count	Treg	Treg_Trait506	CD28- DN (CD4-CD8-) AC	168	-0.00345765	0.00663322	0.602184	0.896251	301.138	9.40815e-10
SCZ	90001513	MFI	Treg	Red.780.60.Treg.trait7	CD4 on secreting Treg	17	-0.0103456	0.019987	0.604727	0.896643	15.2938	0.503237
SCZ	90001596	Absolute count	B cell	BC_Trait36	IgD+ CD24- AC	31	-0.00651925	0.0127387	0.608813	0.897265	36.8856	0.180502
SCZ	90001520	Absolute count	B cell	BC_Trait6	IgD- CD38dim AC	29	0.00538364	0.0105895	0.611177	0.897622	32.7626	0.244598
SCZ	90001907	Absolute count	cDC	f_DC_Trait512	CD86+ myeloid DC AC	21	-0.00580076	0.0114161	0.611368	0.89765	34.6136	0.0222617
SCZ	90001933	MFI	Treg	Red.780.60.Treg.trait8	CD4 on CD39+ secreting Treg	25	0.00494087	0.00988156	0.617068	0.8985	17.1662	0.841488
SCZ	90001569	MFI	Myeloid cell	Blue.780.60.MDSC.trait1	CD33 on CD14+ monocyte	20	0.010282	0.0207083	0.619528	0.898862	26.384	0.119841
SCZ	90001589	MFI	Myeloid cell	Blue.780.60.MDSC.trait12	CD33 on CD33dim HLA DR+ CD11b+	10	0.0144299	0.0291052	0.620046	0.898938	6.47187	0.691919
SCZ	90001443	MFI	B cell	Bcells.trait151	BAFF-R on IgD- CD38dim	19	-0.00570865	0.0115222	0.620284	0.898973	23.1321	0.185564
SCZ	90001866	MFI	Treg	Red.780.60.Treg.trait4	CD4 on CD39+ resting Treg	26	0.00672915	0.0135881	0.620443	0.898996	21.1477	0.684348
SCZ	90002085	MFI	Myeloid cell	Violet.450.50.MDSC.trait1	CD11b on CD14+ monocyte	21	0.00579885	0.0117234	0.620855	0.899056	12.359	0.903167
SCZ	90001568	MFI	Myeloid cell	Red.660.20.MDSC.trait3	CD14 on CD33br HLA DR+ CD14dim	20	0.0109969	0.0222442	0.621044	0.899084	40.1848	0.00309434
SCZ	90001446	MFI	cDC	Violet.510.50.cDC.trait4	HLA DR on DC	11	-0.00890992	0.0181701	0.623877	0.899496	17.9854	0.0552099
SCZ	90001750	MFI	B cell	Bcells.trait565	CD27 on IgD- CD38-	19	-0.00750839	0.015434	0.626624	0.899893	17.7713	0.470809
SCZ	90001550	Absolute count	TBNK	TB_ry_Trait524	CD8dim AC	24	-0.00907306	0.0188701	0.630647	0.900468	27.8033	0.223311
SCZ	90001456	MFI	B cell	Bcells.trait398	CD20 on unsw mem	16	0.00953609	0.0198623	0.63115	0.900539	16.4443	0.353154
SCZ	90001860	Absolute count	TBNK	TB_Trait507	Lymphocyte AC	66	0.00429026	0.00894765	0.631594	0.900602	97.0935	0.00607234
SCZ	90001798	MFI	Myeloid cell	Blue.530.30.MDSC.trait2	CD66b on Gr MDSC	77	-0.00260057	0.00545561	0.633591	0.900884	110.053	0.00648616
SCZ	90002043	Relative count	Treg	f_Treg_Trait541	CD25hi CD45RA- CD4 not Treg %T cell	12	0.00662353	0.0139717	0.635451	0.901146	13.3738	0.269596
SCZ	90001820	MFI	B cell	Bcells.trait381	CD20 on IgD+ CD38- naive	34	0.00580293	0.0123262	0.637798	0.901474	41.321	0.151613
SCZ	90001904	Relative count	TBNK	TB_Trait561	CD3- lymphocyte %lymphocyte	16	-0.0103175	0.0220097	0.639235	0.901673	26.8143	0.0302862
SCZ	90001534	MFI	Treg	Blue.530.30.Treg.trait15	CD3 on activated & secreting Treg	14	0.00492551	0.01053	0.639956	0.901773	16.9577	0.201243
SCZ	90001521	MFI	TBNK	Blue.530.30.TBNK.trait4	CD3 on HLA DR+ T cell	20	0.00635703	0.0136121	0.640491	0.901847	28.5697	0.0730617
SCZ	90001717	MFI	B cell	Bcells.trait492	CD25 on IgD+ CD38-	187	-0.00292274	0.00636007	0.645842	0.902581	348.984	4.86883e-12
SCZ	90001684	MFI	cDC	Red.660.20.cDC.trait3	CCR2 on plasmacytoid DC	15	-0.00969889	0.0211137	0.645972	0.902599	20.8728	0.104938
SCZ	90001790	MFI	Monocyte	mono.trait12	CCR2 on CD14- CD16+ monocyte	39	0.00442404	0.00963828	0.646229	0.902634	41.7706	0.310321
SCZ	90001652	MFI	B cell	Bcells.trait380	CD20 on IgD+ CD38-	21	0.00681921	0.0149132	0.647484	0.902804	15.6831	0.73608
SCZ	90001815	MFI	B cell	Bcells.trait328	CD19 on unsw mem	29	-0.00377734	0.00826459	0.647634	0.902825	22.9581	0.735133
SCZ	90001637	Relative count	B cell	BC_Trait1	IgD+ %B cell	46	0.00641776	0.0140458	0.647731	0.902838	45.3783	0.456179
SCZ	90001553	MFI	B cell	Bcells.trait637	CD38 on IgD+ CD24-	21	0.00701405	0.0154375	0.649575	0.903087	25.2997	0.190206
SCZ	90001469	Relative count	B cell	BC_Trait55	IgD- CD27- %lymphocyte	64	0.00332291	0.00738555	0.652768	0.903515	81.7512	0.0562847
SCZ	90001731	Relative count	Treg	f_Treg_Trait504	Resting Treg % CD4 Treg	22	0.00744208	0.0166704	0.655291	0.903851	28.1462	0.136053
SCZ	90001847	MFI	TBNK	Blue.670.LP.TBNK.trait10	CD45 on B cell	35	-0.00362669	0.00813836	0.655865	0.903927	45.4266	0.091084
SCZ	90001970	Relative count	TBNK	TB_Trait546	HLA DR+ CD8br %T cell	42	-0.00346421	0.00779241	0.656636	0.904029	39.413	0.541268
SCZ	90001529	Absolute count	Myeloid cell	MDSC_Trait23	CD33- HLA DR+ AC	17	0.00616109	0.0138838	0.657216	0.904106	18.5197	0.294352
SCZ	90001877	MFI	Monocyte	mono.trait43	PDL-1 on monocyte	15	0.00942659	0.0212789	0.657764	0.904178	34.3083	0.0018588
SCZ	90001651	MFI	B cell	Bcells.trait442	CD24 on IgD+ CD38br	25	-0.00617465	0.0140355	0.659988	0.90447	28.5887	0.235993
SCZ	90001666	MFI	Treg	Red.660.20.Treg.trait2	CD39 on CD39+ activated Treg	50	0.00209758	0.00477623	0.660538	0.904542	76.2276	0.00763873
SCZ	90001850	Absolute count	Maturation stages of T cell	MT_Trait511	TD CD4+ AC	20	0.00825071	0.0193216	0.669366	0.905682	30.5068	0.0456928
SCZ	90001537	Relative count	cDC	DC_Trait527	CD62L- monocyte %monocyte	20	-0.0063858	0.0149642	0.66957	0.905708	19.3132	0.436915
SCZ	90001628	Relative count	Maturation stages of T cell	MT_Trait505	CM CD4+ %T cell	42	0.00424113	0.0101257	0.675328	0.906437	61.9877	0.0187213
SCZ	90001557	MFI	Myeloid cell	Violet.450.50.MDSC.trait13	CD11b on Gr MDSC	25	0.00661537	0.0158125	0.675682	0.906481	38.8091	0.0285955
SCZ	90002009	MFI	B cell	Bcells.trait646	CD38 on naive-mature B cell	39	0.000930977	0.00223204	0.676607	0.906597	54.7866	0.0381722
SCZ	90002104	Relative count	Myeloid cell	MDSC_Trait28	CD33dim HLA DR+ CD11b- %CD33dim HLA DR+	32	-0.0063494	0.0152313	0.676776	0.906618	58.8733	0.00182807
SCZ	90001937	Absolute count	B cell	N_BC_Trait4	Transitional AC	19	-0.00760393	0.0182694	0.677255	0.906678	29.2364	0.0455653
SCZ	90001777	Absolute count	Maturation stages of T cell	MT_Trait522	CM CD8br AC	38	0.00220301	0.0053898	0.682733	0.907358	36.9187	0.472834
SCZ	90002056	Relative count	B cell	BC_Trait35	IgD+ CD24- %B cell	20	0.00624369	0.0153806	0.684783	0.907609	26.832	0.108627
SCZ	90002069	MFI	TBNK	Red.780.60.TBNK.trait1	CD8 on CD8br	23	-0.00506274	0.0124856	0.68512	0.907651	31.2282	0.0915391
SCZ	90001617	Morphological parameter	TBNK	SSC.TBNK.trait2	SSC-A on lymphocyte	18	0.00403751	0.0101421	0.69056	0.908311	21.156	0.219389
SCZ	90002109	MFI	Maturation stages of T cell	Blue.670.LP.MT.trait3	CCR7 on naive CD8br	19	0.00539397	0.0136063	0.691787	0.908459	13.0206	0.790348
SCZ	90001971	MFI	Treg	Blue.585.42.Treg.trait12	CD28 on CD39+ secreting Treg	13	-0.007395	0.0186687	0.692018	0.908487	18.5709	0.0994238
SCZ	90001663	MFI	B cell	Bcells.trait441	CD24 on IgD+ CD38- unsw mem	27	-0.0051886	0.0131418	0.692977	0.908602	26.5404	0.433732
SCZ	90001433	MFI	B cell	Bcells.trait148	BAFF-R on IgD- CD27-	16	0.00827184	0.0210314	0.694091	0.908735	24.6984	0.0541429
SCZ	90001476	Absolute count	Treg	Treg_Trait605	CD28+ CD45RA+ CD8br AC	3	0.0215788	0.0548905	0.694228	0.908752	0.45278	0.797407
SCZ	90002018	MFI	Monocyte	mono.trait21	HLA DR on CD14+ CD16- monocyte	16	0.0062366	0.0159478	0.695751	0.908933	15.9131	0.387849
SCZ	90001670	Absolute count	Myeloid cell	MDSC_Trait1	HSC AC	166	-0.00226154	0.00580842	0.697014	0.909083	208.483	0.0123282
SCZ	90001841	MFI	Treg	Blue.585.42.Treg.trait2	CD28 on CD28+ CD45RA- CD8br	49	0.00406066	0.0105005	0.698971	0.909315	65.3106	0.0488098
SCZ	90001679	MFI	Treg	Violet.510.50.Treg.trait3	CD8 on CD28+ CD45RA+ CD8br	15	0.00662441	0.017165	0.699552	0.909383	23.6572	0.0503811
SCZ	90001671	MFI	Treg	Red.780.60.Treg.trait5	CD4 on activated Treg	164	0.00233252	0.00608716	0.701582	0.909622	234.426	0.000209612
SCZ	90001524	MFI	Treg	Blue.670.LP.Treg.trait2	CD127 on CD8br	21	0.00601294	0.0157688	0.702968	0.909784	32.0081	0.0432119
SCZ	90001932	MFI	Maturation stages of T cell	Red.660.20.MT.trait1	CD4 on CD4+	19	0.00608374	0.0159637	0.70313	0.909803	26.479	0.0892995
SCZ	90001808	MFI	cDC	Blue.670.LP.cDC.trait4	CD86 on granulocyte	76	0.00398951	0.0104822	0.703502	0.909846	121.027	0.000605977
SCZ	90001894	Relative count	B cell	BC_Trait9	IgD+ CD38br %B cell	38	0.00409759	0.0108206	0.704923	0.910011	50.0255	0.0747252
SCZ	90001579	MFI	B cell	Bcells.trait508	CD25 on naive-mature B cell	28	-0.00463971	0.012354	0.707242	0.91028	21.8622	0.744348
SCZ	90001447	Relative count	TBNK	TB_Trait556	DN (CD4-CD8-) NKT %lymphocyte	19	0.0058191	0.0154996	0.707337	0.910291	24.2298	0.147643
SCZ	90002037	Relative count	TBNK	TB_ry_Trait528	DN (CD4-CD8-) %T cell	21	0.00381615	0.0103397	0.712071	0.910834	19.3561	0.498798
SCZ	90002101	Absolute count	Treg	f_Treg_Trait527	Activated & secreting Treg AC	20	0.0094419	0.0257707	0.714081	0.911063	41.3734	0.0021517
SCZ	90001880	MFI	Maturation stages of T cell	Violet.450.50.MT.trait3	CD45RA on naive CD8br	19	0.0046027	0.0126371	0.715693	0.911245	28.9497	0.0489977
SCZ	90002110	MFI	Treg	Blue.530.30.Treg.trait4	CD3 on CD28+ CD45RA+ CD8br	25	-0.00315916	0.00880966	0.719893	0.911718	19.5813	0.720318
SCZ	90001691	Absolute count	Treg	f_Treg_Trait503	Resting Treg AC	27	0.0020301	0.00569507	0.721491	0.911896	24.189	0.565157
SCZ	90001702	MFI	Myeloid cell	Red.780.60.MDSC.trait4	CD45 on Mo MDSC	191	-0.00220052	0.0061886	0.722158	0.91197	342.158	8.41836e-11
SCZ	90001400	MFI	B cell	Bcells.trait112	BAFF-R on CD24+ CD27+	15	-0.00505732	0.0142274	0.722243	0.91198	24.5728	0.0390261
SCZ	90001632	MFI	Myeloid cell	Violet.510.50.MDSC.trait3	HLA DR on CD33br HLA DR+ CD14-	31	0.0068259	0.0192559	0.722976	0.912061	64.5563	0.000249906
SCZ	90001736	Relative count	Maturation stages of T cell	MT_Trait524	CM CD8br %T cell	24	-0.00607255	0.0172915	0.725448	0.912334	34.9176	0.0530031
SCZ	90001746	Absolute count	Treg	f_Treg_Trait521	Activated & resting Treg AC	21	-0.00599033	0.0170825	0.725835	0.912377	24.8619	0.206767
SCZ	90001941	MFI	Myeloid cell	Red.780.60.MDSC.trait8	CD45 on Im MDSC	22	-0.00318866	0.00911433	0.72645	0.912445	11.7024	0.947305
SCZ	90001530	MFI	Treg	Blue.530.30.Treg.trait13	CD3 on secreting Treg	19	0.00402102	0.011517	0.726987	0.912504	13.4513	0.764096
SCZ	90001942	MFI	Maturation stages of T cell	HVEM1000_150630.trait11	HVEM on EM CD8br	21	-0.00354137	0.0101746	0.727794	0.912592	23.8167	0.250492
SCZ	90001514	MFI	B cell	Bcells.trait446	CD24 on IgD- CD38dim	28	0.00326375	0.00945909	0.730066	0.91284	38.8534	0.065329
SCZ	90002091	Absolute count	cDC	f_DC_Trait518	CD62L- plasmacytoid DC AC	33	-0.00329549	0.00956827	0.730532	0.912891	48.5138	0.0308315
SCZ	90001558	MFI	Monocyte	mono.trait22	CD40 on CD14- CD16+ monocyte	48	0.00306686	0.00892589	0.731154	0.912959	65.1117	0.0411316
SCZ	90001423	Relative count	TBNK	TB_Trait523	CD4+ CD8dim %leukocyte	12	0.00995595	0.0290578	0.73188	0.913038	11.5611	0.397523
SCZ	90001800	Relative count	Treg	Treg_Trait701	CD45RA- CD28- CD8br %CD8br	64	-0.00335712	0.00982953	0.732702	0.913127	85.7174	0.0300903
SCZ	90001972	MFI	Maturation stages of T cell	HVEM1000_150630.trait3	HVEM on CM CD4+	21	0.00444244	0.0130411	0.733367	0.913199	26.6365	0.145804
SCZ	90001646	MFI	Myeloid cell	Red.780.60.MDSC.trait10	CD45 on CD33br HLA DR+ CD14-	24	-0.00346695	0.0102359	0.734832	0.913357	35.3035	0.0485151
SCZ	90001480	Relative count	Treg	f_Treg_Trait528	Activated & secreting Treg %CD4 Treg	34	-0.00346905	0.0102507	0.735046	0.91338	39.9377	0.189056
SCZ	90001830	MFI	Monocyte	mono.trait50	HLA DR on CD14+ CD16+ monocyte	16	0.00918461	0.0273941	0.737416	0.913634	28.4748	0.0187791
SCZ	90001881	Relative count	Treg	Treg_Trait513	CD39+ CD4+ %CD4+	15	-0.00458427	0.0137677	0.739155	0.91382	15.7337	0.329904
SCZ	90001976	MFI	Treg	Red.660.20.Treg.trait5	CD39 on CD39+ CD4+	17	0.00647471	0.0195063	0.739943	0.913904	24.9248	0.0711614
SCZ	90001647	MFI	cDC	Violet.450.50.cDC.trait3	CD11c on monocyte	20	0.00354298	0.010716	0.740929	0.914008	24.6273	0.173181
SCZ	90001452	Relative count	TBNK	TB_Trait526	CD8dim %leukocyte	23	-0.00386602	0.0117445	0.742023	0.914124	31.788	0.0810837
SCZ	90001983	Relative count	Maturation stages of T cell	MT_ry_Trait515	CD45RA- CD4+ %CD4+	20	0.00607896	0.018593	0.743706	0.914302	32.6464	0.0263968
SCZ	90001710	MFI	Treg	Blue.585.42.Treg.trait3	CD28 on CD28+ CD45RA+ CD8br	167	-0.00224845	0.00689194	0.74424	0.914358	312.107	5.19806e-11
SCZ	90001584	Morphological parameter	TBNK	SSC.TBNK.trait9	SSC-A on HLA DR+ CD8br	36	-0.0217889	0.0677972	0.74792	0.914744	38.3133	0.321556
SCZ	90001631	Relative count	cDC	DC_Trait531	CD11c+ CD62L- monocyte %monocyte	27	0.0064645	0.0202682	0.749766	0.914936	57.4418	0.000366544
SCZ	90001708	MFI	Monocyte	mono.trait14	CD14 on CD14+ CD16+ monocyte	164	-0.0021556	0.00678514	0.750717	0.915034	306.783	7.05519e-11
SCZ	90001799	Absolute count	Monocyte	N_MONO_Trait513	Monocyte AC	23	0.00343264	0.0109155	0.75316	0.915287	27.8584	0.180421
SCZ	90002097	MFI	Maturation stages of T cell	Blue.530.30.MT.trait10	CD3 on naive CD8br	20	-0.00392798	0.0125152	0.75363	0.915335	16.9319	0.59448
SCZ	90001873	Morphological parameter	TBNK	FSC.TBNK.trait5	FSC-A on CD8br	14	0.00454079	0.0145065	0.754268	0.915401	27.1861	0.0117307
SCZ	90001488	Relative count	Myeloid cell	MDSC_Trait16	CD33br HLA DR+ CD14dim %CD33br HLA DR+	21	-0.00475816	0.0152273	0.754679	0.915443	22.4846	0.314804
SCZ	90001669	Absolute count	Treg	Treg_Trait593	CD28- CD25++ CD8br AC	44	-0.000731251	0.0023484	0.75551	0.915528	51.1767	0.183472
SCZ	90001546	Absolute count	TBNK	TB_Trait551	CD8dim NKT AC	22	-0.00457385	0.0147959	0.757223	0.915703	30.1325	0.0893586
SCZ	90001924	Absolute count	Treg	f_Treg_Trait515	Secreting Treg AC	24	-0.00411139	0.0133007	0.757237	0.915704	47.5742	0.00189591
SCZ	90002014	MFI	TBNK	Violet.510.50.TBNK.trait4	HLA DR on HLA DR+ CD8br	27	-0.00404401	0.0131204	0.757912	0.915773	35.4814	0.101626
SCZ	90001502	MFI	Treg	Blue.530.30.Treg.trait23	CD3 on CD28+ DN (CD4-CD8-)	75	-0.00150564	0.0049498	0.760989	0.916085	95.0947	0.0499049
SCZ	90001482	MFI	Myeloid cell	Violet.450.50.MDSC.trait4	CD11b on CD33dim HLA DR-	46	0.00208972	0.00690289	0.762095	0.916197	47.1635	0.384162
SCZ	90002092	Relative count	Treg	Treg_Trait581	CD28+ CD45RA- CD8dim %CD8dim	13	-0.00269597	0.00891426	0.762322	0.916219	18.9398	0.0899906
SCZ	90001470	MFI	Treg	Blue.780.60.CD25.trait2	CD25 on CD4 Treg	22	-0.00466104	0.0155239	0.763987	0.916387	22.0036	0.399303
SCZ	90001404	Relative count	Treg	Treg_Trait595	CD25++ CD8br %CD8br	24	-0.00402423	0.0134133	0.764163	0.916404	29.3799	0.168044
SCZ	90001636	MFI	B cell	Bcells.trait787	IgD on transitional	40	0.00447845	0.0149361	0.764298	0.916418	50.3675	0.104977
SCZ	90002042	MFI	Treg	Blue.530.30.Treg.trait14	CD3 on CD39+ secreting Treg	13	-0.00521428	0.0174401	0.764954	0.916484	17.2579	0.140151
SCZ	90001810	MFI	Treg	Blue.585.42.Treg.trait13	CD28 on activated & secreting Treg	13	-0.00711949	0.0239819	0.766567	0.916645	21.5374	0.0430436
SCZ	90001503	Relative count	Treg	f_Treg_Trait534	CD25hi %CD4+	45	0.00105152	0.00355448	0.767362	0.916724	48.4673	0.297517
SCZ	90001518	MFI	Monocyte	mono.trait28	CCR2 on CD14+ CD16+ monocyte	29	-0.00191923	0.00654086	0.7692	0.916906	28.0979	0.45927
SCZ	90001532	Relative count	B cell	BC_Trait67	CD20- CD38- %lymphocyte	26	-0.00178913	0.00610629	0.769524	0.916938	32.8068	0.135968
SCZ	90001874	Relative count	B cell	BC_Trait58	Memory B cell %lymphocyte	26	-0.00358348	0.0123485	0.771667	0.91715	38.9883	0.0369396
SCZ	90001451	Relative count	Maturation stages of T cell	MT_Trait504	CM CD4+ %CD4+	26	-0.00374986	0.0129583	0.772291	0.917211	30.4493	0.207905
SCZ	90002053	Absolute count	B cell	BC_Trait38	CD24+ CD27+ AC	15	-0.00325568	0.0113252	0.77375	0.917355	18.487	0.185492
SCZ	90001786	Absolute count	TBNK	f_MONO_Trait505	HLA DR++ monocyte AC	56	0.0154351	0.0563769	0.78425	0.918371	53.0821	0.548247
SCZ	90001875	MFI	Treg	Blue.585.42.Treg.trait6	CD28 on CD4 Treg	19	0.00309631	0.0113764	0.785491	0.918489	28.3845	0.0564396
SCZ	90001667	MFI	Treg	Red.780.60.Treg.trait15	CD4 on CD39+ CD4+	29	-0.00118142	0.00436458	0.786635	0.918598	41.3175	0.0502093
SCZ	90001991	Absolute count	TBNK	TB_Trait536	HLA DR+ T cell AC	22	0.00434899	0.0161296	0.787446	0.918675	18.9427	0.588816
SCZ	90001444	Relative count	Maturation stages of T cell	MT_Trait533	TD CD8br %T cell	20	-0.00728977	0.0273027	0.78947	0.918867	33.6505	0.0201999
SCZ	90001861	MFI	Maturation stages of T cell	HVEM1000_150630.trait7	HVEM on CD45RA- CD4+	43	-0.0026247	0.00989554	0.790824	0.918994	55.0502	0.0854101
SCZ	90002099	MFI	Maturation stages of T cell	HVEM1000_150630.trait5	HVEM on EM CD4+	35	0.0019229	0.00731293	0.792593	0.919161	37.9967	0.292162
SCZ	90001424	Relative count	TBNK	TB_Trait522	CD4+ CD8dim %lymphocyte	18	0.00315476	0.0120226	0.793012	0.9192	20.6044	0.244489
SCZ	90001438	Relative count	TBNK	TB_Trait540	NKT %T cell	19	0.00345265	0.0132949	0.795097	0.919395	18.0781	0.450518
SCZ	90001760	Relative count	Treg	Treg_Trait575	CD28- CD8dim %CD8dim	23	-0.0041916	0.0161581	0.795318	0.919415	29.112	0.14169
SCZ	90001920	Relative count	TBNK	TB_Trait571	HLA DR+ NK %CD3- lymphocyte	12	0.00529109	0.0205944	0.797242	0.919594	13.5321	0.259972
SCZ	90001486	Absolute count	Myeloid cell	MDSC_Trait12	CD33br HLA DR+ AC	16	-0.00339696	0.0132659	0.797899	0.919655	28.1371	0.0207265
SCZ	90002051	MFI	B cell	Bcells.trait448	CD24 on memory B cell	19	0.00359684	0.0141278	0.799038	0.91976	6.10936	0.995733
SCZ	90001688	MFI	Myeloid cell	Blue.780.60.MDSC.trait3	CD33 on Mo MDSC	66	0.000843406	0.00332939	0.80002	0.919851	88.7991	0.0266168
SCZ	90001902	Relative count	TBNK	TB_Trait510	T cell %lymphocyte	24	0.003942	0.0155629	0.80004	0.919853	45.3504	0.00359957
SCZ	90001998	Relative count	B cell	BC_Trait17	Unsw mem %B cell	30	-0.00218437	0.0086415	0.800441	0.91989	26.9553	0.574116
SCZ	90001788	Relative count	Treg	Treg_Trait597	CD127- CD8br %T cell	18	0.00324543	0.0128635	0.800811	0.919924	18.8183	0.339063
SCZ	90001662	Relative count	TBNK	TB_Trait550	CD8br NKT %lymphocyte	15	0.00133156	0.00543965	0.806621	0.920455	21.7789	0.0832723
SCZ	90001939	MFI	B cell	Bcells.trait597	CD38 on CD20-	21	-0.00438181	0.0183597	0.811365	0.920883	20.4216	0.43185
SCZ	90001523	MFI	cDC	Blue.670.LP.cDC.trait3	CD86 on monocyte	33	0.00225159	0.00953993	0.813419	0.921067	51.8655	0.0146166
SCZ	90001693	Relative count	Maturation stages of T cell	MT_Trait523	CM CD8br %CD8br	27	0.00267949	0.0113793	0.813844	0.921105	44.5837	0.0130707
SCZ	90001485	Absolute count	Treg	f_Treg_Trait518	CD39+ secreting Treg AC	136	0.00115532	0.00492255	0.814442	0.921158	176.297	0.00978566
SCZ	90001431	MFI	Treg	Red.780.60.Treg.trait6	CD4 on CD39+ activated Treg	21	-0.00381956	0.016641	0.818459	0.921515	36.64	0.0129204
SCZ	90001993	Relative count	Treg	f_Treg_Trait540	CD25hi CD45RA- CD4 not Treg %CD4+	13	0.00541928	0.0238572	0.820304	0.921678	11.1897	0.512738
SCZ	90001655	Relative count	Treg	f_Treg_Trait517	Secreting Treg %CD4	21	-0.00337907	0.0149096	0.820706	0.921713	25.5305	0.181884
SCZ	90001753	Absolute count	TBNK	TB_Trait560	CD3- lymphocyte AC	28	0.00253783	0.0112908	0.822158	0.92184	31.3866	0.255563
SCZ	90001519	MFI	TBNK	Blue.670.LP.TBNK.trait6	CD45 on HLA DR+ T cell	20	-0.00225506	0.0101197	0.823662	0.921972	28.2496	0.0787417
SCZ	90001645	Relative count	Treg	Treg_Trait586	CD39+ CD8br %CD8br	22	-0.00312837	0.0141038	0.824462	0.922042	23.4814	0.31886
SCZ	90002071	Absolute count	B cell	BC_Trait26	Memory B cell AC	29	-0.0034504	0.0156598	0.82561	0.922142	38.1431	0.0957211
SCZ	90001634	Relative count	TBNK	TB_Trait537	HLA DR+ T cell%T cell	41	-0.00268787	0.0123518	0.827733	0.922326	37.2259	0.595828
SCZ	90001787	Relative count	B cell	BC_Trait57	PB/PC %lymphocyte	32	-0.00229237	0.0106752	0.829972	0.922519	40.4109	0.120033
SCZ	90002046	Absolute count	cDC	DC_Trait534	CD11c+ HLA DR++ monocyte AC	25	-0.00188789	0.00887552	0.831555	0.922655	41.0816	0.016317
SCZ	90001517	Relative count	cDC	DC_Trait535	CD11c+ HLA DR++ monocyte %monocyte	32	-0.00163009	0.0077537	0.833485	0.922821	27.1785	0.663178
SCZ	90002067	MFI	Maturation stages of T cell	Violet.450.50.MT.trait2	CD4RA on TD CD4+	20	0.00288736	0.01379	0.834152	0.922878	17.7817	0.537064
SCZ	90001405	Relative count	Treg	Treg_Trait603	CD28+ CD45RA+ CD8br %T cell	23	0.00224323	0.0107212	0.834267	0.922887	15.4816	0.840754
SCZ	90001613	Absolute count	Myeloid cell	MDSC_Trait3	CD66b++ myeloid cell AC	25	-0.00235693	0.0113864	0.836014	0.923036	31.1566	0.14932
SCZ	90001745	Relative count	B cell	BC_Trait13	IgD+ CD38- %B cell	30	0.0029705	0.0144211	0.836804	0.923103	37.6148	0.131142
SCZ	90001535	MFI	Treg	Blue.585.42.Treg.trait21	CD28 on CD28+ DN (CD4-CD8-)	33	-0.00217348	0.0106456	0.838222	0.923223	41.4488	0.122397
SCZ	90001960	MFI	TBNK	Blue.780.60.TBNK.trait3	CD4 on HLA DR+ CD4+	17	-0.00214695	0.0105225	0.838326	0.923232	23.8356	0.0931581
SCZ	90001943	Relative count	Maturation stages of T cell	MT_Trait512	TD CD4+ %CD4+	23	0.00120602	0.00598217	0.840228	0.923393	20.7342	0.537214
SCZ	90001599	MFI	Monocyte	mono.trait1	CD16 on CD14- CD16+ monocyte	21	-0.00349167	0.0178859	0.845221	0.923811	24.3914	0.225713
SCZ	90001926	Relative count	Treg	Treg_Trait708	CD45RA+ CD28- CD8br %T cell	37	-0.00253753	0.0130613	0.845957	0.923872	45.9634	0.123517
SCZ	90001872	MFI	B cell	Bcells.trait439	CD24 on IgD+ CD38-	16	0.00373124	0.0192296	0.846147	0.923888	39.2375	0.000590525
SCZ	90002001	MFI	B cell	Bcells.trait650	CD38 on transitional	18	0.00246932	0.0127435	0.846356	0.923905	22.6212	0.161995
SCZ	90001888	Relative count	B cell	BC_Trait50	IgD+ CD38br %lymphocyte	37	-0.00211717	0.0109681	0.846936	0.923953	41.5377	0.242091
SCZ	90002023	MFI	Treg	Blue.530.30.Treg.trait22	CD3 on CD28+ CD4+	16	0.00159339	0.0083898	0.849371	0.924155	19.8182	0.179017
SCZ	90001844	Relative count	Maturation stages of T cell	MT_Trait526	Naive CD8br %CD8br	25	-0.0024375	0.012884	0.849945	0.924202	24.7915	0.41716
SCZ	90001417	Relative count	Treg	f_Treg_Trait513	CD39+ activated Treg %activated Treg	29	0.00219673	0.0116525	0.850469	0.924245	33.2391	0.227052
SCZ	90001903	MFI	Maturation stages of T cell	Red.660.20.MT.trait2	CD4 on CM CD4 +	27	-0.00267495	0.0142029	0.850612	0.924257	29.1891	0.302554
SCZ	90002010	MFI	Treg	Blue.670.LP.Treg.trait1	CD127 on T cell	15	0.00354699	0.0188975	0.851115	0.924298	12.3177	0.580803
SCZ	90001707	Morphological parameter	TBNK	FSC.TBNK.trait2	FSC-A on lymphocyte	105	-0.00132731	0.00713214	0.852364	0.924401	210.595	3.18562e-09
SCZ	90001597	MFI	cDC	Red.660.20.cDC.trait6	CCR2 on granulocyte	26	0.00244626	0.013677	0.858048	0.924864	11.9273	0.987143
SCZ	90001635	MFI	Myeloid cell	Blue.780.60.MDSC.trait7	CD33 on Im MDSC	46	-0.00196206	0.0109891	0.858294	0.924884	39.4759	0.704332
SCZ	90001859	MFI	TBNK	Blue.530.30.TBNK.trait7	CD3 on HLA DR+ CD8br	42	0.00194443	0.0108969	0.858379	0.924891	61.18	0.0220741
SCZ	90001892	MFI	Myeloid cell	Red.780.60.MDSC.trait5	CD45 on CD33dim HLA DR-	62	0.00181696	0.0101833	0.858389	0.924892	106.205	0.000300828
SCZ	90001831	Absolute count	Myeloid cell	MDSC_Trait4	Mo MDSC AC	23	0.00326509	0.0183313	0.858632	0.924911	33.9576	0.0496145
SCZ	90001729	MFI	cDC	Red.660.20.cDC.trait2	CCR2 on CD62L+ myeloid DC	17	-0.00334431	0.0188556	0.859222	0.924959	16.301	0.432155
SCZ	90001747	MFI	B cell	Bcells.trait537	CD27 on CD24+ CD27+	34	-0.00164203	0.0093268	0.860251	0.925042	37.507	0.270058
SCZ	90001581	Relative count	Maturation stages of T cell	MT_ry_Trait516	CD45RA- CD4+ %T cell	29	-0.000337335	0.00193761	0.861788	0.925166	37.7782	0.102669
SCZ	90001563	MFI	B cell	Bcells.trait379	CD20 on IgD+ CD24-	5	-0.00267775	0.0157834	0.865281	0.925445	7.01351	0.135176
SCZ	90002072	MFI	Treg	Blue.670.LP.Treg.trait11	CD127 on CD28+ CD4+	29	-0.00202328	0.011991	0.866006	0.925503	31.0304	0.31573
SCZ	90001559	MFI	B cell	Bcells.trait510	CD25 on sw mem	31	-0.00195916	0.0116215	0.866126	0.925513	45.9772	0.0312299
SCZ	90001965	MFI	cDC	Violet.510.50.cDC.trait3	HLA DR on plasmacytoid DC	18	0.00175796	0.0105959	0.868229	0.92568	27.2018	0.0551745
SCZ	90001548	Relative count	Treg	f_Treg_Trait535	CD25hi %T cell	26	0.00260193	0.0158381	0.869508	0.925781	22.823	0.587896
SCZ	90002114	Relative count	B cell	BC_Trait61	IgD+ CD24+ %lymphocyte	14	-0.00542492	0.0337484	0.872294	0.926	27.2545	0.0114796
SCZ	90001483	MFI	B cell	Bcells.trait143	BAFF-R on IgD+ CD38dim	124	-0.000899112	0.00576193	0.875999	0.92629	177.22	0.000998651
SCZ	90001781	Absolute count	Treg	Treg_Trait582	CD28+ CD45RA- CD8dim AC	23	-0.00177992	0.0114995	0.876992	0.926368	33.3379	0.0572767
SCZ	90001910	MFI	Myeloid cell	Violet.510.50.MDSC.trait4	HLA DR on CD33br HLA DR+ CD14dim	14	0.00254401	0.0165703	0.877982	0.926444	27.1155	0.0119957
SCZ	90001536	MFI	cDC	Red.660.20.cDC.trait1	CCR2 on myeloid DC	33	-0.000939136	0.00623129	0.880202	0.926616	40.8017	0.136832
SCZ	90001415	Morphological parameter	TBNK	FSC.TBNK.trait12	FSC-A on HLA DR+ NK	17	0.00204327	0.0136867	0.881326	0.926703	22.6134	0.124468
SCZ	90002111	MFI	B cell	Bcells.trait354	CD20 on CD20- CD38-	21	-0.00261707	0.0176897	0.882388	0.926785	39.135	0.0064144
SCZ	90001644	Relative count	Maturation stages of T cell	MT_Trait552	TD DN (CD4-CD8-) %DN	42	0.00220789	0.0151251	0.883941	0.926904	64.8698	0.0101761
SCZ	90001395	Absolute count	cDC	DC_Trait530	CD11c+ CD62L- monocyte AC	20	-0.00158117	0.0113796	0.889492	0.927327	29.2755	0.061773
SCZ	90001507	MFI	Treg	Blue.780.60.CD25.trait13	CD25 on CD45RA+ CD4 not Treg	38	-0.00102141	0.00737759	0.889887	0.927357	47.3938	0.117692
SCZ	90001577	Relative count	B cell	BC_Trait25	Memory B cell %B cell	26	-0.00269043	0.0195774	0.890695	0.927418	38.4404	0.0418782
SCZ	90001732	Relative count	Maturation stages of T cell	MT_Trait543	CM DN (CD4-CD8-) %DN	23	0.00255286	0.0190322	0.893297	0.927614	19.6849	0.602742
SCZ	90002026	MFI	B cell	Bcells.trait572	CD27 on PB/PC	24	0.00143578	0.0109694	0.895863	0.927807	27.0688	0.25305
SCZ	90001633	Relative count	Treg	f_Treg_Trait510	Activated Treg %CD4 Treg	44	-0.00173048	0.0134127	0.897344	0.927917	51.4611	0.176327
SCZ	90001827	Relative count	cDC	f_DC_Trait517	CD62L- myeloid DC %DC	22	0.00237411	0.0185649	0.898243	0.927984	24.416	0.273343
SCZ	90002022	Relative count	Treg	Treg_Trait601	CD28- CD8br %CD8br	23	-0.001526	0.0119851	0.898683	0.928017	43.4614	0.00413875
SCZ	90001743	Relative count	Treg	Treg_Trait508	CD28+ DN (CD4-CD8-) %DN	33	-0.00131534	0.0107263	0.902402	0.928292	34.0697	0.368303
SCZ	90002078	MFI	B cell	Bcells.trait320	CD19 on IgD- CD38-	37	0.0013117	0.0107192	0.902606	0.928307	48.3749	0.0814976
SCZ	90001464	MFI	B cell	Bcells.trait150	BAFF-R on IgD- CD38br	59	0.00106155	0.0087211	0.903119	0.928345	77.1046	0.0474581
SCZ	90001467	Relative count	Maturation stages of T cell	MT_Trait532	TD CD8br %CD8br	25	-0.00188535	0.0155388	0.903428	0.928368	33.4859	0.0942292
SCZ	90001744	Relative count	Maturation stages of T cell	MT_Trait546	Naive DN (CD4-CD8-) %DN	16	-0.00285388	0.024409	0.906924	0.928624	13.7928	0.541299
SCZ	90001606	MFI	Myeloid cell	Red.780.60.MDSC.trait13	CD45 on CD33dim HLA DR+ CD11b-	14	-0.0022599	0.0196218	0.908308	0.928725	8.96549	0.775545
SCZ	90001996	Relative count	cDC	DC_Trait533	CD62L- HLA DR++ monocyte %monocyte	48	0.00131964	0.0115099	0.908721	0.928755	67.9994	0.0241665
SCZ	90001856	MFI	B cell	Bcells.trait312	CD19 on IgD+ CD38- unsw mem	54	-0.00125025	0.010931	0.90894	0.928771	77.2611	0.0164714
SCZ	90001564	Morphological parameter	TBNK	SSC.TBNK.trait3	SSC-A on T cell	16	-0.00156366	0.0138337	0.910005	0.928849	20.315	0.16018
SCZ	90001925	Relative count	Treg	Treg_Trait594	CD25++ CD8br %T cell	16	0.00170194	0.0151839	0.910753	0.928903	22.7439	0.0897307
SCZ	90001588	Relative count	Treg	f_Treg_Trait508	CD39+ resting Treg % CD4 Treg	38	0.00174488	0.0156794	0.911391	0.928949	57.6547	0.0164044
SCZ	90001540	MFI	B cell	Bcells.trait574	CD27 on sw mem	19	0.00219172	0.0206421	0.915442	0.929241	15.1544	0.65134
SCZ	90001566	MFI	Myeloid cell	Red.660.20.MDSC.trait4	CD14 on CD33dim HLA DR+ CD11b+	15	-0.00234476	0.0223579	0.916476	0.929315	16.1143	0.306444
SCZ	90001572	MFI	Treg	Blue.780.60.CD25.trait7	CD25 on secreting Treg	22	0.00145157	0.0138764	0.916687	0.929331	23.2468	0.330964
SCZ	90001832	MFI	Maturation stages of T cell	Blue.530.30.MT.trait5	CD3 on EM CD4+	24	0.00164392	0.0157601	0.916924	0.929348	36.2416	0.0389693
SCZ	90001676	Relative count	Treg	Treg_Trait707	CD45RA+ CD28- CD8br %CD8br	23	-0.00204961	0.0197204	0.917222	0.929369	25.6387	0.267517
SCZ	90001528	MFI	Treg	Blue.780.60.CD25.trait8	CD25 on CD39+ secreting Treg	28	0.000837244	0.00849786	0.921516	0.929675	37.9437	0.0787563
SCZ	90001871	MFI	Monocyte	mono.trait6	CD64 on CD14+ CD16+ monocyte	22	-0.00126312	0.013058	0.92294	0.929776	37.3166	0.0154784
SCZ	90002007	MFI	B cell	Bcells.trait641	CD38 on IgD+ CD38dim	22	0.000910495	0.00953585	0.923933	0.929846	24.006	0.292768
SCZ	90002024	Absolute count	TBNK	TB_ry_Trait515	CD8br AC	19	-0.00114575	0.0123317	0.925974	0.92999	19.272	0.375259
SCZ	90002040	MFI	B cell	Bcells.trait318	CD19 on IgD- CD24-	33	-0.0011397	0.0128437	0.929292	0.930222	42.532	0.100961
SCZ	90001891	MFI	B cell	Bcells.trait453	CD25 on B cell	26	-0.00128199	0.0145969	0.930015	0.930273	28.3037	0.294061
SCZ	90002013	MFI	B cell	Bcells.trait512	CD25 on transitional	23	-0.000795286	0.00924975	0.931483	0.930375	30.6925	0.102582
SCZ	90001624	Relative count	TBNK	TB_ry_Trait525	CD8dim %T cell	21	-0.00100617	0.0121707	0.934112	0.930557	29.1565	0.0847237
SCZ	90001494	MFI	cDC	Red.780.60.cDC.trait1	CD80 on myeloid DC	40	0.00030681	0.00375306	0.934846	0.930608	49.5684	0.119605
SCZ	90001930	MFI	Treg	Violet.450.50.Treg.trait3	CD45RA on CD39+ resting Treg	19	-0.0007905	0.00977147	0.935522	0.930655	32.1841	0.0209091
SCZ	90001898	MFI	Treg	Blue.670.LP.Treg.trait6	CD127 on CD4+	535	-0.000324377	0.00416656	0.937945	0.930822	619.294	0.00616053
SCZ	90001982	MFI	B cell	Bcells.trait309	CD19 on IgD+ CD24-	24	0.000896637	0.0115593	0.938171	0.930837	46.0913	0.00291387
SCZ	90002102	Relative count	Maturation stages of T cell	MT_Trait547	Naive DN (CD4-CD8-) %T cell	36	-0.000691073	0.00900875	0.938853	0.930884	38.1998	0.326147
SCZ	90001779	Absolute count	cDC	DC_Trait532	CD62L- HLA DR++ monocyte AC	45	0.000666781	0.0087562	0.9393	0.930914	42.0807	0.554185
SCZ	90001547	MFI	TBNK	Red.660.20.TBNK.trait2	CD19 on B cell	25	-0.000692811	0.00910285	0.939332	0.930917	36.1138	0.053507
SCZ	90001603	MFI	cDC	Red.780.60.cDC.trait5	CD80 on monocyte	15	0.0022551	0.0301611	0.940399	0.93099	24.5609	0.039158
SCZ	90001789	MFI	Monocyte	mono.trait25	HLA DR on CD14+ monocyte	36	-0.000719961	0.0107176	0.946442	0.9314	31.8097	0.622918
SCZ	90001545	Relative count	B cell	BC_Trait7	IgD- CD38- %B cell	8	0.0017828	0.0265959	0.946556	0.931408	4.50767	0.719794
SCZ	90002088	MFI	B cell	Bcells.trait450	CD24 on sw mem	36	0.000648875	0.0106158	0.951261	0.931724	43.7875	0.146483
SCZ	90001437	MFI	B cell	Bcells.trait138	BAFF-R on IgD+ CD24-	23	-0.00111604	0.0185077	0.951916	0.931768	19.8788	0.590622
SCZ	90001825	MFI	B cell	Bcells.trait502	CD25 on IgD- CD38-	21	0.00072806	0.0123308	0.952917	0.931834	18.8917	0.528873
SCZ	90001477	Morphological parameter	TBNK	SSC.TBNK.trait8	SSC-A on HLA DR+ CD4+	17	-0.000889107	0.0157671	0.955031	0.931975	17.7188	0.340616
SCZ	90001728	Relative count	TBNK	TB_Trait520	DP (CD4+CD8+) %leukocyte	19	0.000520218	0.00968465	0.957162	0.932116	16.9875	0.523968
SCZ	90001678	Absolute count	Monocyte	N_MONO_Trait507	CD14+ CD16- monocyte AC	20	0.000571651	0.010668	0.957265	0.932123	14.4744	0.755364
SCZ	90001675	Relative count	Myeloid cell	MDSC_Trait11	Im MDSC %CD33dim HLA DR- CD66b-	25	-0.000547959	0.0110591	0.960483	0.932335	23.1289	0.512197
SCZ	90001988	MFI	Treg	Blue.585.42.Treg.trait20	CD28 on CD28+ CD4+	23	0.0007423	0.0156788	0.962239	0.93245	22.812	0.412411
SCZ	90001665	MFI	Treg	Blue.780.60.CD25.trait10	CD25 on CD39+ CD4 Treg	34	-0.000394533	0.00850719	0.96301	0.932501	57.2913	0.0054599
SCZ	90001826	Relative count	Maturation stages of T cell	MT_Trait527	Naive CD8br %T cell	27	-0.000792844	0.0177772	0.964427	0.932593	28.552	0.331846
SCZ	90001734	MFI	Treg	Blue.780.60.Treg.trait5	CD25 on CD39+ CD4+	16	-0.000744235	0.0173132	0.965712	0.932677	9.31214	0.860639
SCZ	90001408	MFI	cDC	Blue.780.60.cDC.trait2	CD123 on CD62L+ plasmacytoid DC	24	0.000547968	0.0134419	0.967483	0.932792	26.7487	0.266811
SCZ	90001426	Absolute count	Treg	Treg_Trait706	CD45RA+ CD28- CD8br AC	27	-0.000493207	0.0126855	0.968986	0.932889	22.8579	0.640972
SCZ	90001846	MFI	Monocyte	mono.trait35	CX3CR1 on CD14+ CD16+ monocyte	39	0.00042514	0.0109367	0.968992	0.932889	45.7708	0.180802
SCZ	90001997	Relative count	TBNK	TB_Trait544	HLA DR+ CD4+ %lymphocyte	47	0.000410183	0.0110436	0.970372	0.932978	63.3301	0.0457832
SCZ	90002060	MFI	Treg	Blue.670.LP.Treg.trait10	CD127 on CD45RA- CD4 not Treg	21	0.000620284	0.0176039	0.971892	0.933076	37.9891	0.00888273
SCZ	90001430	MFI	B cell	Bcells.trait157	BAFF-R on unsw mem	30	0.000285143	0.00876875	0.974059	0.933215	41.4909	0.0623515
SCZ	90001913	Absolute count	Myeloid cell	MDSC_Trait13	CD33br HLA DR+ CD14- AC	18	0.000340872	0.0110906	0.975481	0.933306	21.9759	0.185649
SCZ	90001525	Morphological parameter	TBNK	FSC.TBNK.trait8	FSC-A on HLA DR+ CD4+	24	-0.000358821	0.0119172	0.97598	0.933338	25.6051	0.319861
SCZ	90001772	MFI	Maturation stages of T cell	HVEM1000_150630.trait6	HVEM on TD CD4+	33	-0.000307004	0.0105601	0.976807	0.93339	49.4103	0.0253874
SCZ	90001764	MFI	Treg	Blue.670.LP.Treg.trait13	CD127 on granulocyte	39	0.000218709	0.0101471	0.982804	0.93377	51.122	0.0756763
SCZ	90001422	Absolute count	TBNK	TB_ry_Trait512	CD4+ AC	18	0.000574467	0.027117	0.983098	0.933788	35.1245	0.00599118
SCZ	90002064	MFI	cDC	Blue.670.LP.cDC.trait2	CD86 on CD62L+ myeloid DC	10	0.000209009	0.0114234	0.985402	0.933933	9.14634	0.423877
SCZ	90002008	MFI	Maturation stages of T cell	Blue.530.30.MT.trait4	CD3 on Naive CD4+	26	0.000192756	0.0123848	0.987582	0.934069	15.7217	0.922864
SCZ	90001674	Absolute count	Myeloid cell	MDSC_Trait25	CD33dim HLA DR+ CD11b+ AC	11	0.000266202	0.0176874	0.987992	0.934095	16.3047	0.091236
SCZ	90001397	MFI	B cell	Bcells.trait785	IgD on unsw mem	29	-0.000201948	0.0184837	0.991283	0.934299	41.9792	0.0435551
SCZ	90001511	MFI	Treg	Blue.780.60.CD25.trait4	CD25 on CD39+ resting Treg	28	-9.72118e-05	0.00923786	0.991604	0.934319	24.9134	0.579314
SCZ	90002120	MFI	Maturation stages of T cell	Red.660.20.MT.trait6	CD4 on CD45RA+ CD4+	20	0.000137489	0.015518	0.992931	0.934401	25.0636	0.15846
SCZ	90001958	MFI	Myeloid cell	Red.780.60.MDSC.trait15	CD45 on CD33- HLA DR+	21	9.81374e-05	0.0114248	0.993146	0.934414	14.6315	0.79709
SCZ	90001531	Absolute count	Treg	Treg_Trait599	CD127- CD8br AC	29	1.11483e-05	0.00604348	0.998528	0.934745	30.5298	0.338349
SCZ	90001990	MFI	Maturation stages of T cell	Blue.530.30.MT.trait6	CD3 on TD CD4+	16	2.07521e-05	0.0200382	0.999174	0.934784	10.3772	0.795369
