# Supplementary material for: Causal role of immune cells in schizophrenia: Mendelian randomization (MR) study
Source: BMC Psychiatry. 2023 Aug 15;23:590. doi: 10.1186/s12888-023-05081-4 (PMC10428653; doi:10.1186/s12888-023-05081-4)
Supplement: Supplementary file 4 — Sensitivity analysis results of causal effects of SCZ on immune cells [file 12888_2023_5081_MOESM4_ESM.xls]

## Sheet: Sheet1
Supplementary Table 3 Sensitivity analysis results of causal effects of SCZ on immune cells
Exposures	Outcomes	PVE	F_min	n_snp	IVW_fix	SE	Down	Up	Pval	IVW_random	SE	Down	Up	Pval	weighted_MODE	SE	Down	Up	Pval	weighted_Median	SE	Down	Up	Pval	Egger_slope	SE	Down	Up	Pval	Egger_intercept	SE	Down	Up	Pval	Heter.est	Heter.Pval
SCZ	90001391	0.0280242	29.7433	97	-0.00930085	0.0397836	-0.0872752	0.0686735	0.815151	-0.00930085	0.0397836	-0.0872752	0.0686735	0.815151	-0.00342645	0.127905	-0.254116	0.247263	0.978628	-0.00782954	0.0569574	-0.119464	0.103805	0.890665	-0.186294	0.165847	-0.511348	0.138761	0.261316	0.0141815	0.0129004	-0.0111029	0.0394658	0.271636	89.1268	0.677227
SCZ	90001392	0.0273026	29.7219	96	-0.0326601	0.0389157	-0.108933	0.0436133	0.401328	-0.0326601	0.0389157	-0.108933	0.0436133	0.401328	-0.116661	0.134155	-0.3796	0.146279	0.384521	-0.0885319	0.0546357	-0.195616	0.018552	0.105145	-0.182915	0.157098	-0.49082	0.124991	0.244287	0.0119616	0.0121166	-0.0117865	0.0357097	0.32354	72.7851	0.956218
SCZ	90001393	0.0278858	29.7219	96	-0.0229823	0.0395548	-0.100508	0.0545437	0.561224	-0.0229823	0.0395548	-0.100508	0.0545437	0.561224	-0.16078	0.13705	-0.429392	0.107832	0.240735	-0.0754165	0.0539798	-0.181215	0.030382	0.162376	-0.310353	0.166571	-0.636826	0.0161199	0.0624357	0.0228985	0.0128932	-0.00237166	0.0481686	0.0757301	54.8365	0.999686
SCZ	90001394	0.0275552	29.7219	95	0.0266414	0.0391847	-0.0501592	0.103442	0.496572	0.0266414	0.0391847	-0.0501592	0.103442	0.496572	0.0401725	0.0957778	-0.147548	0.227894	0.674898	0.0342867	0.0546705	-0.0728656	0.141439	0.53056	-0.0371395	0.168255	-0.366914	0.292634	0.8253	0.00507557	0.0130213	-0.0204456	0.0305968	0.696691	62.4095	0.995038
SCZ	90001395	0.0287068	29.7219	99	-0.035776	0.0387855	-0.111794	0.0402422	0.356317	-0.035776	0.0387855	-0.111794	0.0402422	0.356317	0.10352	0.161622	-0.213254	0.420293	0.521844	0.00199992	0.0547121	-0.105234	0.109234	0.970841	0.134658	0.169585	-0.197723	0.467039	0.427171	-0.0134783	0.0130557	-0.0390671	0.0121105	0.3019	75.7249	0.953721
SCZ	90001396	0.0278294	29.7219	96	-0.0235718	0.040151	-0.102266	0.0551228	0.557152	-0.0235718	0.040151	-0.102266	0.0551228	0.557152	-0.132037	0.128654	-0.384195	0.12012	0.304752	-0.0264572	0.0555204	-0.135275	0.0823608	0.633696	0.0618336	0.187036	-0.304751	0.428418	0.740949	-0.00671879	0.014371	-0.0348854	0.0214479	0.640125	54.7389	0.999698
SCZ	90001397	0.0278025	29.7219	96	0.0210081	0.0411805	-0.0597042	0.10172	0.609949	0.0210081	0.0411805	-0.0597042	0.10172	0.609949	-0.0106148	0.11945	-0.244733	0.223504	0.92919	0.00916757	0.0581008	-0.104708	0.123043	0.874624	0.0480685	0.200986	-0.345857	0.441994	0.810979	-0.00210158	0.0152779	-0.0320458	0.0278426	0.890591	71.8193	0.963479
SCZ	90001398	0.0286836	29.7219	100	0.0401487	0.0392837	-0.0368459	0.117143	0.306771	0.0401487	0.0392837	-0.0368459	0.117143	0.306771	0.0957651	0.106078	-0.112144	0.303674	0.366643	0.0472703	0.055139	-0.0608001	0.155341	0.391283	0.100971	0.18118	-0.254135	0.456077	0.577324	-0.0047847	0.0139138	-0.0320552	0.0224858	0.730935	74.0357	0.971381
SCZ	90001399	0.0271481	29.7219	94	-0.0238982	0.0411394	-0.10453	0.0567335	0.561302	-0.0238982	0.0411394	-0.10453	0.0567335	0.561302	0.0809955	0.104933	-0.12467	0.286661	0.440187	0.00322346	0.056784	-0.108071	0.114518	0.954731	0.110293	0.196	-0.273861	0.494447	0.573628	-0.0105234	0.0150281	-0.0399779	0.0189312	0.483774	57.1457	0.998741
SCZ	90001400	0.0280432	29.7219	97	0.0052218	0.0395855	-0.0723643	0.0828079	0.895054	0.0052218	0.0395855	-0.0723643	0.0828079	0.895054	0.0874524	0.112283	-0.132617	0.307522	0.436062	0.0161444	0.0549513	-0.0915582	0.123847	0.768915	-0.0573106	0.162613	-0.376027	0.261405	0.724512	0.00502865	0.0126834	-0.0198304	0.0298877	0.691755	65.3332	0.992978
SCZ	90001401	0.028448	29.7219	99	-0.0113816	0.0397828	-0.0893544	0.0665912	0.774806	-0.0113816	0.0397828	-0.0893544	0.0665912	0.774806	0.190408	0.142528	-0.0889413	0.469758	0.18157	-0.0158012	0.0560749	-0.125706	0.0941035	0.778107	0.0592033	0.170592	-0.275151	0.393558	0.728557	-0.00558274	0.0131206	-0.0312986	0.0201331	0.670475	57.4717	0.99964
SCZ	90001402	0.0276985	29.7433	96	-0.00210119	0.0407294	-0.0819293	0.0777269	0.958856	-0.00210119	0.0407294	-0.0819293	0.0777269	0.958856	0.0560281	0.126293	-0.191501	0.303557	0.657305	0.0438258	0.0589292	-0.0716733	0.159325	0.457057	0.187845	0.168473	-0.142356	0.518046	0.264856	-0.0152213	0.0131001	-0.0408969	0.0104544	0.245266	92.5439	0.55221
SCZ	90001403	0.0278159	29.7433	97	1.77123e-05	0.039889	-0.0781632	0.0781987	0.999646	1.77123e-05	0.039889	-0.0781632	0.0781987	0.999646	0.0548269	0.119161	-0.178725	0.288379	0.64544	0.0258884	0.0558575	-0.0835903	0.135367	0.643026	0.137997	0.164508	-0.184434	0.460428	0.401557	-0.011016	0.0127421	-0.0359901	0.0139581	0.387294	70.14	0.978157
SCZ	90001404	0.0273711	29.7219	95	-0.012118	0.0396343	-0.0897999	0.0655638	0.759798	-0.012118	0.0396343	-0.0897999	0.0655638	0.759798	-0.0546185	0.132452	-0.314221	0.204984	0.680073	-0.0100522	0.0564272	-0.120647	0.100543	0.858609	0.137428	0.164576	-0.185135	0.459991	0.403694	-0.0119682	0.0127834	-0.0370231	0.0130868	0.349155	74.3433	0.932971
SCZ	90001405	0.0277386	29.7219	97	-0.0476113	0.0387807	-0.12362	0.0283975	0.219557	-0.0476113	0.0387807	-0.12362	0.0283975	0.219557	0.0197013	0.151423	-0.277083	0.316486	0.896482	-0.0494704	0.0551537	-0.15757	0.0586289	0.369743	-0.0527048	0.174694	-0.395099	0.289689	0.762883	0.000400828	0.0134044	-0.0258713	0.026673	0.976145	79.8839	0.882297
SCZ	90001406	0.0277067	29.7219	96	0.0560884	0.0402917	-0.0228817	0.135059	0.163904	0.0560884	0.0402917	-0.0228817	0.135059	0.163904	0.179254	0.135091	-0.0855188	0.444027	0.184536	0.110868	0.0561705	0.000775523	0.22096	0.0484078	0.426976	0.175736	0.0825398	0.771412	0.0151137	-0.0293982	0.0135585	-0.0559724	-0.0028239	0.0301405	71.7183	0.964182
SCZ	90001407	0.0282145	29.7219	98	0.0279136	0.039911	-0.0503105	0.106138	0.484305	0.0279136	0.039911	-0.0503105	0.106138	0.484305	0.139258	0.114838	-0.0858196	0.364335	0.225263	0.0355261	0.0550673	-0.0724038	0.143456	0.518837	0.0817952	0.182552	-0.276	0.43959	0.654106	-0.0042611	0.0140874	-0.031872	0.0233498	0.76229	65.1187	0.994663
SCZ	90001408	0.0277067	29.7219	96	-0.063383	0.0403506	-0.142469	0.0157027	0.116227	-0.063383	0.0403506	-0.142469	0.0157027	0.116227	-0.196594	0.131057	-0.45346	0.0602728	0.133597	-0.11844	0.057219	-0.230587	-0.00629251	0.0384583	-0.400747	0.175994	-0.745689	-0.0558039	0.0227837	0.0267411	0.0135786	0.000127564	0.0533546	0.0489119	69.8428	0.975425
SCZ	90001409	0.0276785	29.7219	96	0.0189315	0.0405819	-0.0606075	0.0984706	0.640856	0.0189315	0.0405819	-0.0606075	0.0984706	0.640856	0.0743479	0.119245	-0.159367	0.308063	0.532962	0.031402	0.0564003	-0.0791406	0.141945	0.577685	0.0913142	0.178733	-0.258996	0.441625	0.609423	-0.00569356	0.0136918	-0.032529	0.0211419	0.677529	70.9107	0.969429
SCZ	90001410	0.0279708	29.7219	97	-0.00943108	0.0384724	-0.0848357	0.0659735	0.806349	-0.00943108	0.0384724	-0.0848357	0.0659735	0.806349	0.0127646	0.132316	-0.246569	0.272098	0.923146	-0.00650263	0.054417	-0.113158	0.100153	0.904882	-0.097818	0.157615	-0.406739	0.211103	0.534855	0.00714661	0.0123587	-0.0170759	0.0313692	0.563084	77.413	0.917786
SCZ	90001411	0.0281227	29.7219	98	0.0302693	0.0404764	-0.049063	0.109602	0.454565	0.0302693	0.0404764	-0.049063	0.109602	0.454565	0.119071	0.122658	-0.121334	0.359477	0.331669	0.0794828	0.0578085	-0.0338197	0.192785	0.169152	0.390887	0.170695	0.0563311	0.725443	0.0220228	-0.0287439	0.0132176	-0.0546498	-0.00283788	0.0296549	80.397	0.888607
SCZ	90001412	0.0284001	29.7219	99	0.034684	0.0386239	-0.0410175	0.110386	0.36919	0.034684	0.0386239	-0.0410175	0.110386	0.36919	0.0992962	0.108879	-0.114103	0.312696	0.361777	0.0457829	0.0543038	-0.0606505	0.152216	0.399178	0.192968	0.158311	-0.117315	0.503252	0.222874	-0.0127165	0.0123342	-0.0368911	0.0114582	0.302546	81.6178	0.883804
SCZ	90001413	0.028327	29.7433	98	0.02192	0.0400336	-0.0565443	0.100384	0.584007	0.02192	0.0400336	-0.0565443	0.100384	0.584007	-0.0237605	0.123185	-0.2652	0.217678	0.84705	0.0126225	0.0567273	-0.098561	0.123806	0.823915	0.244001	0.187025	-0.122561	0.610563	0.192014	-0.0174392	0.014346	-0.0455568	0.0106784	0.224132	79.329	0.904306
SCZ	90001414	0.0289227	29.7219	101	0.00216992	0.0395843	-0.075414	0.0797538	0.956284	0.00216992	0.0395843	-0.075414	0.0797538	0.956284	-0.0710821	0.175431	-0.41492	0.272756	0.685341	-0.0274341	0.0572049	-0.139554	0.0846855	0.631529	-0.0609263	0.163477	-0.381335	0.259483	0.709379	0.00505658	0.0127113	-0.0198571	0.0299702	0.690776	83.2947	0.886174
SCZ	90001415	0.0279079	29.7219	97	-0.0262554	0.0407339	-0.106092	0.0535816	0.519213	-0.0262554	0.0407339	-0.106092	0.0535816	0.519213	-0.116952	0.127407	-0.366664	0.132761	0.35865	-0.0525678	0.0577967	-0.165847	0.0607116	0.363071	-0.250114	0.166677	-0.576794	0.0765665	0.133461	0.0179974	0.0129939	-0.00747011	0.0434649	0.166031	72.5324	0.964559
SCZ	90001416	0.0279776	29.7219	97	0.0194424	0.0400523	-0.0590586	0.0979435	0.627374	0.0194424	0.0400523	-0.0590586	0.0979435	0.627374	0.132715	0.111426	-0.0856765	0.351106	0.233632	0.0885085	0.0565952	-0.0224161	0.199433	0.117844	-0.0490816	0.172493	-0.387161	0.288998	0.775994	0.00543672	0.0133116	-0.0206535	0.0315269	0.682965	78.8321	0.898448
SCZ	90001417	0.0282488	29.7219	98	0.0560335	0.0403952	-0.0231397	0.135207	0.165402	0.0560335	0.0403952	-0.0231397	0.135207	0.165402	0.137951	0.135453	-0.127532	0.403434	0.308467	0.0874918	0.0581371	-0.0264548	0.201438	0.132344	0.151577	0.196328	-0.235709	0.538863	0.440078	-0.0074355	0.0149519	-0.0369305	0.0220595	0.618982	95.0583	0.536802
SCZ	90001418	0.0282145	29.7219	98	0.047347	0.0397755	-0.0306115	0.125306	0.233906	0.047347	0.0397755	-0.0306115	0.125306	0.233906	0.161009	0.113878	-0.0621881	0.384206	0.1574	0.085359	0.0549987	-0.0224364	0.193154	0.120658	0.114035	0.181938	-0.242557	0.470626	0.530804	-0.00527382	0.01404	-0.0327918	0.0222441	0.707194	68.4099	0.987744
SCZ	90001419	0.027555	29.7219	96	-0.0618553	0.0400425	-0.140337	0.0166266	0.122409	-0.0618553	0.0400425	-0.140337	0.0166266	0.122409	-0.0901055	0.117009	-0.319438	0.139227	0.441255	-0.0475378	0.0581296	-0.16147	0.0663941	0.413477	-0.0488939	0.189382	-0.420077	0.322289	0.796272	-0.00101455	0.0144887	-0.0294118	0.0273827	0.944175	89.5006	0.639945
SCZ	90001420	0.0276625	29.7219	96	0.00813213	0.0383677	-0.0670672	0.0833315	0.832144	0.00813213	0.0383677	-0.0670672	0.0833315	0.832144	0.0934294	0.150366	-0.201283	0.388142	0.534373	0.0353192	0.0535592	-0.0696548	0.140293	0.509612	0.00860366	0.159172	-0.303368	0.320575	0.956893	-3.7637e-05	0.0123303	-0.0242045	0.0241292	0.997565	64.6353	0.992746
SCZ	90001421	0.0280871	29.7219	98	-0.0522948	0.039278	-0.129278	0.0246886	0.183056	-0.0522948	0.039278	-0.129278	0.0246886	0.183056	0.0273685	0.122524	-0.212775	0.267511	0.823246	-0.042414	0.055934	-0.152043	0.0672147	0.44828	0.00480562	0.17777	-0.344528	0.35414	0.978434	-0.00449318	0.0136429	-0.0313026	0.0223162	0.741896	94.1935	0.561774
SCZ	90001422	0.0279078	29.7219	96	-0.072639	0.0391634	-0.149398	0.00411978	0.0636292	-0.072639	0.0391634	-0.149398	0.00411978	0.0636292	0.133754	0.116592	-0.0947627	0.362271	0.251301	-0.0636945	0.0545363	-0.170584	0.0431947	0.242836	0.00809004	0.192806	-0.369804	0.385984	0.966531	-0.0062855	0.0146988	-0.0350946	0.0225236	0.668928	59.3757	0.998432
SCZ	90001423	0.0284391	29.7219	98	-0.0672623	0.038566	-0.14285	0.0083256	0.0811443	-0.0672623	0.038566	-0.14285	0.0083256	0.0811443	0.0453339	0.136835	-0.222857	0.313525	0.740415	-0.0450489	0.0541927	-0.151265	0.0611669	0.40582	-0.00232819	0.180855	-0.356798	0.352142	0.989729	-0.00511152	0.0139092	-0.0323731	0.0221501	0.713252	69.8122	0.9831
SCZ	90001424	0.0282873	29.7219	98	-0.00699748	0.0387182	-0.0828838	0.0688888	0.856581	-0.00699748	0.0401442	-0.0856788	0.0716838	0.861623	-0.071014	0.13163	-0.329003	0.186975	0.589542	-0.0268768	0.0557694	-0.136183	0.0824292	0.629857	0.0207397	0.167164	-0.311078	0.352557	0.901521	-0.00223442	0.0130681	-0.0281743	0.0237055	0.864597	104.277	0.288585
SCZ	90001425	0.027947	29.7219	97	0.00942239	0.0375496	-0.0641734	0.0830182	0.801867	0.00942239	0.0375496	-0.0641734	0.0830182	0.801867	-0.110112	0.117166	-0.339753	0.119529	0.347321	-0.0415864	0.0531994	-0.145855	0.0626824	0.434386	-0.0909259	0.153122	-0.39104	0.209188	0.552638	0.00810281	0.0119866	-0.0153905	0.0315962	0.499048	71.42	0.971524
SCZ	90001426	0.0275373	29.7219	96	0.0566128	0.0395312	-0.020867	0.134093	0.152114	0.0566128	0.0395312	-0.020867	0.134093	0.152114	0.160082	0.13038	-0.095458	0.415623	0.219518	0.0762043	0.0552795	-0.0321416	0.18455	0.168041	0.127633	0.163174	-0.192182	0.447448	0.434103	-0.00564777	0.0125896	-0.030323	0.0190274	0.653716	63.7575	0.994255
SCZ	90001427	0.028935	29.7219	101	-0.000847766	0.0389655	-0.0772187	0.0755231	0.982642	-0.000847766	0.0389655	-0.0772187	0.0755231	0.982642	-0.101349	0.113213	-0.323243	0.120544	0.370676	-0.0440066	0.0542059	-0.150248	0.062235	0.416882	0.0583349	0.16096	-0.257141	0.373811	0.71704	-0.00474148	0.0125119	-0.0292644	0.0197815	0.70472	64.6379	0.997657
SCZ	90001428	0.0280428	29.7433	97	0.0330886	0.0400443	-0.0453968	0.111574	0.408634	0.0330886	0.0400443	-0.0453968	0.111574	0.408634	-0.0336309	0.120365	-0.269542	0.20228	0.779932	-3.6566e-05	0.0583499	-0.1144	0.114327	0.9995	0.194841	0.166512	-0.133559	0.52324	0.241949	-0.0129345	0.0129244	-0.0384244	0.0125553	0.316931	94.7589	0.516657
SCZ	90001429	0.0275271	29.7219	96	-0.0586547	0.0393186	-0.135718	0.0184083	0.135756	-0.0586547	0.0393186	-0.135718	0.0184083	0.135756	-0.175925	0.127527	-0.425874	0.0740237	0.167737	-0.106585	0.0556539	-0.215664	0.00249482	0.0554751	-0.176392	0.158768	-0.487572	0.134789	0.266569	0.00945291	0.0123502	-0.014753	0.0336589	0.44403	73.5563	0.949675
SCZ	90001430	0.027292	29.7219	94	0.0315933	0.0401252	-0.0470506	0.110237	0.431066	0.0315933	0.0401252	-0.0470506	0.110237	0.431066	0.057941	0.138839	-0.214178	0.33006	0.67644	0.0393742	0.0565897	-0.0715397	0.150288	0.486565	-0.0138865	0.180355	-0.367377	0.339604	0.938627	0.00358401	0.0138566	-0.0235744	0.0307424	0.795905	70.0522	0.963685
SCZ	90001431	0.028424	29.7219	98	-0.069836	0.0398971	-0.148033	0.00836089	0.0800489	-0.069836	0.0398971	-0.148033	0.00836089	0.0800489	-0.00432679	0.129333	-0.257814	0.24916	0.973312	-0.0551016	0.0571701	-0.167153	0.0569498	0.335137	0.0609702	0.183312	-0.298315	0.420255	0.739433	-0.010332	0.0141321	-0.0380305	0.0173665	0.46472	84.721	0.808773
SCZ	90001432	0.0287995	29.7219	100	0.0382692	0.0391891	-0.0385401	0.115078	0.328804	0.0382692	0.0391891	-0.0385401	0.115078	0.328804	0.0525203	0.124355	-0.19121	0.296251	0.672775	0.052702	0.0558458	-0.0567538	0.162158	0.34532	0.165435	0.17959	-0.186555	0.517426	0.356955	-0.010011	0.0137973	-0.0370532	0.0170312	0.468098	83.4002	0.869668
SCZ	90001433	0.0283394	29.7219	98	0.00584581	0.0401749	-0.0728955	0.0845871	0.884309	0.00584581	0.0401749	-0.0728955	0.0845871	0.884309	0.0337331	0.127913	-0.216971	0.284437	0.791996	0.0270245	0.0561752	-0.0830769	0.137126	0.630463	0.0384166	0.173321	-0.301287	0.37812	0.824587	-0.00256708	0.0132883	-0.0286117	0.0234776	0.846816	52.9191	0.999923
SCZ	90001434	0.028935	29.7219	101	0.017112	0.0394049	-0.0601202	0.0943441	0.664099	0.017112	0.0394049	-0.0601202	0.0943441	0.664099	0.0148815	0.119853	-0.220026	0.249789	0.901185	0.0233784	0.0554721	-0.0853449	0.132102	0.67343	0.0863903	0.162693	-0.232483	0.405264	0.595418	-0.00554868	0.0126425	-0.0303276	0.0192302	0.660742	69.6399	0.990976
SCZ	90001435	0.0269112	29.7219	94	-0.0277849	0.0403161	-0.106803	0.0512332	0.490713	-0.0277849	0.0403161	-0.106803	0.0512332	0.490713	0.0950659	0.116147	-0.132578	0.322709	0.413073	0.00539038	0.0561402	-0.104642	0.115423	0.923508	0.0180794	0.185419	-0.345335	0.381494	0.922325	-0.00358619	0.0141513	-0.0313222	0.0241498	0.799945	62.0066	0.994441
SCZ	90001436	0.0284616	29.7219	99	0.0370488	0.0392564	-0.0398923	0.11399	0.34529	0.0370488	0.0392564	-0.0398923	0.11399	0.34529	0.0366617	0.0908737	-0.141448	0.214771	0.686628	0.0465646	0.0554975	-0.0622086	0.155338	0.401447	0.181315	0.17993	-0.171342	0.533971	0.313601	-0.0114019	0.013878	-0.0386022	0.0157984	0.411315	76.6488	0.945633
SCZ	90001437	0.0273642	29.7219	95	0.00573843	0.0408015	-0.074231	0.0857079	0.888152	0.00573843	0.0408015	-0.074231	0.0857079	0.888152	0.139375	0.104641	-0.065719	0.344468	0.182885	0.0290078	0.0573583	-0.0834124	0.141428	0.613047	0.0810214	0.178505	-0.268841	0.430884	0.649908	-0.00596664	0.0137731	-0.0329614	0.0210281	0.664862	80.4435	0.839262
SCZ	90001438	0.0269348	29.7433	94	0.0237122	0.0396353	-0.0539715	0.101396	0.549666	0.0237122	0.0396353	-0.0539715	0.101396	0.549666	0.0624042	0.133563	-0.199374	0.324182	0.640337	0.0428947	0.0549006	-0.0647085	0.150498	0.434617	0.185836	0.161625	-0.130942	0.502614	0.250226	-0.0129335	0.0124999	-0.0374329	0.011566	0.300817	57.4518	0.998605
SCZ	90001439	0.0286572	29.7219	100	0.0403774	0.0393944	-0.0368343	0.117589	0.305386	0.0403774	0.0393944	-0.0368343	0.117589	0.305386	0.0707876	0.130606	-0.185196	0.326771	0.587824	0.0461018	0.0566676	-0.0649647	0.157168	0.415904	0.242146	0.162302	-0.0759603	0.560253	0.135713	-0.0161126	0.0125733	-0.0407558	0.00853066	0.200022	94.4004	0.611987
SCZ	90001440	0.0278903	29.7219	98	0.0268787	0.0404294	-0.0523615	0.106119	0.506159	0.0268787	0.0404294	-0.0523615	0.106119	0.506159	-0.103039	0.135049	-0.367729	0.161652	0.445479	-0.0016643	0.056889	-0.113165	0.109836	0.976661	-0.00269816	0.168211	-0.332385	0.326988	0.987202	0.00235553	0.0130038	-0.0231314	0.0278424	0.856256	67.3698	0.990461
SCZ	90001441	0.0281199	29.7219	98	0.0209481	0.039046	-0.0555806	0.0974768	0.591615	0.0209481	0.0399702	-0.0573921	0.0992882	0.600215	0.130483	0.13035	-0.124998	0.385964	0.316817	0.0532088	0.0562406	-0.0570207	0.163438	0.344101	-0.0649319	0.16914	-0.400672	0.270808	0.701905	0.00686146	0.0131279	-0.0191972	0.0329201	0.602413	101.646	0.353417
SCZ	90001442	0.0281522	29.7219	98	0.0636489	0.0393474	-0.0134707	0.140768	0.105746	0.0636489	0.0393474	-0.0134707	0.140768	0.105746	0.142223	0.125029	-0.102829	0.387275	0.25532	0.117734	0.055443	0.00906823	0.226401	0.03371	0.234089	0.180235	-0.119166	0.587344	0.194014	-0.0134453	0.0138751	-0.04064	0.0137493	0.332531	73.2008	0.9659
SCZ	90001443	0.0274934	29.7219	96	-0.019982	0.0395397	-0.0974783	0.0575143	0.613302	-0.019982	0.0395397	-0.0974783	0.0575143	0.613302	-0.0682611	0.153178	-0.368485	0.231963	0.655864	-0.0232307	0.0553264	-0.131668	0.085207	0.67457	0.0440299	0.182476	-0.313616	0.401675	0.809329	-0.00504141	0.0140299	-0.0325395	0.0224566	0.719345	71.4615	0.96592
SCZ	90001444	0.0281134	29.7219	97	-0.0681919	0.0387718	-0.144183	0.00779937	0.078611	-0.0681919	0.0387718	-0.144183	0.00779937	0.078611	0.0580216	0.0923303	-0.122942	0.238986	0.529733	-0.0241086	0.0538349	-0.129623	0.0814059	0.65428	0.0100531	0.180481	-0.343683	0.363789	0.955579	-0.00615894	0.0138746	-0.0333527	0.0210348	0.657115	57.2077	0.999427
SCZ	90001445	0.0285679	29.7219	99	0.00892634	0.0392714	-0.0680442	0.0858968	0.820191	0.00892634	0.0392714	-0.0680442	0.0858968	0.820191	-0.0582411	0.121037	-0.295468	0.178986	0.630384	-0.0285879	0.055599	-0.13756	0.0803842	0.607126	0.0577723	0.162161	-0.260056	0.375601	0.721641	-0.0039317	0.0126641	-0.0287528	0.0208894	0.75621	82.6128	0.86741
SCZ	90001446	0.0288983	29.7219	101	-0.000585301	0.0394999	-0.0780037	0.0768331	0.988178	-0.000585301	0.0394999	-0.0780037	0.0768331	0.988178	0.0794943	0.135009	-0.185119	0.344108	0.555992	0.0260477	0.056015	-0.0837397	0.135835	0.641922	0.0311645	0.163167	-0.288636	0.350965	0.848527	-0.0025434	0.0126821	-0.0273999	0.0223131	0.84105	77.2606	0.955523
SCZ	90001447	0.0276326	29.7219	96	-0.0489271	0.0389061	-0.125182	0.0273274	0.208548	-0.0489271	0.0389061	-0.125182	0.0273274	0.208548	-0.164548	0.111655	-0.383387	0.054291	0.140556	-0.0877257	0.0546298	-0.194798	0.0193469	0.108314	-0.0664663	0.161817	-0.383623	0.25069	0.681257	0.00139486	0.0124915	-0.023088	0.0258777	0.911089	61.5746	0.996903
SCZ	90001448	0.0283672	29.7219	99	0.0428649	0.0417153	-0.0388956	0.124625	0.304158	0.0428649	0.0417153	-0.0388956	0.124625	0.304158	-0.0520583	0.124959	-0.296973	0.192857	0.676969	0.000559721	0.0590829	-0.115241	0.11636	0.992441	0.00613888	0.171671	-0.33033	0.342608	0.971474	0.00295331	0.0133911	-0.0232928	0.0291994	0.825449	77.6383	0.93586
SCZ	90001449	0.0279546	29.7219	98	0.0692082	0.0420901	-0.0132869	0.151703	0.100117	0.0692082	0.0420901	-0.0132869	0.151703	0.100117	0.0252276	0.11346	-0.197149	0.247604	0.824042	0.0514348	0.0587879	-0.0637875	0.166657	0.381617	0.090909	0.176349	-0.254729	0.436547	0.6062	-0.00172596	0.0136205	-0.0284216	0.0249697	0.899164	62.748	0.997273
SCZ	90001450	0.0276643	29.7219	96	0.0351116	0.0441268	-0.0513754	0.121599	0.426208	0.0351116	0.0441268	-0.0513754	0.121599	0.426208	-0.157839	0.150645	-0.453098	0.137421	0.294754	-0.0087185	0.0625426	-0.1313	0.113863	0.889133	-0.0734203	0.212223	-0.48937	0.34253	0.729374	0.00848209	0.0162234	-0.0233151	0.0402793	0.601092	68.2494	0.982597
SCZ	90001451	0.0276799	29.7219	96	-0.0185101	0.0440916	-0.104928	0.0679079	0.674624	-0.0185101	0.0440916	-0.104928	0.0679079	0.674624	-0.0143772	0.149884	-0.308144	0.27939	0.923582	-0.0122049	0.0619657	-0.133655	0.109246	0.843857	-0.0309239	0.208169	-0.438928	0.37708	0.881907	0.000971547	0.0159224	-0.0302359	0.032179	0.951345	68.4432	0.981828
SCZ	90001452	0.0285996	29.7219	100	0.0491343	0.040981	-0.031187	0.129456	0.230546	0.0491343	0.040981	-0.031187	0.129456	0.230546	-0.00311299	0.10992	-0.218551	0.212325	0.977406	0.0356913	0.0580308	-0.078047	0.149429	0.538528	-0.014793	0.169047	-0.346119	0.316533	0.930267	0.00512656	0.0131521	-0.0206511	0.0309042	0.696691	83.7637	0.863438
SCZ	90001453	0.0285695	29.7219	100	0.0646625	0.0420773	-0.0178075	0.147132	0.124353	0.0646625	0.0420773	-0.0178075	0.147132	0.124353	0.0777498	0.112547	-0.142838	0.298337	0.489677	0.0804057	0.0581155	-0.0334986	0.19431	0.166496	0.14107	0.177145	-0.206127	0.488267	0.425826	-0.00608063	0.013694	-0.0329203	0.0207591	0.657016	60.8846	0.999081
SCZ	90001454	0.0289733	29.7219	101	0.053276	0.0408872	-0.0268614	0.133413	0.192575	0.053276	0.0408872	-0.0268614	0.133413	0.192575	-0.0957114	0.131655	-0.353751	0.162328	0.467235	0.0127185	0.0585463	-0.10203	0.127467	0.828023	-0.10915	0.169851	-0.442051	0.223751	0.520468	0.0130152	0.0132098	-0.0128757	0.038906	0.324496	86.6352	0.827171
SCZ	90001455	0.0283074	29.7219	98	0.0853577	0.0423764	0.00230142	0.168414	0.0439809	0.0853577	0.0423764	0.00230142	0.168414	0.0439809	0.00182816	0.0938939	-0.182201	0.185857	0.984466	0.0522052	0.0599619	-0.0653181	0.169728	0.383952	-0.041337	0.174655	-0.383655	0.300981	0.812907	0.0101818	0.0136167	-0.0165064	0.0368699	0.454615	71.1914	0.977232
SCZ	90001456	0.0284179	29.7219	99	0.0742614	0.0419987	-0.00805455	0.156577	0.0770303	0.0742614	0.0419987	-0.00805455	0.156577	0.0770303	0.0366339	0.104525	-0.168232	0.2415	0.725979	0.0597009	0.0589383	-0.0558161	0.175218	0.31109	-0.0443132	0.172941	-0.383271	0.294644	0.79777	0.00953811	0.0134948	-0.0169113	0.0359875	0.479693	73.0304	0.972174
SCZ	90001457	0.0279436	29.7219	98	0.101159	0.0426538	0.0175589	0.184759	0.01771	0.101159	0.0426538	0.0175589	0.184759	0.01771	0.124599	0.132233	-0.134573	0.383771	0.346055	0.108821	0.0600426	-0.00886003	0.226503	0.0699242	-0.0594949	0.175017	-0.402522	0.283532	0.733903	0.0128739	0.0136019	-0.0137855	0.0395332	0.343908	62.5725	0.997412
SCZ	90001458	0.0282569	29.7219	98	0.015134	0.0410547	-0.0653318	0.0955998	0.712403	0.015134	0.0410547	-0.0653318	0.0955998	0.712403	-0.133148	0.127785	-0.383602	0.117306	0.297425	-0.00498311	0.0569071	-0.116519	0.106553	0.930222	-0.182345	0.19761	-0.569653	0.204964	0.356137	0.0154341	0.0151074	-0.0141758	0.045044	0.306957	78.9479	0.909526
SCZ	90001459	0.0281216	29.7219	98	-0.0233632	0.041049	-0.103818	0.0570914	0.569252	-0.0233632	0.041049	-0.103818	0.0570914	0.569252	-0.0875875	0.133704	-0.349643	0.174468	0.512414	-0.0431389	0.0577436	-0.156314	0.0700366	0.455018	-0.0431539	0.170219	-0.376776	0.290469	0.799866	0.00158795	0.0132548	-0.024391	0.0275668	0.90464	79.162	0.906618
SCZ	90001460	0.0285068	29.7219	99	0.0209795	0.0381547	-0.0538024	0.0957615	0.582419	0.0209795	0.0381547	-0.0538024	0.0957615	0.582419	0.0438468	0.122362	-0.195978	0.283672	0.720091	0.0284051	0.0535712	-0.0765925	0.133403	0.595952	0.0980619	0.161081	-0.217652	0.413776	0.542676	-0.00613451	0.0124547	-0.0305452	0.0182762	0.622333	65.5106	0.995243
SCZ	90001461	0.0281249	29.7219	97	0.00748188	0.0410041	-0.0728847	0.0878485	0.855217	0.00748188	0.0410041	-0.0728847	0.0878485	0.855217	0.0977741	0.130721	-0.158435	0.353983	0.454485	0.0446747	0.0566895	-0.0664346	0.155784	0.430661	-0.102123	0.203983	-0.501922	0.297675	0.616619	0.00851842	0.0155297	-0.0219193	0.0389561	0.583332	64.3829	0.994545
SCZ	90001462	0.0272985	29.7219	95	-0.0232019	0.0421203	-0.105756	0.0593523	0.581737	-0.0232019	0.0421203	-0.105756	0.0593523	0.581737	-0.0224628	0.15974	-0.335547	0.290621	0.888169	-0.0230804	0.0577819	-0.136331	0.0901701	0.689569	-0.13883	0.198465	-0.527815	0.250155	0.484228	0.00901759	0.0151253	-0.0206274	0.0386626	0.551046	56.5974	0.999202
SCZ	90001463	0.028048	29.7219	98	-0.0452264	0.0418712	-0.127292	0.0368396	0.280083	-0.0452264	0.0418712	-0.127292	0.0368396	0.280083	0.0687169	0.15705	-0.239094	0.376528	0.661713	-0.0116457	0.0586292	-0.126557	0.103266	0.84255	-0.166285	0.170737	-0.500924	0.168354	0.330095	0.00972403	0.0132957	-0.0163351	0.0357831	0.464555	69.2339	0.985164
SCZ	90001464	0.0285573	29.7219	99	-0.0122605	0.0415808	-0.0937573	0.0692363	0.768101	-0.0122605	0.0415808	-0.0937573	0.0692363	0.768101	0.0296735	0.143188	-0.25097	0.310317	0.835827	0.0194082	0.0577856	-0.0938495	0.132666	0.736972	-0.0239026	0.176398	-0.369636	0.321831	0.892214	0.000929087	0.0136806	-0.0258844	0.0277426	0.945855	61.7165	0.998443
SCZ	90001465	0.0276994	29.7219	96	-0.0258468	0.0422399	-0.108636	0.056942	0.540601	-0.0258468	0.0422399	-0.108636	0.056942	0.540601	-0.00393331	0.123062	-0.24513	0.237264	0.974502	-0.0101392	0.0567378	-0.121343	0.101065	0.858171	-0.0796192	0.176631	-0.42581	0.266571	0.652159	0.00430145	0.0137194	-0.0225881	0.031191	0.753878	44.3647	0.999998
SCZ	90001466	0.027595	29.7219	96	-0.0405522	0.040339	-0.119615	0.0385107	0.314759	-0.0405522	0.040339	-0.119615	0.0385107	0.314759	-0.0757714	0.135078	-0.340519	0.188976	0.574834	-0.0541907	0.0566347	-0.165193	0.0568113	0.338645	-0.0829273	0.168321	-0.41283	0.246976	0.622243	0.00338499	0.0130539	-0.0222002	0.0289702	0.795397	60.7677	0.99757
SCZ	90001467	0.0282472	29.7219	98	-0.0283395	0.0396815	-0.106114	0.0494348	0.475119	-0.0283395	0.0396815	-0.106114	0.0494348	0.475119	0.00149441	0.114552	-0.223024	0.226013	0.989591	0.00642608	0.0560141	-0.103359	0.116212	0.908665	-0.128993	0.163652	-0.449745	0.19176	0.430572	0.00808943	0.0127601	-0.0169199	0.0330988	0.526106	69.4341	0.984474
SCZ	90001468	0.0275432	29.7219	96	-0.0223081	0.0431217	-0.106825	0.0622088	0.604926	-0.0223081	0.0431217	-0.106825	0.0622088	0.604926	0.0326535	0.123585	-0.209568	0.274875	0.791611	0.0184565	0.0603855	-0.0998969	0.13681	0.759875	-0.0888715	0.203257	-0.487248	0.309505	0.661939	0.00519327	0.0154971	-0.0251805	0.035567	0.73754	66.3394	0.988858
SCZ	90001469	0.0281487	29.7219	98	-0.00192394	0.0416116	-0.0834812	0.0796334	0.963122	-0.00192394	0.0416116	-0.0834812	0.0796334	0.963122	-0.0700498	0.149983	-0.36401	0.223911	0.640462	-0.0146882	0.0579403	-0.128249	0.0988728	0.799878	0.0288904	0.176274	-0.316601	0.374382	0.869814	-0.00244823	0.0136094	-0.0291222	0.0242257	0.857237	68.9722	0.986027
SCZ	90001470	0.0276688	29.7219	96	0.0238608	0.0391896	-0.0529494	0.100671	0.54262	0.0238608	0.0391896	-0.0529494	0.100671	0.54262	0.00577564	0.136348	-0.261462	0.273013	0.966212	0.0391801	0.0554532	-0.0695063	0.147866	0.479851	-0.0598554	0.158612	-0.370729	0.251019	0.705899	0.0067199	0.0123371	-0.0174603	0.0309001	0.585965	59.4654	0.998386
SCZ	90001471	0.0280516	29.7219	98	0.000289874	0.0395054	-0.0771393	0.0777191	0.994146	0.000289874	0.0395054	-0.0771393	0.0777191	0.994146	0.0999322	0.115442	-0.12633	0.326195	0.386684	0.0358454	0.0557113	-0.0733467	0.145038	0.519956	-0.0278103	0.161197	-0.343751	0.28813	0.863026	0.00225541	0.0125436	-0.0223296	0.0268404	0.857305	75.6311	0.946863
SCZ	90001472	0.0280144	29.7219	97	0.0107153	0.0424787	-0.0725415	0.093972	0.800848	0.0107153	0.0424787	-0.0725415	0.093972	0.800848	-0.0589002	0.11936	-0.292842	0.175041	0.621683	-0.00584162	0.0601811	-0.123794	0.112111	0.922673	0.123055	0.185056	-0.239648	0.485758	0.506075	-0.00887093	0.0142228	-0.036747	0.0190052	0.532816	65.6212	0.992435
SCZ	90001473	0.0272574	29.7219	95	-0.00722962	0.0428457	-0.0912057	0.0767465	0.866004	-0.00722962	0.0428457	-0.0912057	0.0767465	0.866004	0.0674675	0.133816	-0.194808	0.329743	0.614135	0.0207952	0.0587078	-0.09427	0.13586	0.723178	-0.0708551	0.184201	-0.431882	0.290172	0.700488	0.00503812	0.0141857	-0.0227653	0.0328416	0.722474	55.8609	0.999387
SCZ	90001474	0.0284995	29.7219	99	0.0365439	0.0398231	-0.041508	0.114596	0.3588	0.0365439	0.0398231	-0.041508	0.114596	0.3588	0.149522	0.103414	-0.0531651	0.35221	0.148215	0.0766946	0.0567602	-0.0345533	0.187943	0.17663	0.093989	0.165254	-0.229902	0.41788	0.569522	-0.00462031	0.0128996	-0.0299032	0.0206625	0.720213	83.9141	0.843895
SCZ	90001475	0.0277692	29.7219	96	0.0637538	0.04046	-0.0155464	0.143054	0.115089	0.0637538	0.04046	-0.0155464	0.143054	0.115089	-0.0223862	0.167315	-0.350317	0.305544	0.893563	0.025214	0.0570908	-0.086682	0.13711	0.658745	-0.0641032	0.172737	-0.402662	0.274456	0.710562	0.0101859	0.0133785	-0.0160355	0.0364073	0.446441	65.088	0.991846
SCZ	90001476	0.0279825	29.7219	97	0.0137649	0.0403672	-0.0653534	0.0928833	0.733109	0.0137649	0.0403672	-0.0653534	0.0928833	0.733109	-0.00752966	0.132489	-0.267204	0.252145	0.954679	-0.0180263	0.0561876	-0.128152	0.0920993	0.748343	-0.179415	0.173062	-0.518611	0.15978	0.299871	0.0153604	0.0133812	-0.0108662	0.0415871	0.251005	59.6857	0.998656
SCZ	90001477	0.0278989	29.7219	97	0.000404462	0.0396879	-0.0773823	0.0781913	0.991869	0.000404462	0.0396879	-0.0773823	0.0781913	0.991869	-0.178019	0.149231	-0.470506	0.114468	0.232905	-0.0249905	0.0566633	-0.136049	0.0860675	0.659187	-0.183478	0.169599	-0.515885	0.148929	0.279325	0.014619	0.013109	-0.0110742	0.0403123	0.264771	72.8483	0.962359
SCZ	90001478	0.0279652	29.7219	97	-0.0399271	0.0409808	-0.120248	0.0403939	0.329914	-0.0399271	0.0409808	-0.120248	0.0403939	0.329914	0.13397	0.113866	-0.0892039	0.357144	0.239373	0.00333246	0.0579524	-0.110252	0.116917	0.954144	-0.0293877	0.186591	-0.3951	0.336324	0.874852	-0.000835432	0.0144295	-0.0291168	0.027446	0.95383	73.1471	0.960184
SCZ	90001479	0.0281113	29.7219	97	-0.0245401	0.0420528	-0.106962	0.0578819	0.55952	-0.0245401	0.0420528	-0.106962	0.0578819	0.55952	-0.141773	0.128966	-0.394542	0.110995	0.271634	-0.0686327	0.0580028	-0.182316	0.0450506	0.236704	-0.0388549	0.194659	-0.42038	0.34267	0.84179	0.00112074	0.0148804	-0.0280444	0.0302859	0.939963	59.9292	0.998545
SCZ	90001480	0.0282074	29.7219	98	-0.0283973	0.0378305	-0.102544	0.0457491	0.452866	-0.0283973	0.0378305	-0.102544	0.0457491	0.452866	-0.0012694	0.0970749	-0.191533	0.188994	0.989567	-0.0274752	0.0535018	-0.132337	0.0773865	0.607576	0.151689	0.156313	-0.154678	0.458056	0.331836	-0.0143882	0.0121175	-0.0381381	0.00936166	0.235073	81.7485	0.866447
SCZ	90001481	0.0284067	29.7219	99	-0.0262438	0.0366213	-0.0980202	0.0455326	0.473605	-0.0262438	0.0366213	-0.0980202	0.0455326	0.473605	-0.0586417	0.137015	-0.327187	0.209904	0.668656	-0.0265648	0.0523189	-0.129108	0.0759783	0.61163	0.337619	0.151525	0.0406344	0.634603	0.0258717	-0.0289882	0.0117138	-0.0519469	-0.00602945	0.0133351	82.5105	0.86916
SCZ	90001482	0.0276393	29.7219	96	0.000108304	0.038076	-0.0745193	0.074736	0.99773	0.000108304	0.038076	-0.0745193	0.074736	0.99773	0.0213601	0.0990306	-0.172736	0.215457	0.829228	0.00595132	0.0528214	-0.0975767	0.109479	0.910293	0.126117	0.155833	-0.17931	0.431543	0.418338	-0.0100951	0.0121061	-0.0338226	0.0136324	0.404344	66.8395	0.987434
SCZ	90001483	0.0273476	29.7219	95	-0.121908	0.0412914	-0.202838	-0.0409783	0.00315334	-0.121908	0.0412914	-0.202838	-0.0409783	0.00315334	-0.0208299	0.136061	-0.287504	0.245845	0.878325	-0.098309	0.0590661	-0.214076	0.0174584	0.0960345	0.143558	0.187447	-0.223832	0.510948	0.44376	-0.0208547	0.0143639	-0.0490075	0.00729806	0.146534	64.5627	0.991194
SCZ	90001484	0.0273784	29.7219	96	-0.0708756	0.0408078	-0.150857	0.00910634	0.0824203	-0.0708756	0.0408078	-0.150857	0.00910634	0.0824203	-0.0591067	0.11147	-0.277585	0.159371	0.595942	-0.0610238	0.0580219	-0.174745	0.052697	0.29292	0.202292	0.195626	-0.181128	0.585712	0.3011	-0.0212223	0.0148637	-0.0503546	0.00791012	0.153353	76.2646	0.920917
SCZ	90001485	0.0277673	29.7219	97	-0.0877786	0.040634	-0.16742	-0.00813741	0.0307553	-0.0877786	0.040634	-0.16742	-0.00813741	0.0307553	-0.0496839	0.128192	-0.300936	0.201568	0.698331	-0.0633517	0.0589531	-0.178898	0.0521943	0.282549	0.190155	0.193968	-0.190016	0.570326	0.326918	-0.0215893	0.0147327	-0.050465	0.00728632	0.142813	85.5302	0.769246
SCZ	90001486	0.0279278	29.7219	97	-0.0197656	0.0410207	-0.100165	0.0606336	0.629917	-0.0197656	0.0410207	-0.100165	0.0606336	0.629917	0.0278626	0.159983	-0.285698	0.341423	0.86174	-0.00781478	0.0576852	-0.120876	0.105246	0.892238	-0.0308802	0.191105	-0.40544	0.34368	0.871631	0.000876992	0.0147276	-0.0279886	0.0297426	0.952516	70.2275	0.977748
SCZ	90001487	0.0274198	29.7219	95	0.00468451	0.0397354	-0.0731954	0.0825644	0.906153	0.00468451	0.0397354	-0.0731954	0.0825644	0.906153	-0.126953	0.12846	-0.378729	0.124824	0.323021	-0.0255747	0.0567308	-0.136765	0.0856156	0.652128	-0.123736	0.18334	-0.483075	0.235604	0.499741	0.0101261	0.014113	-0.0175349	0.0377871	0.473064	67.8835	0.980627
SCZ	90001488	0.0281618	29.7219	98	0.000393365	0.0400073	-0.0780196	0.0788063	0.992155	0.000393365	0.0400073	-0.0780196	0.0788063	0.992155	0.161726	0.18796	-0.206669	0.530121	0.389554	-0.0102531	0.058707	-0.125317	0.104811	0.861356	-0.116568	0.1885	-0.486021	0.252885	0.536313	0.00922161	0.0145234	-0.0192436	0.0376869	0.525461	86.035	0.77955
SCZ	90001489	0.0270349	29.7219	94	-0.092738	0.042411	-0.175862	-0.00961394	0.0287682	-0.092738	0.042411	-0.175862	-0.00961394	0.0287682	-0.180664	0.148868	-0.472439	0.111112	0.224906	-0.143605	0.058251	-0.257774	-0.0294346	0.013691	-0.116927	0.191452	-0.492165	0.258311	0.541373	0.00190947	0.0147378	-0.026976	0.0307949	0.896912	55.1871	0.999367
SCZ	90001490	0.0281994	29.7219	98	-0.0867799	0.0403086	-0.165783	-0.00777647	0.0313275	-0.0867799	0.0403086	-0.165783	-0.00777647	0.0313275	-0.0894289	0.142508	-0.36874	0.189882	0.530309	-0.0944394	0.0576013	-0.207336	0.0184569	0.101101	-0.0500814	0.165627	-0.374705	0.274542	0.762367	-0.00294779	0.0129039	-0.028239	0.0223434	0.819303	92.5279	0.609523
SCZ	90001491	0.0278955	29.7219	97	-0.0834923	0.0411427	-0.164131	-0.00285401	0.0424244	-0.0834923	0.0411427	-0.164131	-0.00285401	0.0424244	-0.179844	0.138813	-0.451913	0.0922243	0.195118	-0.111202	0.0575784	-0.224053	0.00165001	0.0534451	-0.061833	0.188109	-0.43052	0.306854	0.742376	-0.00171133	0.0145029	-0.0301365	0.0267138	0.906068	66.7933	0.989843
SCZ	90001492	0.0283772	29.7219	98	-0.03006	0.0411952	-0.110801	0.0506811	0.465575	-0.03006	0.0411952	-0.110801	0.0506811	0.465575	-0.144389	0.112738	-0.365352	0.0765735	0.200282	-0.0475766	0.0559929	-0.157321	0.0621675	0.395498	-0.0204275	0.170747	-0.355085	0.31423	0.904771	-0.000774971	0.0133314	-0.026904	0.0253541	0.953644	51.6134	0.999957
SCZ	90001493	0.0277886	29.7219	97	0.0394938	0.0387696	-0.0364931	0.115481	0.308354	0.0394938	0.0387696	-0.0364931	0.115481	0.308354	0.086137	0.111298	-0.132002	0.304276	0.43897	0.068295	0.05455	-0.038621	0.175211	0.21058	-0.140738	0.164918	-0.463972	0.182496	0.393449	0.0142373	0.0126625	-0.0105808	0.0390554	0.260858	75.1793	0.942762
SCZ	90001494	0.0281852	29.7219	98	-0.0240986	0.0405317	-0.103539	0.0553421	0.552137	-0.0240986	0.0405317	-0.103539	0.0553421	0.552137	-0.0940006	0.129629	-0.348069	0.160068	0.468361	-0.0378854	0.0581624	-0.151882	0.0761109	0.514806	-0.249151	0.184508	-0.61078	0.112479	0.176904	0.0177872	0.0142266	-0.0100964	0.0456708	0.211197	79.4872	0.90208
SCZ	90001495	0.027898	29.7219	97	-0.0990387	0.0418977	-0.181157	-0.0169208	0.0180874	-0.0990387	0.0418977	-0.181157	-0.0169208	0.0180874	-0.158665	0.136127	-0.42547	0.10814	0.243792	-0.110335	0.0593192	-0.226599	0.00592827	0.0628819	-0.0819407	0.171532	-0.418137	0.254256	0.632864	-0.00136949	0.013323	-0.0274822	0.0247432	0.918128	72.4064	0.965409
SCZ	90001496	0.0287885	29.7219	100	-0.0730135	0.0406924	-0.152769	0.00674216	0.0727688	-0.0730135	0.0406924	-0.152769	0.00674216	0.0727688	0.0184152	0.130738	-0.237827	0.274658	0.887984	-0.0684602	0.0595046	-0.185087	0.0481668	0.249938	0.103216	0.168652	-0.227337	0.433769	0.540535	-0.0141004	0.0130955	-0.0397671	0.0115663	0.281597	95.3702	0.584584
SCZ	90001497	0.0287989	29.7219	100	-0.0693658	0.0402106	-0.148177	0.00944555	0.0845163	-0.0693658	0.040312	-0.148376	0.00964432	0.0853012	-0.0669837	0.13042	-0.322602	0.188635	0.607532	-0.0847992	0.0583927	-0.199247	0.0296484	0.14644	0.101886	0.167119	-0.229757	0.433529	0.543498	-0.01372	0.012994	-0.0395062	0.0120662	0.293624	99.5	0.466983
SCZ	90001498	0.0285577	29.7219	99	-0.0462486	0.0394416	-0.123553	0.0310555	0.240963	-0.0462486	0.0394416	-0.123553	0.0310555	0.240963	-0.105688	0.129844	-0.360177	0.148801	0.415666	-0.0749808	0.0556916	-0.184134	0.0341728	0.178188	0.0392767	0.164087	-0.282327	0.360881	0.810822	-0.00683929	0.012737	-0.0318033	0.0181247	0.591293	86.9224	0.78086
SCZ	90001499	0.0277886	29.7219	97	-0.0419936	0.038972	-0.118377	0.0343902	0.281243	-0.0419936	0.038972	-0.118377	0.0343902	0.281243	-0.0915753	0.145441	-0.376635	0.193484	0.528931	-0.0786875	0.0544909	-0.185488	0.0281128	0.148726	0.150455	0.165779	-0.174466	0.475377	0.364109	-0.0152024	0.0127286	-0.0401501	0.00974529	0.232343	75.2718	0.941854
SCZ	90001500	0.0278232	29.7219	97	-0.00856665	0.0399067	-0.0867824	0.0696491	0.830027	-0.00856665	0.0399067	-0.0867824	0.0696491	0.830027	-0.105806	0.115832	-0.332833	0.121222	0.361013	-0.0318249	0.0574075	-0.144341	0.0806917	0.579327	0.22778	0.185654	-0.136094	0.591654	0.219857	-0.0185577	0.0142366	-0.046461	0.00934551	0.192397	86.6622	0.741683
SCZ	90001501	0.0281716	29.7219	97	-0.0301978	0.0415997	-0.111732	0.0513361	0.467892	-0.0301978	0.0415997	-0.111732	0.0513361	0.467892	-0.138724	0.139084	-0.411323	0.133876	0.318566	-0.0829573	0.0570807	-0.194833	0.0289187	0.146131	0.0177537	0.178972	-0.333024	0.368532	0.920981	-0.00382011	0.0138675	-0.0309999	0.0233596	0.782953	52.9556	0.999892
SCZ	90001502	0.0281774	29.7219	98	0.0291184	0.0365479	-0.0425141	0.100751	0.425614	0.0291184	0.0365479	-0.0425141	0.100751	0.425614	0.0491774	0.13436	-0.214164	0.312519	0.714357	0.0356047	0.0524154	-0.0671275	0.138337	0.49696	-0.23133	0.168079	-0.560759	0.0980989	0.168724	0.0204142	0.012859	-0.00478892	0.0456172	0.112389	79.4769	0.902226
SCZ	90001503	0.0275984	29.7219	96	-0.0306243	0.0408122	-0.110615	0.0493662	0.453032	-0.0306243	0.0408122	-0.110615	0.0493662	0.453032	-0.174336	0.140428	-0.44957	0.100899	0.214437	-0.0514076	0.0579251	-0.164939	0.0621235	0.374818	-0.194941	0.184353	-0.556267	0.166385	0.290314	0.0130201	0.0142453	-0.0149002	0.0409404	0.36072	70.7964	0.970121
SCZ	90001504	0.0282728	29.7433	98	-0.0376145	0.0411066	-0.118182	0.0429529	0.360166	-0.0376145	0.0411066	-0.118182	0.0429529	0.360166	-0.0867746	0.124131	-0.330066	0.156517	0.484516	-0.0476853	0.0574341	-0.160254	0.0648835	0.406391	0.110821	0.169208	-0.220822	0.442463	0.512509	-0.0119373	0.0132003	-0.0378094	0.0139348	0.365823	65.6335	0.993876
SCZ	90001505	0.0277317	29.7219	97	-0.00986424	0.0410071	-0.0902366	0.0705081	0.809904	-0.00986424	0.0410831	-0.0903857	0.0706572	0.810249	-0.0378712	0.0970333	-0.228053	0.15231	0.696321	0.0109939	0.0591005	-0.104841	0.126829	0.852429	0.0625328	0.187247	-0.3092	0.434265	0.739147	-0.00570478	0.014392	-0.0342766	0.022867	0.692711	96.3565	0.470576
SCZ	90001506	0.0288329	29.7219	101	-0.011498	0.040234	-0.0903553	0.0673592	0.775048	-0.011498	0.0407989	-0.0914625	0.0684664	0.77808	-0.0936324	0.110867	-0.310927	0.123663	0.398363	-0.0410265	0.0595555	-0.157753	0.0757002	0.4909	0.0794096	0.189903	-0.2974	0.456219	0.676737	-0.00713725	0.0145586	-0.0360248	0.0217503	0.625048	102.828	0.403167
SCZ	90001507	0.0284522	29.7219	99	-0.0147986	0.0414252	-0.0959906	0.0663933	0.720914	-0.0147986	0.0414252	-0.0959906	0.0663933	0.720914	0.00705814	0.153419	-0.293638	0.307754	0.963306	-0.0209049	0.0587882	-0.136128	0.0943178	0.722142	0.265133	0.171235	-0.0704818	0.600749	0.121537	-0.0223633	0.0132734	-0.0483786	0.00365203	0.0920224	87.1189	0.776345
SCZ	90001508	0.0279744	29.7219	98	0.00309705	0.0410189	-0.0772985	0.0834926	0.939814	0.00309705	0.0410189	-0.0772985	0.0834926	0.939814	-0.0625607	0.139972	-0.336902	0.21178	0.654911	-0.032736	0.058261	-0.146925	0.0814534	0.574194	0.336041	0.171701	-0.00048627	0.672569	0.050332	-0.0264456	0.0132432	-0.0524018	-0.000489356	0.0458344	92.0352	0.623478
SCZ	90001509	0.0281973	29.7219	98	-0.0160254	0.0408659	-0.0961211	0.0640703	0.69495	-0.0160254	0.0408659	-0.0961211	0.0640703	0.69495	-0.112194	0.125252	-0.357684	0.133296	0.370391	-0.00568415	0.0580908	-0.11954	0.108172	0.922052	0.221415	0.168561	-0.108959	0.551789	0.188995	-0.0190056	0.0130897	-0.044661	0.00664982	0.146517	82.6441	0.850349
SCZ	90001510	0.0269936	29.7433	94	-0.0310828	0.0423403	-0.114068	0.0519028	0.462877	-0.0310828	0.0423403	-0.114068	0.0519028	0.462877	0.0701503	0.151134	-0.226066	0.366367	0.642533	0.00900863	0.0584648	-0.10558	0.123598	0.877542	0.116902	0.17115	-0.218546	0.45235	0.494582	-0.011937	0.0133765	-0.0381545	0.0142804	0.372185	53.2024	0.999702
SCZ	90001511	0.028309	29.7219	99	-0.0165508	0.0406824	-0.0962868	0.0631852	0.684133	-0.0165508	0.04163	-0.098144	0.0650424	0.690947	-0.0357119	0.141512	-0.31307	0.241646	0.800762	-0.0312042	0.0594543	-0.147733	0.0853241	0.599692	0.144873	0.190949	-0.234108	0.523854	0.449873	-0.0127027	0.0146637	-0.0418062	0.0164008	0.388482	102.618	0.354836
SCZ	90001512	0.0281805	29.7219	99	-0.032601	0.0406445	-0.112263	0.0470608	0.422494	-0.032601	0.0406445	-0.112263	0.0470608	0.422494	-0.0773183	0.172291	-0.415003	0.260367	0.653601	-0.0663658	0.0593401	-0.18267	0.0499387	0.263398	0.0978647	0.187797	-0.274131	0.469861	0.602763	-0.0102292	0.0143753	-0.0387044	0.018246	0.477572	97.1277	0.50591
SCZ	90001513	0.0285732	29.7219	99	-0.0607017	0.0399229	-0.138949	0.0175457	0.128392	-0.0607017	0.0399229	-0.138949	0.0175457	0.128392	-0.132565	0.149786	-0.42614	0.16101	0.37614	-0.0894561	0.0552868	-0.197816	0.018904	0.105655	0.0461681	0.166099	-0.279381	0.371717	0.781047	-0.00858873	0.0129575	-0.0339849	0.0168074	0.507433	66.3031	0.994115
SCZ	90001514	0.0279256	29.7219	98	-0.0644134	0.0514241	-0.165203	0.036376	0.210355	-0.0644134	0.0514241	-0.165203	0.036376	0.210355	-0.0848391	0.138389	-0.356077	0.186398	0.539845	-0.0643602	0.0736885	-0.208787	0.0800665	0.38244	-0.327762	0.228762	-0.776127	0.120604	0.151926	0.0206951	0.017517	-0.0136377	0.0550278	0.237433	71.321	0.976607
SCZ	90001515	0.0282161	29.7219	98	0.00955477	0.0534154	-0.0951376	0.114247	0.858035	0.00955477	0.0534154	-0.0951376	0.114247	0.858035	-0.0872276	0.212437	-0.503597	0.329142	0.681363	0.011702	0.0746721	-0.134653	0.158057	0.875472	0.109163	0.222117	-0.326177	0.544503	0.623096	-0.00799862	0.0173127	-0.0419309	0.0259336	0.644075	68.6118	0.987149
SCZ	90001516	0.028578	29.7219	99	0.0331308	0.0519221	-0.0686346	0.134896	0.523417	0.0331308	0.0519221	-0.0686346	0.134896	0.523417	0.109061	0.177224	-0.238292	0.456413	0.538302	0.0811142	0.0737962	-0.0635238	0.225752	0.271697	0.29368	0.218891	-0.135338	0.722698	0.179701	-0.0207727	0.0169533	-0.0540007	0.0124552	0.220467	83.7179	0.84759
SCZ	90001517	0.0287618	29.7219	100	0.0319979	0.0515634	-0.0690644	0.13306	0.534893	0.0319979	0.0515634	-0.0690644	0.13306	0.534893	0.0630372	0.150846	-0.232616	0.35869	0.676027	0.0163532	0.0729327	-0.126592	0.159299	0.822584	0.0249322	0.217521	-0.401401	0.451265	0.908746	0.000566435	0.016941	-0.0326374	0.0337703	0.973327	78.7865	0.933144
SCZ	90001518	0.0279017	29.7219	98	0.0535935	0.0531484	-0.0505755	0.157762	0.313275	0.0535935	0.0531484	-0.0505755	0.157762	0.313275	-0.0313118	0.169196	-0.362929	0.300306	0.85318	0.0384801	0.0736349	-0.105842	0.182802	0.601267	0.0214356	0.222278	-0.414222	0.457093	0.923174	0.00256752	0.0172322	-0.0312069	0.036342	0.881557	65.6879	0.993787
SCZ	90001519	0.0287294	29.7219	99	0.00230578	0.0527468	-0.101076	0.105688	0.965132	0.00230578	0.0527468	-0.101076	0.105688	0.965132	-0.0798956	0.161827	-0.397071	0.237279	0.621511	-0.0304255	0.0738755	-0.175219	0.114368	0.680451	-0.246364	0.229018	-0.69523	0.202502	0.282043	0.0197605	0.0177096	-0.0149496	0.0544706	0.264504	75.5185	0.955397
SCZ	90001520	0.0293115	29.7219	102	0.0279749	0.0511404	-0.0722584	0.128208	0.584364	0.0279749	0.0511404	-0.0722584	0.128208	0.584364	-0.121662	0.18842	-0.490958	0.247635	0.518478	-0.0313287	0.0736703	-0.17572	0.113062	0.670651	0.112648	0.217548	-0.313738	0.539034	0.604592	-0.00676878	0.0169035	-0.039899	0.0263614	0.688834	94.0063	0.676061
SCZ	90001521	0.0281912	29.7219	98	0.0570615	0.0529295	-0.0466783	0.160801	0.281003	0.0570615	0.0529295	-0.0466783	0.160801	0.281003	0.281049	0.175432	-0.0627916	0.62489	0.109147	0.104426	0.0732334	-0.039109	0.247961	0.153888	0.326187	0.220299	-0.105591	0.757966	0.138698	-0.0214735	0.0170628	-0.054916	0.0119689	0.208211	72.2259	0.971846
SCZ	90001522	0.0285375	29.7219	99	-0.048681	0.05287	-0.152304	0.0549423	0.357172	-0.048681	0.05287	-0.152304	0.0549423	0.357172	0.0250617	0.19841	-0.363814	0.413938	0.899484	-0.0528601	0.0769634	-0.203706	0.0979854	0.492195	-0.0862183	0.221673	-0.520688	0.348252	0.697317	0.00301418	0.0172862	-0.0308662	0.0368946	0.861576	81.3681	0.887702
SCZ	90001523	0.0293388	29.7219	102	-0.0607657	0.0519878	-0.16266	0.0411285	0.242466	-0.0607657	0.0532636	-0.16516	0.043629	0.253933	-0.0511489	0.134852	-0.315453	0.213155	0.704467	-0.0714795	0.0758084	-0.220061	0.0771023	0.345734	-0.120078	0.227885	-0.572196	0.332039	0.599413	0.00472364	0.0176413	-0.0302762	0.0397235	0.789435	106.018	0.346746
SCZ	90001524	0.027902	29.7219	97	-0.0391995	0.050465	-0.138109	0.0597101	0.437297	-0.0391995	0.050465	-0.138109	0.0597101	0.437297	0.103793	0.180654	-0.250282	0.457868	0.565602	-0.00745113	0.0720952	-0.148755	0.133853	0.917684	0.00570663	0.213155	-0.41207	0.423483	0.978641	-0.00357766	0.0164992	-0.0359155	0.0287602	0.828335	85.9501	0.75919
SCZ	90001525	0.0281906	29.7219	98	0.00518743	0.0518362	-0.0964097	0.106785	0.920286	0.00518743	0.0518362	-0.0964097	0.106785	0.920286	0.0189373	0.137771	-0.251088	0.288963	0.890671	0.0156136	0.0716926	-0.124901	0.156129	0.827596	-0.0396734	0.218788	-0.468489	0.389142	0.856106	0.00360362	0.0170746	-0.0298619	0.0370692	0.832847	67.4232	0.990335
SCZ	90001526	0.0275925	29.7219	97	0.0395492	0.054304	-0.0668848	0.145983	0.466435	0.0395492	0.054304	-0.0668848	0.145983	0.466435	0.0413165	0.218342	-0.386626	0.469259	0.849914	0.0393543	0.0749429	-0.107531	0.18624	0.599497	-0.0503526	0.230001	-0.501147	0.400441	0.82671	0.00716577	0.0178143	-0.0277497	0.0420812	0.687502	63.1684	0.996106
SCZ	90001527	0.0278558	29.7219	98	0.0357157	0.0504272	-0.0631198	0.134551	0.478782	0.0357157	0.0504272	-0.0631198	0.134551	0.478782	-0.0996402	0.181322	-0.455026	0.255745	0.582649	-0.0122825	0.0716883	-0.152789	0.128224	0.863963	-0.028166	0.210508	-0.440755	0.384423	0.893561	0.00508469	0.0162676	-0.0267993	0.0369687	0.754611	80.5026	0.886967
SCZ	90001528	0.0278709	29.7219	97	-0.0387983	0.0541102	-0.144852	0.0672559	0.47336	-0.0387983	0.0541102	-0.144852	0.0672559	0.47336	-0.0156882	0.185283	-0.378836	0.347459	0.932522	-0.0415166	0.075821	-0.190123	0.10709	0.583994	0.158106	0.226714	-0.286246	0.602458	0.485565	-0.0158243	0.0176934	-0.0505027	0.0188542	0.371129	61.6856	0.997479
SCZ	90001529	0.0281657	29.7219	98	-0.023283	0.0527337	-0.126639	0.0800732	0.658837	-0.023283	0.0527337	-0.126639	0.0800732	0.658837	-0.0390002	0.169801	-0.371805	0.293805	0.81834	-0.00052283	0.0741906	-0.145934	0.144888	0.994377	0.000422495	0.223931	-0.438475	0.43932	0.998495	-0.00188504	0.017306	-0.0358042	0.0320341	0.913263	77.626	0.926108
SCZ	90001530	0.0279664	29.7219	98	0.0431359	0.0534952	-0.0617128	0.147985	0.420041	0.0431359	0.0534952	-0.0617128	0.147985	0.420041	0.0238716	0.168346	-0.306081	0.353824	0.887237	0.0252853	0.0775775	-0.126764	0.177335	0.744473	0.0473122	0.234936	-0.413154	0.507779	0.840399	-0.000328898	0.0180158	-0.0356393	0.0349815	0.985435	83.9801	0.824271
SCZ	90001531	0.0281429	29.7219	98	0.012661	0.0536019	-0.0923969	0.117719	0.813274	0.012661	0.0536019	-0.0923969	0.117719	0.813274	-0.126085	0.203334	-0.524613	0.272443	0.535199	-0.038553	0.0764113	-0.188316	0.11121	0.613878	-0.332368	0.231401	-0.785906	0.12117	0.15091	0.0273815	0.0178645	-0.00763236	0.0623953	0.125343	78.482	0.915637
SCZ	90001532	0.0278567	29.7219	97	0.00116513	0.0536366	-0.103961	0.106291	0.982669	0.00116513	0.0536366	-0.103961	0.106291	0.982669	0.0218309	0.155787	-0.283506	0.327168	0.888555	-0.00290186	0.0756247	-0.151123	0.14532	0.969391	-0.306781	0.230655	-0.758857	0.145294	0.183503	0.0244225	0.0177912	-0.0104477	0.0592927	0.169837	75.1021	0.943512
SCZ	90001533	0.027885	29.7219	97	-0.0112045	0.0527457	-0.114584	0.0921752	0.831776	-0.0112045	0.0527457	-0.114584	0.0921752	0.831776	0.202145	0.195555	-0.181137	0.585426	0.301278	0.12083	0.074108	-0.0244192	0.266079	0.103005	0.0127481	0.219218	-0.416911	0.442408	0.953627	-0.00191013	0.0169682	-0.0351672	0.0313469	0.910371	72.4373	0.965201
SCZ	90001534	0.0278618	29.7219	96	0.0118844	0.0424224	-0.0712619	0.0950307	0.779366	0.0118844	0.0424224	-0.0712619	0.0950307	0.779366	0.0545131	0.132036	-0.204272	0.313298	0.679705	0.0221821	0.0585125	-0.0925002	0.136864	0.704614	0.154118	0.179342	-0.197385	0.505622	0.390144	-0.0113375	0.0138897	-0.0385608	0.0158858	0.414355	70.4732	0.97201
SCZ	90001535	0.0279838	29.7219	97	-0.0080394	0.0383453	-0.0831949	0.0671161	0.833935	-0.0080394	0.0383453	-0.0831949	0.0671161	0.833935	0.0611136	0.0964612	-0.127947	0.250174	0.526371	0.0282831	0.0532162	-0.0760187	0.132585	0.595089	-0.0676516	0.168448	-0.397804	0.262501	0.687966	0.00470429	0.0129441	-0.0206656	0.0300742	0.716282	66.7163	0.990034
SCZ	90001536	0.0270064	29.7219	94	-0.00302842	0.0396333	-0.0807082	0.0746514	0.939092	-0.00302842	0.0396333	-0.0807082	0.0746514	0.939092	0.0552016	0.12597	-0.191695	0.302098	0.661232	0.0108475	0.0546792	-0.0963217	0.118017	0.842744	-0.0572992	0.177177	-0.404559	0.289961	0.746391	0.00426172	0.0135606	-0.0223166	0.03084	0.753314	64.5693	0.989139
SCZ	90001537	0.0283883	29.7219	98	-0.0911676	0.0405528	-0.17065	-0.0116855	0.0245685	-0.0911676	0.0405528	-0.17065	-0.0116855	0.0245685	-0.0517903	0.126016	-0.298777	0.195196	0.681086	-0.0826208	0.0562687	-0.192905	0.0276638	0.142016	-0.053489	0.187091	-0.42018	0.313202	0.774956	-0.00297	0.0143967	-0.0311871	0.0252471	0.836559	67.559	0.990008
SCZ	90001538	0.0284239	29.7219	99	-0.0855855	0.0406	-0.16516	-0.00601104	0.0350293	-0.0855855	0.0406	-0.16516	-0.00601104	0.0350293	-0.130424	0.107369	-0.340863	0.0800151	0.22447	-0.112687	0.0573896	-0.225169	-0.000205874	0.0495822	-0.148306	0.166599	-0.474833	0.178222	0.373361	0.00502435	0.0129435	-0.0203444	0.0303931	0.697885	71.798	0.978395
SCZ	90001539	0.028503	29.7219	99	-0.100889	0.0412924	-0.18182	-0.0199572	0.0145545	-0.100889	0.0412924	-0.18182	-0.0199572	0.0145545	-0.0704618	0.145534	-0.355703	0.214779	0.628272	-0.0974398	0.0576422	-0.210416	0.0155367	0.0909463	-0.129771	0.17093	-0.464787	0.205245	0.447728	0.00230665	0.0132467	-0.0236564	0.0282697	0.861763	71.7231	0.978734
SCZ	90001540	0.0277678	29.7219	96	-0.0601977	0.0389603	-0.136558	0.0161632	0.122322	-0.0601977	0.0389603	-0.136558	0.0161632	0.122322	-0.0484408	0.11377	-0.271425	0.174544	0.670268	-0.0732078	0.053949	-0.178946	0.0325303	0.174787	-0.12787	0.187677	-0.495711	0.239971	0.495665	0.00526376	0.0142802	-0.0227249	0.0332524	0.712421	72.7525	0.95648
SCZ	90001541	0.0275566	29.7219	95	-0.0194171	0.0381319	-0.0941543	0.05532	0.610605	-0.0194171	0.0381319	-0.0941543	0.05532	0.610605	-0.0937238	0.129342	-0.347229	0.159781	0.468684	-0.0259588	0.052551	-0.128957	0.0770393	0.621325	-0.242409	0.183276	-0.601623	0.116805	0.185952	0.0174328	0.0140144	-0.0100348	0.0449004	0.213527	55.378	0.999487
SCZ	90001542	0.0285373	29.7219	99	0.0259831	0.0412437	-0.054853	0.106819	0.528701	0.0259831	0.0412437	-0.054853	0.106819	0.528701	0.0318915	0.149195	-0.260525	0.324308	0.830736	0.0266245	0.0589429	-0.0889015	0.142151	0.651485	0.207473	0.176627	-0.13871	0.553656	0.240139	-0.0144095	0.0136357	-0.041135	0.012316	0.290628	85.3078	0.816152
SCZ	90001543	0.0274753	29.7219	95	0.0317265	0.039392	-0.0454805	0.108933	0.420587	0.0317265	0.039392	-0.0454805	0.108933	0.420587	-8.10516e-05	0.119546	-0.234387	0.234224	0.999459	0.0333684	0.0538606	-0.0721965	0.138933	0.535565	0.0366949	0.172983	-0.302345	0.375735	0.832005	-0.000391631	0.0132768	-0.0264137	0.0256305	0.976468	50.5127	0.99993
SCZ	90001544	0.0273319	29.7219	95	-0.000352617	0.0385073	-0.0758254	0.0751202	0.992694	-0.000352617	0.0385073	-0.0758254	0.0751202	0.992694	-0.0214664	0.1362	-0.288413	0.245481	0.874765	0.00930614	0.0540851	-0.0966987	0.115311	0.863387	0.0973954	0.172047	-0.23981	0.434601	0.571327	-0.00768117	0.0131767	-0.033507	0.0181447	0.559936	65.2768	0.989467
SCZ	90001545	0.0278267	29.7219	97	-0.00713636	0.0412265	-0.0879388	0.0736661	0.862572	-0.00713636	0.0412265	-0.0879388	0.0736661	0.862572	-0.155634	0.126208	-0.402998	0.0917298	0.217519	-0.0138763	0.0596465	-0.130781	0.103029	0.81604	-0.209826	0.174879	-0.552582	0.13293	0.230203	0.0161164	0.0135132	-0.010369	0.0426018	0.233009	91.0958	0.622404
SCZ	90001546	0.0284213	29.7219	99	0.032078	0.039301	-0.0449506	0.109106	0.414379	0.032078	0.0398435	-0.0460139	0.11017	0.420763	-0.128606	0.131796	-0.386921	0.129709	0.329166	-0.0121752	0.0569704	-0.123835	0.0994846	0.830772	0.0195834	0.185166	-0.34792	0.387087	0.91599	0.000982637	0.0142178	-0.0272358	0.0292011	0.945042	100.724	0.405028
SCZ	90001547	0.0281358	29.7219	98	0.0100253	0.0393053	-0.0670117	0.0870623	0.798675	0.0100253	0.0393053	-0.0670117	0.0870623	0.798675	-0.0239255	0.139522	-0.297384	0.249533	0.863845	0.0103966	0.0571701	-0.101655	0.122448	0.855697	0.0170076	0.180966	-0.337678	0.371694	0.925123	-0.000548441	0.0138751	-0.0277432	0.0266463	0.96847	93.5353	0.580724
SCZ	90001548	0.0277113	29.7219	97	-0.0117577	0.0382336	-0.0866942	0.0631788	0.758445	-0.0117577	0.0382336	-0.0866942	0.0631788	0.758445	0.0924658	0.116809	-0.136475	0.321407	0.428594	0.0084561	0.0531085	-0.0956346	0.112547	0.873493	0.0710956	0.160609	-0.243692	0.385884	0.65801	-0.00656798	0.0123659	-0.0308046	0.0176686	0.595323	76.8685	0.924475
SCZ	90001549	0.028302	29.7219	99	-0.0117913	0.0397428	-0.0896858	0.0661031	0.766702	-0.0117913	0.0397428	-0.0896858	0.0661031	0.766702	-0.0297975	0.105633	-0.236834	0.177239	0.777878	-0.00923045	0.0549539	-0.116938	0.0984773	0.866609	0.0162887	0.171312	-0.319477	0.352054	0.924249	-0.00221258	0.0131303	-0.0279475	0.0235223	0.866183	80.1074	0.906067
SCZ	90001550	0.0283574	29.7219	100	0.0203842	0.0387763	-0.055616	0.0963844	0.599106	0.0203842	0.0387763	-0.055616	0.0963844	0.599106	-0.0120581	0.126626	-0.26024	0.236123	0.924135	0.0172284	0.0541174	-0.0888398	0.123297	0.750218	0.122301	0.160823	-0.192906	0.437509	0.446974	-0.00811487	0.0124273	-0.032472	0.0162423	0.513766	77.1502	0.949093
SCZ	90001551	0.0282663	29.7219	98	0.00730535	0.0274992	-0.0465921	0.0612028	0.790504	0.00730535	0.0281683	-0.0479035	0.0625142	0.795368	-0.0987131	0.0687228	-0.233407	0.035981	0.15089	-0.0301317	0.0392056	-0.106973	0.0467098	0.442156	-0.0423381	0.137481	-0.315235	0.230559	0.758783	0.00385482	0.0104469	-0.0168821	0.0245917	0.712946	101.778	0.350031
SCZ	90001552	0.0285745	29.7219	99	-0.00235429	0.0300167	-0.0611859	0.0564773	0.937484	-0.00235429	0.0314643	-0.0640232	0.0593146	0.940355	-0.0707423	0.114908	-0.295959	0.154474	0.538132	-0.0464226	0.0428564	-0.13042	0.0375744	0.278714	-0.119322	0.153517	-0.424012	0.185368	0.438901	0.00909518	0.0116828	-0.0140919	0.0322823	0.438163	107.681	0.236627
SCZ	90001553	0.0274327	29.7219	95	0.0181137	0.0280735	-0.0369093	0.0731366	0.518782	0.0181137	0.0297256	-0.0401475	0.0763748	0.542285	-0.116149	0.0702236	-0.253785	0.0214864	0.0981289	-0.0317501	0.0411578	-0.112418	0.0489178	0.440456	-0.117231	0.14771	-0.410555	0.176092	0.429416	0.0104437	0.0111644	-0.0117265	0.0326139	0.351979	105.39	0.19836
SCZ	90001554	0.0277738	29.7219	97	-0.0461644	0.0417024	-0.1279	0.0355708	0.268295	-0.0461644	0.0417024	-0.1279	0.0355708	0.268295	-0.0397101	0.133457	-0.301281	0.221861	0.766047	-0.0412102	0.0597501	-0.158318	0.0758978	0.490377	-0.088029	0.174503	-0.430049	0.253991	0.613942	0.00333444	0.0134961	-0.0231175	0.0297864	0.804857	73.8438	0.954739
SCZ	90001555	0.027364	29.7219	94	0.0301687	0.0354608	-0.0393332	0.0996706	0.394901	0.0301687	0.0354608	-0.0393332	0.0996706	0.394901	-0.0207417	0.105622	-0.227757	0.186274	0.844315	0.0236793	0.0489936	-0.0723464	0.119705	0.628873	0.0754217	0.175323	-0.268206	0.419049	0.66706	-0.00350635	0.0133039	-0.0295814	0.0225687	0.79212	74.7517	0.917342
SCZ	90001556	0.0274254	29.7219	95	0.0173187	0.0403473	-0.0617606	0.0963981	0.667748	0.0173187	0.0403473	-0.0617606	0.0963981	0.667748	-0.0935702	0.138542	-0.365107	0.177967	0.499426	0.00657752	0.0564348	-0.104033	0.117188	0.907216	-0.109987	0.171474	-0.44607	0.226096	0.52125	0.0100608	0.0131709	-0.0157537	0.0358753	0.444947	80.2517	0.843023
SCZ	90001557	0.027406	29.7219	95	-0.00329772	0.0419174	-0.0854544	0.0788589	0.937294	-0.00329772	0.0419174	-0.0854544	0.0788589	0.937294	0.000766569	0.130967	-0.255925	0.257458	0.99533	-0.00732523	0.0571094	-0.119258	0.104607	0.897938	0.0732028	0.174601	-0.269009	0.415415	0.675028	-0.00609787	0.0135105	-0.0325779	0.0203821	0.651741	47.4913	0.999984
SCZ	90001558	0.0279318	29.7433	97	-0.0272497	0.0399322	-0.105515	0.0510159	0.494986	-0.0272497	0.0399322	-0.105515	0.0510159	0.494986	-0.0622243	0.115095	-0.287807	0.163358	0.58876	-0.0396835	0.0547483	-0.146988	0.0676211	0.468552	0.215516	0.163608	-0.10515	0.536182	0.187747	-0.0193858	0.0126696	-0.0442177	0.00544618	0.125991	57.2915	0.999409
SCZ	90001559	0.0281602	29.7219	98	-0.0291081	0.0403434	-0.10818	0.0499635	0.470597	-0.0291081	0.0403434	-0.10818	0.0499635	0.470597	-0.0414067	0.126806	-0.289942	0.207129	0.744019	-0.0280222	0.0558752	-0.137536	0.0814911	0.616009	0.250293	0.165897	-0.074858	0.575444	0.131368	-0.0223345	0.0128632	-0.0475459	0.00287685	0.0825083	56.5851	0.999656
SCZ	90001560	0.0278784	29.7219	97	-0.0200806	0.0351024	-0.0888801	0.0487189	0.567283	-0.0200806	0.0351024	-0.0888801	0.0487189	0.567283	0.103633	0.114146	-0.120088	0.327355	0.363929	-0.0181104	0.0499965	-0.116102	0.079881	0.717177	-0.14472	0.171144	-0.480156	0.190716	0.397773	0.0096581	0.0129797	-0.0157817	0.0350979	0.456821	69.9426	0.97906
SCZ	90001561	0.0272354	29.7219	94	-0.0147126	0.0356589	-0.0846029	0.0551776	0.679905	-0.0147126	0.0356589	-0.0846029	0.0551776	0.679905	-0.000709955	0.128559	-0.252681	0.251261	0.995594	-0.0220156	0.049393	-0.118824	0.0747929	0.655798	-0.0251755	0.175801	-0.369739	0.319388	0.886128	0.000810927	0.0133422	-0.0253393	0.0269612	0.951535	69.5634	0.967014
SCZ	90001562	0.0274102	29.7219	95	0.0197869	0.0365945	-0.0519371	0.0915108	0.588711	0.0197869	0.0365945	-0.0519371	0.0915108	0.588711	0.0469969	0.132704	-0.213098	0.307092	0.723228	0.0202785	0.0515959	-0.0808476	0.121405	0.694301	0.0898439	0.172324	-0.247906	0.427594	0.602113	-0.00546871	0.013145	-0.0312324	0.020295	0.677388	66.3162	0.98646
SCZ	90001563	0.0280264	29.7219	98	-0.00792604	0.0343469	-0.0752446	0.0593926	0.817498	-0.00792604	0.0343469	-0.0752446	0.0593926	0.817498	0.0169086	0.144211	-0.265739	0.299557	0.906662	0.00552142	0.0495228	-0.0915415	0.102584	0.911226	0.0158191	0.156646	-0.291202	0.322841	0.919562	-0.0018691	0.0120304	-0.0254483	0.0217101	0.876534	93.1539	0.591663
SCZ	90001564	0.0281715	29.7219	98	-0.0344971	0.0371236	-0.107258	0.0382638	0.352759	-0.0344971	0.0371236	-0.107258	0.0382638	0.352759	-0.0785593	0.135887	-0.344893	0.187774	0.563182	-0.0766848	0.0525085	-0.1796	0.0262299	0.144173	0.0709313	0.168556	-0.259432	0.401295	0.673888	-0.00830642	0.012954	-0.0336957	0.0170829	0.521376	85.3147	0.795837
SCZ	90001565	0.0287337	29.7219	100	-0.0039912	0.0344962	-0.0716024	0.06362	0.907891	-0.0039912	0.0348305	-0.0722578	0.0642754	0.908771	0.0778279	0.144264	-0.204924	0.36058	0.589554	0.0200444	0.0500357	-0.0780237	0.118113	0.688713	0.0254462	0.161715	-0.295472	0.346365	0.875291	-0.0023195	0.0124402	-0.0270067	0.0223677	0.852476	100.928	0.427205
SCZ	90001566	0.0279323	29.7219	97	0.0278289	0.0326356	-0.0361358	0.0917936	0.393817	0.0278289	0.0326356	-0.0361358	0.0917936	0.393817	0.191827	0.111886	-0.0274667	0.41112	0.0864412	0.0185747	0.0475743	-0.0746693	0.111819	0.696215	-0.144029	0.147506	-0.433135	0.145078	0.328854	0.013607	0.0113895	-0.00871599	0.0359299	0.232206	82.0092	0.844862
SCZ	90001567	0.0284181	29.7219	99	0.013369	0.0361577	-0.0574988	0.0842367	0.711576	0.013369	0.0364631	-0.0580973	0.0848352	0.713884	0.061827	0.140724	-0.213987	0.337641	0.660408	0.0114831	0.0532136	-0.0928136	0.11578	0.829149	-0.106164	0.166268	-0.436159	0.223831	0.524645	0.00940723	0.0127652	-0.0159282	0.0347426	0.462936	99.6623	0.434218
SCZ	90001568	0.0281508	29.7219	98	0.0572851	0.0328665	-0.00713206	0.121702	0.0813401	0.0572851	0.0328665	-0.00713206	0.121702	0.0813401	0.163731	0.160563	-0.150967	0.47843	0.307857	0.0792588	0.0487889	-0.0163657	0.174883	0.104264	-0.0507001	0.135609	-0.316489	0.215088	0.708501	0.00864221	0.0105294	-0.011995	0.0292794	0.411777	87.8791	0.735097
SCZ	90001569	0.0284106	29.7219	98	0.0408023	0.0384978	-0.034652	0.116256	0.289208	0.0408023	0.0384978	-0.034652	0.116256	0.289208	0.134611	0.131781	-0.123674	0.392896	0.307029	0.0770601	0.0536677	-0.0281268	0.182247	0.151038	0.0587733	0.161551	-0.257861	0.375408	0.716003	-0.00142826	0.0124695	-0.0258681	0.0230116	0.90881	66.5673	0.992197
SCZ	90001570	0.0286949	29.7219	100	0.0188178	0.0401583	-0.059891	0.0975266	0.639362	0.0188178	0.0401583	-0.059891	0.0975266	0.639362	0.0369495	0.13386	-0.225412	0.299311	0.782525	0.011898	0.0565528	-0.0989434	0.122739	0.833365	0.125015	0.170084	-0.208344	0.458374	0.462328	-0.00844369	0.0131409	-0.0341994	0.0173121	0.520517	81.5082	0.899159
SCZ	90001571	0.028175	29.7219	98	0.069195	0.0387801	-0.00681272	0.145203	0.0743768	0.069195	0.0387801	-0.00681272	0.145203	0.0743768	0.224883	0.126318	-0.0226944	0.472461	0.0750264	0.0976033	0.0552445	-0.010674	0.205881	0.0772699	0.0104788	0.163301	-0.309584	0.330542	0.948836	0.00467653	0.0126342	-0.0200861	0.0294392	0.711273	77.8033	0.924018
SCZ	90001572	0.0285596	29.7219	99	0.0110244	0.0397954	-0.0669732	0.0890219	0.78176	0.0110244	0.0397954	-0.0669732	0.0890219	0.78176	0.010781	0.136509	-0.256771	0.278333	0.937051	0.0113101	0.0553287	-0.0971321	0.119752	0.838028	-0.0725756	0.166669	-0.399241	0.25409	0.663238	0.00672103	0.0130118	-0.0187817	0.0322238	0.605483	62.5147	0.998002
SCZ	90001573	0.0284458	29.7219	99	-0.0238491	0.0404628	-0.103155	0.0554565	0.555587	-0.0238491	0.0404628	-0.103155	0.0554565	0.555587	-0.00486624	0.116721	-0.233636	0.223903	0.966745	-0.0316466	0.0562571	-0.141909	0.0786153	0.573751	-0.100069	0.170907	-0.435041	0.234902	0.558198	0.00607223	0.0132285	-0.0198552	0.0319997	0.646216	68.634	0.989408
SCZ	90001574	0.0277	29.7219	96	0.0452068	0.0412054	-0.0355543	0.125968	0.272594	0.0452068	0.0412054	-0.0355543	0.125968	0.272594	0.0488854	0.132603	-0.211012	0.308783	0.712382	0.0562803	0.0560332	-0.0535426	0.166103	0.31518	-0.094441	0.187421	-0.461779	0.272897	0.614332	0.0110553	0.0144742	-0.0173137	0.0394242	0.444991	48.3085	0.999983
SCZ	90001575	0.027271	29.7219	94	-0.045304	0.0401441	-0.123985	0.033377	0.259094	-0.045304	0.0401441	-0.123985	0.033377	0.259094	-0.0259363	0.122016	-0.265084	0.213211	0.831667	-0.0427021	0.0551325	-0.15076	0.0653555	0.438614	-0.292102	0.192013	-0.668439	0.0842357	0.128193	0.0192719	0.0146625	-0.00946604	0.0480099	0.188722	51.537	0.999849
SCZ	90001576	0.027805	29.7219	97	-0.0681003	0.0393755	-0.145275	0.0090742	0.0837177	-0.0681003	0.0393755	-0.145275	0.0090742	0.0837177	-0.102343	0.135964	-0.368827	0.164141	0.451615	-0.0815298	0.0535063	-0.1864	0.0233406	0.127573	-0.134661	0.160063	-0.448378	0.179056	0.400178	0.00534491	0.0124582	-0.0190728	0.0297626	0.667904	62.5534	0.996739
SCZ	90001577	0.0274784	29.7219	96	-0.066225	0.0388317	-0.142334	0.0098837	0.0881129	-0.066225	0.0388317	-0.142334	0.0098837	0.0881129	-0.167222	0.116751	-0.39605	0.0616058	0.152059	-0.10595	0.0543044	-0.212385	0.000484851	0.0510528	-0.170761	0.156637	-0.477765	0.136243	0.275639	0.00839685	0.0121891	-0.0154934	0.0322871	0.490899	70.8271	0.969937
SCZ	90001578	0.0279101	29.7219	97	-0.061884	0.0386652	-0.137666	0.0138983	0.109485	-0.061884	0.0386652	-0.137666	0.0138983	0.109485	-0.0249605	0.0950423	-0.21124	0.161319	0.79284	-0.0708669	0.0537366	-0.176189	0.0344549	0.187242	-0.128589	0.157712	-0.4377	0.180522	0.414878	0.00535586	0.0122766	-0.0187058	0.0294175	0.662643	78.5469	0.902559
SCZ	90001579	0.0281295	29.7219	98	0.000241842	0.0393687	-0.0769194	0.077403	0.995099	0.000241842	0.0393687	-0.0769194	0.077403	0.995099	-0.041159	0.121192	-0.278691	0.196374	0.734145	-0.0146243	0.0549231	-0.122272	0.093023	0.790032	-0.0645554	0.179049	-0.415485	0.286374	0.718439	0.00509078	0.0137227	-0.0218052	0.0319868	0.710656	60.9681	0.998423
SCZ	90001580	0.0277763	29.7219	96	-0.000899591	0.0401047	-0.0795034	0.0777043	0.982104	-0.000899591	0.0401047	-0.0795034	0.0777043	0.982104	-0.00813132	0.16126	-0.324196	0.307933	0.959785	0.00513001	0.0559121	-0.104456	0.114716	0.926896	0.0991552	0.201797	-0.296359	0.494669	0.623171	-0.00773296	0.0152852	-0.0376914	0.0222255	0.612919	60.6663	0.997645
SCZ	90001581	0.0273297	29.7219	96	-0.0103036	0.0397525	-0.0882171	0.0676099	0.795486	-0.0103036	0.0397525	-0.0882171	0.0676099	0.795486	-0.0319249	0.118779	-0.264726	0.200877	0.788102	-0.00376879	0.0563165	-0.114147	0.10661	0.946644	-0.25339	0.162055	-0.571013	0.0642323	0.117911	0.0194036	0.0125403	-0.00517496	0.0439822	0.121791	80.2467	0.860442
SCZ	90001582	0.0289422	29.7219	101	-0.0212159	0.0377862	-0.0952754	0.0528436	0.574476	-0.0212159	0.0381085	-0.0959072	0.0534755	0.577717	-0.0918204	0.118116	-0.323323	0.139682	0.436936	-0.0687063	0.0539779	-0.174501	0.0370884	0.203068	-0.0346224	0.159504	-0.351113	0.281868	0.828606	0.00107035	0.0123619	-0.0234583	0.025599	0.931177	101.714	0.433459
SCZ	90001583	0.0286562	29.7219	100	-0.0059047	0.0380321	-0.0804463	0.0686369	0.87662	-0.0059047	0.0380321	-0.0804463	0.0686369	0.87662	-0.0810644	0.137744	-0.351038	0.188909	0.556187	-0.018755	0.0541894	-0.124964	0.0874542	0.729266	-0.104308	0.15749	-0.412983	0.204367	0.507769	0.00786759	0.012219	-0.0160813	0.0318165	0.519653	86.7131	0.806281
SCZ	90001584	0.0284086	29.7219	99	0.0523144	0.0386276	-0.0233943	0.128023	0.175632	0.0523144	0.0386276	-0.0233943	0.128023	0.175632	-0.038673	0.0928015	-0.220561	0.143215	0.676877	0.0155838	0.053051	-0.0883942	0.119562	0.768948	0.0459734	0.177095	-0.301127	0.393074	0.795175	0.00049815	0.0135777	-0.0261137	0.02711	0.970733	62.5091	0.998006
SCZ	90001585	0.028284	29.7219	98	0.00300008	0.0400866	-0.0755682	0.0815683	0.940342	0.00300008	0.0400866	-0.0755682	0.0815683	0.940342	-0.0577647	0.124078	-0.300954	0.185424	0.641537	-0.0308554	0.0549766	-0.138607	0.0768967	0.57463	0.0350559	0.19539	-0.347901	0.418013	0.857612	-0.00249764	0.0149	-0.0317011	0.0267058	0.866877	62.2735	0.997634
SCZ	90001586	0.0285556	29.7219	99	-0.0229639	0.0388253	-0.0990601	0.0531323	0.554207	-0.0229639	0.0388253	-0.0990601	0.0531323	0.554207	-0.0373294	0.134049	-0.300061	0.225402	0.780648	-0.0279242	0.0541654	-0.134086	0.078238	0.606178	-0.0741455	0.176962	-0.420985	0.272694	0.675223	0.004036	0.0136146	-0.0226481	0.0307201	0.766889	67.1943	0.992583
SCZ	90001587	0.0285556	29.7219	99	0.0249226	0.038836	-0.0511946	0.10104	0.521043	0.0249226	0.038836	-0.0511946	0.10104	0.521043	0.0131787	0.114352	-0.210947	0.237304	0.90825	0.0236075	0.0536998	-0.0816421	0.128857	0.660212	0.075872	0.177008	-0.271056	0.4228	0.668187	-0.00401771	0.0136182	-0.0307088	0.0226734	0.767974	64.8389	0.996049
SCZ	90001588	0.028532	29.7219	99	-0.00451155	0.0393799	-0.0816947	0.0726716	0.90879	-0.00451155	0.0437072	-0.090176	0.0811529	0.917787	0.0328598	0.161627	-0.283924	0.349643	0.838896	-0.00256253	0.0579007	-0.116046	0.110921	0.964699	0.133796	0.18913	-0.241575	0.509166	0.480997	-0.0109796	0.0146059	-0.0399684	0.0180091	0.454038	120.721	0.0595085
SCZ	90001589	0.028484	29.7219	99	-0.0207932	0.0397314	-0.0986654	0.057079	0.600735	-0.0207932	0.0397314	-0.0986654	0.057079	0.600735	0.109214	0.153471	-0.191583	0.410011	0.476694	-0.00394272	0.0583715	-0.118349	0.110463	0.946148	0.0174515	0.163088	-0.302195	0.337098	0.914784	-0.00305831	0.0126487	-0.0278493	0.0217327	0.808944	85.435	0.813493
SCZ	90001590	0.0283376	29.7219	98	-0.0497907	0.0393678	-0.12695	0.0273687	0.205958	-0.0497907	0.0393678	-0.12695	0.0273687	0.205958	-0.150855	0.111709	-0.369801	0.0680907	0.176879	-0.0892443	0.0557219	-0.198457	0.0199686	0.109244	0.058545	0.181544	-0.297275	0.414365	0.747086	-0.00855753	0.0139991	-0.0359952	0.0188802	0.541007	81.0989	0.87742
SCZ	90001591	0.0280573	29.7219	97	-0.0747006	0.0393982	-0.15192	0.00251851	0.0579548	-0.0747006	0.0393982	-0.15192	0.00251851	0.0579548	-0.00689723	0.124497	-0.250907	0.237113	0.955819	-0.0263841	0.05678	-0.137671	0.0849027	0.642166	0.0514237	0.16081	-0.263758	0.366605	0.749135	-0.0101223	0.0125128	-0.0346469	0.0144022	0.418538	90.3498	0.643444
SCZ	90001592	0.0277977	29.7219	96	0.0132126	0.0387707	-0.0627765	0.0892016	0.733263	0.0132126	0.0387707	-0.0627765	0.0892016	0.733263	0.0155776	0.137961	-0.25482	0.285975	0.910099	0.0279346	0.0555474	-0.0809363	0.136806	0.615037	-0.170543	0.192603	-0.548038	0.206953	0.375908	0.014359	0.0147423	-0.0145354	0.0432534	0.330057	77.9933	0.897434
SCZ	90001593	0.0286936	29.7219	100	0.0263214	0.0387858	-0.0496973	0.10234	0.497369	0.0263214	0.0387858	-0.0496973	0.10234	0.497369	0.120055	0.147652	-0.169337	0.409447	0.416164	0.0192196	0.0566764	-0.0918641	0.130303	0.734526	-0.0120495	0.160225	-0.326086	0.301987	0.940053	0.00306967	0.0124368	-0.021306	0.0274453	0.805047	92.0312	0.677131
SCZ	90001594	0.0283404	29.7219	99	0.021072	0.0390102	-0.0553865	0.0975305	0.589082	0.021072	0.0390102	-0.0553865	0.0975305	0.589082	-0.00981611	0.122514	-0.249939	0.230307	0.93614	-0.000580695	0.0536501	-0.105733	0.104572	0.991364	0.0263643	0.160258	-0.287735	0.340464	0.869328	-0.000423427	0.0124362	-0.024798	0.0239512	0.972839	55.9263	0.999801
SCZ	90001595	0.0285297	29.7219	99	0.00580886	0.0386739	-0.0699905	0.0816082	0.880606	0.00580886	0.0386739	-0.0699905	0.0816082	0.880606	0.0600077	0.129624	-0.19405	0.314065	0.643409	0.0384479	0.0537576	-0.066915	0.143811	0.47448	-0.0874031	0.160498	-0.401974	0.227168	0.586047	0.00745866	0.0124644	-0.0169711	0.0318884	0.549574	58.0262	0.999557
SCZ	90001596	0.0284363	29.7219	99	0.0771025	0.0381421	0.00234541	0.15186	0.0432326	0.0771025	0.0381421	0.00234541	0.15186	0.0432326	-0.100316	0.114599	-0.324927	0.124294	0.381376	0.0446099	0.0558119	-0.0647793	0.153999	0.424122	-0.141572	0.159946	-0.455707	0.172563	0.376092	0.0173995	0.0123595	-0.00687454	0.0416736	0.159194	96.9669	0.510519
SCZ	90001597	0.0277236	29.7219	97	0.0893132	0.0397291	0.0114456	0.167181	0.0245727	0.0893132	0.0397291	0.0114456	0.167181	0.0245727	0.299439	0.175277	-0.0440979	0.642976	0.0875669	0.156686	0.0585228	0.0419837	0.271389	0.0074206	0.0018373	0.179428	-0.354372	0.358046	0.991851	0.00686724	0.0137352	-0.0204006	0.0341351	0.61825	95.5149	0.494778
SCZ	90001598	0.0282596	29.7219	98	0.074845	0.0372985	0.00174127	0.147949	0.0447871	0.074845	0.0372985	0.00174127	0.147949	0.0447871	-0.0137772	0.118885	-0.246788	0.219233	0.907742	0.0427935	0.0529999	-0.0610844	0.146671	0.419421	-0.146689	0.154149	-0.448816	0.155438	0.341298	0.0176477	0.0119148	-0.00570497	0.0410003	0.138566	72.7345	0.968855
SCZ	90001599	0.0280494	29.7219	98	0.0996668	0.0386157	0.0239815	0.175352	0.00985162	0.0996668	0.0386157	0.0239815	0.175352	0.00985162	-0.0262238	0.135229	-0.291267	0.23882	0.846237	0.0723388	0.0556591	-0.0367511	0.181429	0.193712	-0.151134	0.157217	-0.459273	0.157006	0.336398	0.0201056	0.0122173	-0.00383988	0.0440511	0.0998326	84.9828	0.803124
SCZ	90001600	0.0290557	29.7219	101	0.00476301	0.0381837	-0.0700757	0.0796018	0.90073	0.00476301	0.0381837	-0.0700757	0.0796018	0.90073	0.0454041	0.143825	-0.236488	0.327296	0.752238	0.0086972	0.0537051	-0.0965629	0.113957	0.87135	0.046351	0.158045	-0.263412	0.356114	0.76931	-0.00333669	0.0123046	-0.0274533	0.0207799	0.786258	66.9208	0.995519
SCZ	90001601	0.0285632	29.7219	99	-0.00486585	0.0394166	-0.082121	0.0723893	0.901753	-0.00486585	0.0394166	-0.082121	0.0723893	0.901753	-0.071527	0.14537	-0.356446	0.213392	0.622694	-0.0347722	0.0564062	-0.145326	0.075782	0.53759	-0.0465341	0.180574	-0.400453	0.307385	0.796638	0.0032819	0.0138795	-0.0239214	0.0304852	0.813079	83.1363	0.858232
SCZ	90001602	0.0286821	29.7219	99	-0.00243992	0.0393951	-0.0796529	0.074773	0.950615	-0.00243992	0.0393951	-0.0796529	0.074773	0.950615	-0.106554	0.134673	-0.370509	0.1574	0.428823	-0.0395706	0.0557519	-0.148842	0.0697011	0.477851	0.0328373	0.18056	-0.321053	0.386728	0.85569	-0.00278351	0.0139036	-0.0300341	0.0244671	0.841324	68.851	0.988843
SCZ	90001603	0.0287813	29.7219	100	-0.00708688	0.0386196	-0.0827799	0.0686061	0.854402	-0.00708688	0.0386196	-0.0827799	0.0686061	0.854402	-0.111916	0.131741	-0.370124	0.146291	0.395592	-0.0286426	0.0543986	-0.135262	0.0779768	0.598519	-0.107811	0.182387	-0.465282	0.249661	0.554446	0.00788941	0.0139619	-0.0194754	0.0352542	0.572028	87.2633	0.794363
SCZ	90001604	0.0275665	29.7571	96	0.0372295	0.0389357	-0.0390831	0.113542	0.338982	0.0372295	0.0389357	-0.0390831	0.113542	0.338982	0.0904402	0.12006	-0.144872	0.325753	0.451273	0.0583432	0.0543336	-0.0481486	0.164835	0.282914	-0.0168085	0.170004	-0.35001	0.316393	0.921241	0.00427503	0.0130918	-0.0213844	0.0299345	0.744014	81.8254	0.830201
SCZ	90001605	0.0280051	29.7219	97	-0.00700001	0.0388033	-0.083053	0.069053	0.856841	-0.00700001	0.0388033	-0.083053	0.069053	0.856841	-0.0488948	0.139069	-0.321465	0.223675	0.725148	-0.0244368	0.0534936	-0.129282	0.0804087	0.647802	-0.0411737	0.181152	-0.396225	0.313877	0.8202	0.00268174	0.0138857	-0.0245338	0.0298973	0.846858	63.1479	0.996129
SCZ	90001606	0.0283957	29.7219	99	-0.0548666	0.0386709	-0.13066	0.020927	0.155955	-0.0548666	0.0429756	-0.139097	0.0293641	0.201711	0.158469	0.150333	-0.136179	0.453117	0.291829	-0.0137421	0.0570702	-0.125598	0.0981135	0.809716	0.073041	0.177068	-0.27839	0.424472	0.680881	-0.0102617	0.013779	-0.0376091	0.0170857	0.458232	121.032	0.0572505
SCZ	90001607	0.0281449	29.7219	98	0.0101317	0.0392186	-0.0667354	0.0869988	0.796145	0.0101317	0.0392186	-0.0667354	0.0869988	0.796145	-0.0281542	0.132841	-0.288518	0.23221	0.832155	-0.00467883	0.0567514	-0.11591	0.106552	0.934293	-0.104513	0.164354	-0.42664	0.217614	0.524841	0.00911446	0.012689	-0.0157555	0.0339844	0.472574	81.5453	0.869943
SCZ	90001608	0.0279517	29.7219	97	0.00842223	0.0390083	-0.0680326	0.0848771	0.829059	0.00842223	0.0390083	-0.0680326	0.0848771	0.829059	0.0894827	0.111019	-0.12811	0.307075	0.420234	0.0585897	0.0534407	-0.0461522	0.163332	0.272926	-0.0715423	0.160134	-0.3854	0.242315	0.655045	0.0063976	0.0124257	-0.0179563	0.0307515	0.606644	48.8645	0.999984
SCZ	90001609	0.027157	29.7219	94	-0.0424534	0.0411143	-0.123036	0.0381292	0.301805	-0.0424534	0.0411143	-0.123036	0.0381292	0.301805	-0.0688245	0.136777	-0.336903	0.199254	0.614833	-0.0572778	0.0574821	-0.169941	0.0553851	0.319033	-0.0105389	0.173898	-0.351372	0.330294	0.951674	-0.00254045	0.0134501	-0.0289022	0.0238213	0.850187	61.6997	0.994895
SCZ	90001610	0.0276449	29.7219	96	-0.0476917	0.0394219	-0.124957	0.0295737	0.226364	-0.0476917	0.0394219	-0.124957	0.0295737	0.226364	-0.00339646	0.113025	-0.224922	0.218129	0.976027	-0.0330352	0.0548192	-0.140479	0.0744086	0.546762	-0.132783	0.160065	-0.446503	0.180938	0.40679	0.00686339	0.012513	-0.0176617	0.0313885	0.58335	66.2645	0.989059
SCZ	90001611	0.0275275	29.7219	96	-0.0641123	0.0396614	-0.141847	0.0136226	0.105988	-0.0641123	0.0396614	-0.141847	0.0136226	0.105988	-0.0635891	0.106217	-0.27177	0.144591	0.54939	-0.0558098	0.0555215	-0.16463	0.0530104	0.314804	-0.173049	0.164216	-0.494907	0.148808	0.291979	0.00871247	0.0127447	-0.0162668	0.0336917	0.494219	73.197	0.952809
SCZ	90001612	0.0273157	29.7219	95	0.0866056	0.0406817	0.00687094	0.16634	0.0332659	0.0866056	0.0406817	0.00687094	0.16634	0.0332659	0.266226	0.159651	-0.0466839	0.579135	0.0954049	0.147861	0.0590206	0.0321824	0.263539	0.0122369	-0.0796912	0.183165	-0.438688	0.279306	0.663505	0.0130826	0.0140497	-0.0144544	0.0406196	0.351769	80.4734	0.838671
SCZ	90001613	0.027384	29.7219	95	0.0768762	0.0387709	0.000886565	0.152866	0.0473863	0.0768762	0.0387709	0.000886565	0.152866	0.0473863	0.0360184	0.132746	-0.22416	0.296197	0.786136	0.0523022	0.0543048	-0.0541333	0.158738	0.335486	-0.218174	0.157013	-0.525915	0.0895668	0.164674	0.0236078	0.0121741	-0.000252924	0.0474686	0.0524784	62.733	0.994574
SCZ	90001614	0.0285143	29.7219	99	0.0308508	0.0388782	-0.045349	0.107051	0.427472	0.0308508	0.0388782	-0.045349	0.107051	0.427472	-0.0396474	0.158999	-0.35128	0.271985	0.803085	0.0493798	0.0566632	-0.0616781	0.160438	0.383503	-0.100731	0.163844	-0.421859	0.220397	0.538688	0.0104762	0.0126723	-0.014361	0.0353135	0.408405	86.2965	0.794928
SCZ	90001615	0.0289132	29.7219	100	0.119104	0.0381197	0.0443912	0.193817	0.00178116	0.119104	0.0381197	0.0443912	0.193817	0.00178116	0.252135	0.142211	-0.0265929	0.530864	0.0762341	0.148851	0.0549572	0.0411368	0.256565	0.00675904	0.0695457	0.15797	-0.240069	0.379161	0.659758	0.00397537	0.0122972	-0.0201266	0.0280774	0.746486	91.7576	0.684427
SCZ	90001616	0.0285538	29.7219	99	0.130722	0.0393844	0.0535304	0.207914	0.000902943	0.130722	0.0393844	0.0535304	0.207914	0.000902943	0.26854	0.151899	-0.0291763	0.566256	0.0770798	0.183822	0.0563133	0.0734496	0.294194	0.00109747	0.0563533	0.16218	-0.261514	0.374221	0.728235	0.00597086	0.0126312	-0.0187858	0.0307275	0.636421	79.1595	0.91845
SCZ	90001617	0.0283338	29.7219	98	0.13626	0.0394	0.0590376	0.213483	0.000543434	0.13626	0.0394	0.0590376	0.213483	0.000543434	0.304565	0.151124	0.00836735	0.600762	0.0438699	0.192293	0.056241	0.082063	0.302523	0.000628297	0.0225834	0.162239	-0.295399	0.340565	0.889293	0.0091521	0.0126708	-0.0156822	0.0339864	0.47011	74.6769	0.955103
SCZ	90001618	0.0282719	29.7219	98	-0.0339739	0.0385049	-0.109442	0.0414943	0.3776	-0.0339739	0.0385049	-0.109442	0.0414943	0.3776	0.0319515	0.121027	-0.205257	0.26916	0.791778	-0.014931	0.0558209	-0.124338	0.094476	0.789099	-0.180553	0.161742	-0.497562	0.136455	0.264292	0.0117203	0.0125609	-0.0128985	0.0363391	0.350778	75.1659	0.95101
SCZ	90001619	0.0276271	29.7219	96	-0.0230542	0.03681	-0.0952004	0.0490921	0.531117	-0.0230542	0.03681	-0.0952004	0.0490921	0.531117	0.135777	0.135547	-0.129891	0.401445	0.31649	-0.00539946	0.0514684	-0.106276	0.0954767	0.916449	-0.132292	0.152284	-0.430763	0.166178	0.384999	0.00871597	0.0117902	-0.0143924	0.0318243	0.459752	63.2712	0.99497
SCZ	90001620	0.0273508	29.7219	96	-0.0380201	0.0378773	-0.112258	0.0362181	0.31549	-0.0380201	0.0378773	-0.112258	0.0362181	0.31549	0.0168729	0.137517	-0.252656	0.286402	0.902347	-0.00146094	0.0529888	-0.105317	0.102395	0.978004	-0.213385	0.161015	-0.52897	0.102199	0.185089	0.013872	0.0123794	-0.0103913	0.0381352	0.262472	71.3932	0.966372
SCZ	90001621	0.0274817	29.7219	94	0.117349	0.0408962	0.0371941	0.197504	0.00411201	0.117349	0.0408962	0.0371941	0.197504	0.00411201	0.0953525	0.151304	-0.201198	0.391903	0.528561	0.115624	0.0595925	-0.00117488	0.232424	0.0523495	0.201922	0.176406	-0.143828	0.547672	0.252358	-0.00669526	0.0135849	-0.0333211	0.0199306	0.622121	85.4562	0.698327
SCZ	90001622	0.027493	29.7219	95	0.0901975	0.0410021	0.00983474	0.17056	0.0278194	0.0901975	0.0410021	0.00983474	0.17056	0.0278194	0.114522	0.130918	-0.142071	0.371116	0.381701	0.0811289	0.0594087	-0.03531	0.197568	0.172063	0.139073	0.173095	-0.200187	0.478333	0.421716	-0.00388252	0.0133589	-0.0300654	0.0223004	0.771333	81.5781	0.815955
SCZ	90001623	0.0270524	29.7219	93	0.108536	0.0418023	0.0266051	0.190467	0.00942021	0.108536	0.0418023	0.0266051	0.190467	0.00942021	0.018753	0.0979576	-0.17324	0.210746	0.848181	0.0774133	0.0593495	-0.0389095	0.193736	0.19211	0.180637	0.180314	-0.172771	0.534046	0.316443	-0.00570309	0.013874	-0.0328956	0.0214894	0.681025	71.1093	0.947905
SCZ	90001624	0.0283374	29.7219	98	0.0163654	0.0384336	-0.0589632	0.0916939	0.670247	0.0163654	0.0384336	-0.0589632	0.0916939	0.670247	0.0310806	0.126212	-0.216291	0.278452	0.805483	-0.00488022	0.0550412	-0.112759	0.102998	0.929348	-0.137284	0.1568	-0.444606	0.170038	0.381281	0.0123587	0.0122273	-0.0116065	0.0363238	0.31214	81.2755	0.874496
SCZ	90001625	0.0278318	29.7219	96	-0.0114809	0.0348377	-0.0797616	0.0567998	0.741737	-0.0114809	0.0348377	-0.0797616	0.0567998	0.741737	0.0581123	0.121042	-0.179126	0.29535	0.631156	-0.00751263	0.0491497	-0.103844	0.088819	0.878515	-0.115948	0.158619	-0.426835	0.194938	0.464786	0.00832359	0.0123296	-0.0158419	0.0324891	0.499618	66.5223	0.988353
SCZ	90001626	0.0280482	29.7219	97	-0.00102824	0.0354288	-0.0704674	0.0684109	0.976846	-0.00102824	0.0354288	-0.0704674	0.0684109	0.976846	0.0849281	0.129695	-0.16927	0.339126	0.512578	0.0196795	0.0512218	-0.0807134	0.120072	0.70083	-0.256961	0.145314	-0.54177	0.027849	0.077008	0.0206767	0.0113856	-0.00163862	0.042992	0.0693638	80.8449	0.866164
SCZ	90001627	0.0277024	29.7219	97	-0.0504543	0.0395689	-0.128008	0.0270993	0.202274	-0.0504543	0.0395689	-0.128008	0.0270993	0.202274	0.0336698	0.147295	-0.255023	0.322363	0.819189	-0.0399662	0.056687	-0.151071	0.0711382	0.48079	-0.154113	0.163994	-0.475534	0.167308	0.347346	0.00823794	0.0126478	-0.0165513	0.0330272	0.514831	67.6522	0.987508
SCZ	90001628	0.0275865	29.7219	96	-0.029055	0.0382804	-0.104083	0.0459732	0.447849	-0.029055	0.0382804	-0.104083	0.0459732	0.447849	0.0554458	0.121437	-0.182566	0.293458	0.647972	-0.00868284	0.0534423	-0.113428	0.0960622	0.870935	-0.0872936	0.158045	-0.397057	0.22247	0.580721	0.00463466	0.0122028	-0.0192825	0.0285518	0.704093	58.345	0.998884
SCZ	90001629	0.0275041	29.7219	96	-0.0426368	0.0388805	-0.118841	0.0335675	0.272811	-0.0426368	0.0388805	-0.118841	0.0335675	0.272811	0.058503	0.11975	-0.176203	0.293209	0.625166	0.00164446	0.0542661	-0.104715	0.108004	0.975825	-0.147946	0.164693	-0.470738	0.174846	0.369018	0.00831704	0.0126393	-0.0164556	0.0330897	0.51052	64.2145	0.993507
SCZ	90001630	0.0280516	29.7219	97	0.0653892	0.0399264	-0.0128652	0.143644	0.101476	0.0653892	0.0401418	-0.0132873	0.144066	0.103322	0.1699	0.111865	-0.0493515	0.389151	0.128815	0.110485	0.0587084	-0.00458173	0.225551	0.0598466	0.204704	0.171397	-0.135562	0.544969	0.235324	-0.0110901	0.0132634	-0.0374212	0.015241	0.40517	97.0384	0.451148
SCZ	90001631	0.0278299	29.7219	96	0.0735213	0.0395483	-0.00399198	0.151035	0.0630236	0.0735213	0.0395483	-0.00399198	0.151035	0.0630236	-0.132515	0.151624	-0.429693	0.164663	0.382134	0.0941032	0.0574447	-0.0184864	0.206693	0.10139	0.13301	0.168654	-0.197547	0.463566	0.430315	-0.00474674	0.0130822	-0.0303874	0.0208939	0.716725	90.2478	0.618707
SCZ	90001632	0.0280516	29.7219	97	0.0640524	0.0396179	-0.0135973	0.141702	0.105932	0.0640524	0.0396179	-0.0135973	0.141702	0.105932	0.123234	0.120782	-0.113493	0.359962	0.307582	0.0810721	0.0584645	-0.0335162	0.19566	0.165537	0.168819	0.169031	-0.164093	0.50173	0.317918	-0.00833885	0.0130792	-0.0340988	0.017421	0.523756	93.9079	0.541365
SCZ	90001633	0.0272841	29.7219	96	0.0984953	0.0396814	0.0207212	0.176269	0.0130591	0.0984953	0.0398293	0.0204313	0.176559	0.0134008	-0.00557177	0.149887	-0.299345	0.288201	0.970347	0.0638181	0.0578841	-0.0496327	0.177269	0.270238	-0.075272	0.164783	-0.402452	0.251908	0.648872	0.0138266	0.0127237	-0.0114366	0.0390898	0.279956	95.7095	0.46029
SCZ	90001634	0.0278682	29.7219	98	0.1064	0.039622	0.0287428	0.184058	0.00724451	0.1064	0.0429867	0.022148	0.190653	0.0133164	0.186199	0.163301	-0.133865	0.506263	0.254194	0.131305	0.0593453	0.0149903	0.24762	0.0269281	0.00532683	0.175463	-0.342964	0.353618	0.975844	0.00807106	0.0135814	-0.0188878	0.0350299	0.553727	114.174	0.112337
SCZ	90001635	0.0275292	29.7219	97	0.0940387	0.0397074	0.0162136	0.171864	0.0178704	0.0940387	0.0419808	0.0117578	0.17632	0.0250883	0.159092	0.144352	-0.123833	0.442017	0.270413	0.083456	0.0584674	-0.031138	0.19805	0.153467	-0.0855048	0.173995	-0.430928	0.259919	0.624262	0.0142525	0.0134045	-0.0123589	0.0408638	0.29036	107.307	0.202218
SCZ	90001636	0.028131	29.7219	98	0.126916	0.0388647	0.0507428	0.20309	0.00109236	0.126916	0.0388647	0.0507428	0.20309	0.00109236	-0.0176686	0.130493	-0.273431	0.238094	0.892297	0.0956026	0.0562178	-0.0145823	0.205787	0.0890229	-0.00620943	0.158306	-0.316483	0.304065	0.968712	0.0106772	0.0123082	-0.0134464	0.0348009	0.385675	87.0249	0.756157
SCZ	90001637	0.0282302	29.7219	98	0.130371	0.0391514	0.0536356	0.207106	0.000868715	0.130371	0.0391514	0.0536356	0.207106	0.000868715	0.151768	0.139379	-0.12141	0.424946	0.276205	0.157904	0.0567913	0.0465947	0.269213	0.00542888	-0.0492671	0.160621	-0.364078	0.265544	0.759049	0.0144364	0.0125187	-0.0100999	0.0389726	0.248836	86.6871	0.764268
SCZ	90001638	0.0282302	29.7219	98	0.130663	0.0389932	0.0542377	0.207088	0.000805449	0.130663	0.0389932	0.0542377	0.207088	0.000805449	0.183275	0.145433	-0.101768	0.468317	0.207595	0.135937	0.056442	0.0253128	0.246561	0.016021	-0.0508587	0.159967	-0.364388	0.26267	0.750536	0.0145879	0.0124679	-0.00984869	0.0390246	0.241985	82.704	0.849233
SCZ	90001639	0.0279354	29.7219	98	-0.0508372	0.039649	-0.128548	0.0268735	0.199779	-0.0508372	0.039649	-0.128548	0.0268735	0.199779	-0.0163835	0.114579	-0.240954	0.208187	0.886299	-0.0543863	0.0567822	-0.165677	0.0569048	0.338161	0.0853412	0.170933	-0.249682	0.420365	0.617592	-0.0107963	0.013182	-0.0366326	0.0150401	0.412779	88.1567	0.728089
SCZ	90001640	0.0275665	29.7571	96	-0.0372295	0.0389357	-0.113542	0.0390831	0.338982	-0.0372295	0.0389357	-0.113542	0.0390831	0.338982	-0.0904402	0.125605	-0.336622	0.155742	0.471504	-0.0583432	0.053735	-0.163662	0.0469755	0.277586	0.0168085	0.170004	-0.316393	0.35001	0.921241	-0.00427503	0.0130918	-0.0299345	0.0213844	0.744014	81.8254	0.830201
SCZ	90001641	0.0273983	29.7571	96	-0.0366727	0.0405942	-0.116236	0.0428905	0.366315	-0.0366727	0.0405942	-0.116236	0.0428905	0.366315	-0.072661	0.144225	-0.355338	0.210016	0.614401	-0.045081	0.0576253	-0.158025	0.0678625	0.434031	0.148573	0.178331	-0.200949	0.498096	0.404771	-0.0146244	0.0137089	-0.0414935	0.0122446	0.28607	81.793	0.830857
SCZ	90001642	0.0285213	29.7219	99	-0.0171209	0.0385138	-0.0926066	0.0583649	0.656654	-0.0171209	0.039395	-0.0943336	0.0600919	0.663857	-0.0191321	0.14334	-0.300074	0.26181	0.893819	-0.0215756	0.0569873	-0.133269	0.0901175	0.704983	-0.0604748	0.168108	-0.394122	0.273172	0.719825	0.00346072	0.0130419	-0.0224238	0.0293452	0.791299	102.536	0.356972
SCZ	90001643	0.0266379	29.7219	93	0.00981869	0.0397706	-0.0681303	0.0877676	0.804999	0.00981869	0.0397706	-0.0681303	0.0877676	0.804999	-0.110036	0.131309	-0.367397	0.147325	0.402035	-0.0237749	0.0548825	-0.131343	0.0837928	0.664872	-0.0734912	0.170884	-0.408417	0.261435	0.667148	0.00654218	0.0130507	-0.0190367	0.0321211	0.616168	51.4083	0.999806
SCZ	90001644	0.028532	29.7219	99	0.00497941	0.039118	-0.0716905	0.0816494	0.898709	0.00497941	0.0412346	-0.0758389	0.0857977	0.903883	0.0193838	0.139287	-0.253614	0.292381	0.88932	-0.0120076	0.0574576	-0.124622	0.100607	0.834463	-0.176128	0.178029	-0.529466	0.17721	0.324967	0.0143766	0.0137483	-0.01291	0.0416632	0.298298	108.892	0.212404
SCZ	90001645	0.0277309	29.7219	97	-0.0407726	0.038577	-0.116382	0.034837	0.290551	-0.0407726	0.038577	-0.116382	0.034837	0.290551	0.0773444	0.12429	-0.166259	0.320947	0.53375	-0.00272758	0.0542906	-0.109135	0.10368	0.959931	0.0275509	0.16612	-0.298039	0.353141	0.868276	-0.00543041	0.0128424	-0.0306011	0.0197403	0.672405	71.6619	0.970109
SCZ	90001646	0.0274377	29.7219	96	-0.00380782	0.0390932	-0.0804292	0.0728135	0.922406	-0.00380782	0.0390932	-0.0804292	0.0728135	0.922406	0.101786	0.145175	-0.18275	0.386323	0.483221	0.0402524	0.0542878	-0.0661496	0.146654	0.458412	-0.0288452	0.166026	-0.35425	0.296559	0.86207	0.00197425	0.0127233	-0.0229631	0.0269115	0.876689	63.6672	0.994394
SCZ	90001647	0.0275764	29.7219	97	-0.0525211	0.0375703	-0.126157	0.0211153	0.16213	-0.0525211	0.0375703	-0.126157	0.0211153	0.16213	-0.000161351	0.102552	-0.20116	0.200837	0.998745	-0.0323088	0.0536546	-0.13747	0.0728522	0.547066	-0.11063	0.172648	-0.449015	0.227754	0.521662	0.00452274	0.0131155	-0.0211831	0.0302286	0.730214	72.2432	0.966485
SCZ	90001648	0.0284558	29.7219	99	0.084864	0.0392587	0.00791838	0.16181	0.0306443	0.084864	0.0392587	0.00791838	0.16181	0.0306443	0.0906307	0.140151	-0.184059	0.365321	0.517848	0.070795	0.0532628	-0.0335983	0.175188	0.183794	-0.000888747	0.161187	-0.316809	0.315032	0.995601	0.00689886	0.0125771	-0.0177517	0.0315495	0.58333	48.5414	0.999993
SCZ	90001649	0.0289144	29.7219	100	0.123737	0.0397563	0.0458161	0.201658	0.00185581	0.123737	0.0397563	0.0458161	0.201658	0.00185581	-0.048625	0.108274	-0.260838	0.163588	0.653365	0.093072	0.0550687	-0.0148606	0.201005	0.0910072	-0.0907001	0.165072	-0.414236	0.232836	0.582692	0.0172528	0.0128902	-0.00801145	0.0425171	0.18075	56.2511	0.999832
SCZ	90001650	0.0286596	29.7219	99	0.109344	0.0391949	0.0325229	0.186164	0.00527508	0.109344	0.0391949	0.0325229	0.186164	0.00527508	0.0779171	0.13733	-0.191245	0.34708	0.570463	0.0972062	0.0543562	-0.00933012	0.203742	0.073725	-0.0467295	0.162082	-0.364404	0.270945	0.773111	0.0125844	0.012681	-0.01227	0.0374387	0.321013	58.9035	0.999393
SCZ	90001651	0.0291238	29.7219	101	0.00225213	0.0391382	-0.0744573	0.0789616	0.954113	0.00225213	0.0391382	-0.0744573	0.0789616	0.954113	-0.102441	0.149517	-0.39549	0.190608	0.493253	-0.0257921	0.0549195	-0.133432	0.0818481	0.638615	0.0967718	0.163522	-0.223726	0.41727	0.553988	-0.00757025	0.0127161	-0.0324934	0.0173529	0.551626	59.5548	0.999558
SCZ	90001652	0.0284753	29.7219	98	0.0241711	0.0399256	-0.0540817	0.102424	0.544912	0.0241711	0.0399256	-0.0540817	0.102424	0.544912	0.135044	0.143512	-0.146234	0.416323	0.346708	0.0782247	0.0561357	-0.0317992	0.188249	0.16347	0.0349335	0.182805	-0.323358	0.393225	0.84845	-0.000850651	0.0140999	-0.0284859	0.0267846	0.951892	67.427	0.990326
SCZ	90001653	0.0278709	29.7219	96	0.0569953	0.040515	-0.0224126	0.136403	0.159495	0.0569953	0.040515	-0.0224126	0.136403	0.159495	-0.0301415	0.130895	-0.28669	0.226407	0.81788	0.00120672	0.055809	-0.108177	0.11059	0.982749	-0.108375	0.169344	-0.440283	0.223533	0.522192	0.0131815	0.0131063	-0.0125063	0.0388693	0.314539	55.4748	0.9996
SCZ	90001654	0.0288341	29.7219	100	0.073756	0.0399608	-0.0045657	0.152078	0.0649344	0.073756	0.0399608	-0.0045657	0.152078	0.0649344	0.0338369	0.125048	-0.211252	0.278926	0.786705	0.0646647	0.0566779	-0.0464219	0.175751	0.253905	-0.0798609	0.169091	-0.411273	0.251551	0.636716	0.0121982	0.0130466	-0.0133726	0.037769	0.349803	73.1152	0.976225
SCZ	90001655	0.0281095	29.7219	98	0.0369403	0.0366769	-0.0349451	0.108826	0.313848	0.0369403	0.0366769	-0.0349451	0.108826	0.313848	-0.110114	0.11241	-0.330433	0.110205	0.327297	-0.0220193	0.0535873	-0.127048	0.0830098	0.681142	0.0700005	0.155919	-0.235596	0.375597	0.653465	-0.00261623	0.0119925	-0.0261211	0.0208886	0.827308	90.2718	0.672393
SCZ	90001656	0.0278709	29.7219	96	-0.0569953	0.040515	-0.136403	0.0224126	0.159495	-0.0569953	0.040515	-0.136403	0.0224126	0.159495	0.0301415	0.121595	-0.208181	0.268464	0.804224	-0.00120672	0.0562224	-0.111401	0.108987	0.982876	0.108375	0.169344	-0.223533	0.440283	0.522192	-0.0131815	0.0131063	-0.0388693	0.0125063	0.314539	55.4748	0.9996
SCZ	90001657	0.0277449	29.7219	97	0.0334059	0.0348945	-0.0349861	0.101798	0.338396	0.0334059	0.0348945	-0.0349861	0.101798	0.338396	0.0371078	0.11119	-0.180821	0.255036	0.738581	0.0351778	0.0492288	-0.0613088	0.131664	0.474869	0.130792	0.14296	-0.149405	0.410989	0.360253	-0.00776947	0.0110604	-0.0294475	0.0139086	0.482394	71.5517	0.970761
SCZ	90001658	0.0279489	29.7219	98	-0.0991184	0.039483	-0.176504	-0.0217332	0.0120592	-0.0991184	0.039483	-0.176504	-0.0217332	0.0120592	-0.11196	0.11204	-0.331555	0.107634	0.317654	-0.117726	0.054951	-0.225428	-0.010024	0.0321628	-0.171546	0.16257	-0.490178	0.147086	0.29133	0.00578354	0.0125931	-0.0188984	0.0304655	0.646044	72.5029	0.970247
SCZ	90001659	0.0281249	29.7219	98	-0.0840316	0.0393402	-0.161137	-0.00692622	0.0326775	-0.0840316	0.0393402	-0.161137	-0.00692622	0.0326775	-0.142722	0.123457	-0.384694	0.0992494	0.247662	-0.119884	0.0555292	-0.228719	-0.0110484	0.0308557	-0.0959599	0.161765	-0.413014	0.221094	0.553044	0.000958286	0.0126057	-0.0237484	0.025665	0.939403	78.0782	0.920697
SCZ	90001660	0.0281137	29.7219	98	-0.123971	0.0412441	-0.204808	-0.0431345	0.00264884	-0.123971	0.0412441	-0.204808	-0.0431345	0.00264884	-0.199014	0.121681	-0.437505	0.0394766	0.101936	-0.141406	0.0578149	-0.254721	-0.0280904	0.0144519	-0.0273511	0.169449	-0.359464	0.304762	0.871769	-0.00772433	0.0131392	-0.0334767	0.018028	0.55661	70.4578	0.980528
SCZ	90001661	0.0272454	29.7219	95	0.0823824	0.0419255	0.000209948	0.164555	0.0494175	0.0823824	0.0419255	0.000209948	0.164555	0.0494175	0.32139	0.162968	0.00197897	0.640801	0.0485974	0.0649569	0.0601264	-0.0528886	0.182802	0.279991	-0.0299559	0.189109	-0.400602	0.34069	0.874137	0.00880016	0.0144454	-0.0195123	0.0371126	0.54239	72.421	0.951928
SCZ	90001662	0.0277537	29.7219	97	0.0575977	0.0400328	-0.0208651	0.136061	0.150218	0.0575977	0.0400328	-0.0208651	0.136061	0.150218	0.105553	0.126659	-0.142694	0.353801	0.404639	0.0587215	0.0558613	-0.0507645	0.168208	0.293165	-0.0287321	0.171126	-0.364133	0.306669	0.866662	0.00679196	0.0130897	-0.0188633	0.0324473	0.603845	54.9354	0.999757
SCZ	90001663	0.028564	29.7219	100	0.0666957	0.0405099	-0.0127024	0.146094	0.099681	0.0666957	0.0405099	-0.0127024	0.146094	0.099681	-0.134894	0.152287	-0.433371	0.163582	0.375729	0.0352368	0.0588306	-0.080069	0.150543	0.549203	-0.120598	0.167947	-0.449768	0.208573	0.472715	0.0149286	0.0129913	-0.0105339	0.0403911	0.250506	87.2958	0.793648
SCZ	90001664	0.0269222	29.7219	94	0.0150026	0.0384234	-0.0603059	0.0903111	0.6962	0.0150026	0.0384234	-0.0603059	0.0903111	0.6962	-0.102672	0.136921	-0.371032	0.165688	0.453337	-0.02324	0.0547372	-0.130523	0.084043	0.671148	0.0717747	0.154091	-0.230238	0.373788	0.641363	-0.00458251	0.012045	-0.0281903	0.0190252	0.703612	69.5435	0.967145
SCZ	90001665	0.0279197	29.7219	97	-0.0325382	0.0396718	-0.110294	0.0452171	0.412111	-0.0325382	0.0396718	-0.110294	0.0452171	0.412111	-0.0974358	0.133045	-0.358199	0.163327	0.463953	-0.0298574	0.0580966	-0.143725	0.0840099	0.607304	0.145185	0.162669	-0.173641	0.46401	0.372116	-0.0142768	0.0126729	-0.0391153	0.0105617	0.259929	87.5713	0.718559
SCZ	90001666	0.0282993	29.7219	99	0.0532664	0.0352686	-0.0158589	0.122392	0.130966	0.0532664	0.0352686	-0.0158589	0.122392	0.130966	-0.10679	0.0823516	-0.268196	0.0546163	0.194716	0.0354258	0.0512488	-0.06502	0.135872	0.489407	0.0864704	0.145386	-0.19848	0.371421	0.552	-0.00265446	0.0112755	-0.0247541	0.0194452	0.813884	89.4012	0.720775
SCZ	90001667	0.0284778	29.7219	99	0.00168649	0.0378494	-0.0724969	0.0758699	0.96446	0.00168649	0.0378494	-0.0724969	0.0758699	0.96446	-0.0172424	0.133991	-0.27986	0.245375	0.897608	-0.0188712	0.0553808	-0.127416	0.0896731	0.733289	-0.0139925	0.156685	-0.32109	0.293105	0.928841	0.00124563	0.0120794	-0.0224295	0.0249208	0.917867	87.2795	0.772623
SCZ	90001668	0.0275426	29.7219	96	-0.0717626	0.0400317	-0.150223	0.00669802	0.0730296	-0.0717626	0.0400317	-0.150223	0.00669802	0.0730296	-0.0719963	0.141723	-0.349768	0.205775	0.611448	-0.0613689	0.0543951	-0.167981	0.0452434	0.259232	0.00376861	0.170614	-0.330628	0.338166	0.982377	-0.00594338	0.0130504	-0.0315218	0.019635	0.64881	49.4971	0.999969
SCZ	90001669	0.027936	29.7219	97	-0.00288288	0.0365652	-0.0745493	0.0687835	0.937158	-0.00288288	0.0365652	-0.0745493	0.0687835	0.937158	-0.0564952	0.0899068	-0.232709	0.119719	0.529758	0.0124291	0.0519207	-0.0893337	0.114192	0.810807	0.00166194	0.149954	-0.292242	0.295566	0.991157	-0.000362238	0.0115911	-0.0230803	0.0223558	0.975069	81.7612	0.849561
SCZ	90001670	0.0284076	29.7219	100	-0.0799326	0.0405869	-0.159481	-0.000383694	0.0489052	-0.0799326	0.042557	-0.163343	0.00347768	0.0603475	-0.0613702	0.129042	-0.314288	0.191548	0.634372	-0.0741212	0.0589118	-0.189586	0.0413438	0.208329	-0.0506439	0.176818	-0.401532	0.300245	0.775162	-0.00233355	0.0136695	-0.0294602	0.0247931	0.864802	108.844	0.234318
SCZ	90001671	0.0290281	29.7219	101	-0.118965	0.0403932	-0.198134	-0.0397957	0.00322776	-0.118965	0.0415224	-0.200347	-0.0375825	0.00416909	-0.0690808	0.13179	-0.327384	0.189223	0.600158	-0.115098	0.0592492	-0.231225	0.00102813	0.0520631	-0.0590284	0.177104	-0.410441	0.292384	0.739614	-0.00476602	0.0136868	-0.0319237	0.0223916	0.728415	105.669	0.329791
SCZ	90001672	0.0282807	29.7219	99	-0.100208	0.0415388	-0.181622	-0.0187932	0.0158483	-0.100208	0.0415388	-0.181622	-0.0187932	0.0158483	-0.173164	0.131708	-0.431308	0.0849802	0.188594	-0.137365	0.0605721	-0.256085	-0.0186463	0.0233413	-0.00358089	0.170125	-0.337019	0.329857	0.983207	-0.00772378	0.0131872	-0.0335702	0.0181226	0.558074	91.8513	0.655729
SCZ	90001673	0.0285229	29.7219	99	0.0151365	0.0398487	-0.0629655	0.0932385	0.704057	0.0151365	0.0398487	-0.0629655	0.0932385	0.704057	0.0203277	0.107066	-0.189517	0.230173	0.849417	0.0366881	0.0571031	-0.0752319	0.148608	0.520556	-0.210483	0.165193	-0.534255	0.113289	0.202605	0.018115	0.0128717	-0.00711302	0.0433431	0.159322	88.8656	0.734306
SCZ	90001674	0.0283981	29.7219	99	0.0316997	0.0404202	-0.0475224	0.110922	0.432891	0.0316997	0.0404202	-0.0475224	0.110922	0.432891	-0.0377166	0.121107	-0.275081	0.199648	0.755471	-0.00871179	0.0575671	-0.121541	0.104118	0.879713	-0.270057	0.16597	-0.595351	0.0552375	0.103706	0.0241777	0.0128976	-0.00110117	0.0494565	0.0608497	80.4474	0.90133
SCZ	90001675	0.0284806	29.7219	99	0.0358789	0.0398775	-0.0422795	0.114037	0.368264	0.0358789	0.0398775	-0.0422795	0.114037	0.368264	0.0213651	0.118151	-0.210206	0.252936	0.856502	0.0314777	0.0578851	-0.0819749	0.14493	0.586581	-0.180354	0.16511	-0.503965	0.143256	0.27469	0.0173785	0.0128769	-0.00785985	0.0426168	0.17715	91.1184	0.675668
SCZ	90001676	0.0276873	29.7219	96	0.0490145	0.0384015	-0.0262511	0.12428	0.201825	0.0490145	0.0384015	-0.0262511	0.12428	0.201825	0.0126438	0.126847	-0.235971	0.261259	0.9206	0.03022	0.0547092	-0.0770081	0.137448	0.580691	-0.167463	0.157228	-0.475625	0.140699	0.286833	0.0174871	0.0123163	-0.00665238	0.0416266	0.155656	76.0645	0.923369
SCZ	90001677	0.0272546	29.7219	95	0.0284541	0.0387164	-0.0474286	0.104337	0.462378	0.0284541	0.0387164	-0.0474286	0.104337	0.462378	0.0230775	0.145164	-0.261438	0.307593	0.873688	0.0234619	0.054528	-0.083411	0.130335	0.666998	-0.307774	0.160442	-0.622234	0.00668656	0.0550745	0.0269113	0.0124621	0.00248605	0.0513365	0.030815	64.9249	0.990351
SCZ	90001678	0.0281874	29.7219	98	0.0267974	0.0376755	-0.0470453	0.10064	0.476918	0.0267974	0.0376755	-0.0470453	0.10064	0.476918	0.115509	0.120736	-0.121129	0.352147	0.338715	0.0821006	0.0534582	-0.0226755	0.186877	0.12459	-0.085303	0.155254	-0.389595	0.218989	0.582702	0.00902373	0.0121239	-0.0147387	0.0327861	0.456699	79.6188	0.900202
SCZ	90001679	0.028105	29.7219	98	-0.0179213	0.0419428	-0.100128	0.0642851	0.669176	-0.0179213	0.0419428	-0.100128	0.0642851	0.669176	-0.00899493	0.128551	-0.26095	0.24296	0.944216	-0.0195079	0.0589487	-0.135045	0.0960294	0.740697	0.137159	0.174548	-0.204949	0.479266	0.431988	-0.0124119	0.0135607	-0.0389904	0.0141666	0.360043	65.893	0.993443
SCZ	90001680	0.028633	29.7219	100	-0.006759	0.040623	-0.0863787	0.0728607	0.867855	-0.006759	0.040623	-0.0863787	0.0728607	0.867855	0.00759129	0.127796	-0.242885	0.258068	0.952632	5.45804e-05	0.0561428	-0.109983	0.110093	0.999224	-0.0170482	0.168593	-0.347484	0.313387	0.919455	0.000823286	0.0130925	-0.0248375	0.0264841	0.94986	66.0792	0.995552
SCZ	90001681	0.0281425	29.7219	97	-0.0421321	0.0421737	-0.124791	0.0405268	0.317788	-0.0421321	0.0421737	-0.124791	0.0405268	0.317788	-0.220236	0.12826	-0.471621	0.0311494	0.0859604	-0.0958555	0.0588149	-0.21113	0.0194196	0.103147	0.109507	0.195719	-0.274094	0.493109	0.575811	-0.0120053	0.0151311	-0.0416617	0.0176511	0.427532	59.4507	0.998756
SCZ	90001682	0.0282262	29.7219	98	0.00979832	0.0401348	-0.0688645	0.0884611	0.807126	0.00979832	0.0401348	-0.0688645	0.0884611	0.807126	0.059029	0.131819	-0.199331	0.317389	0.654295	0.0277274	0.0558064	-0.0816511	0.137106	0.619295	-0.0845435	0.171772	-0.421209	0.252122	0.622588	0.00745558	0.0131989	-0.0184138	0.033325	0.572166	77.0386	0.932737
SCZ	90001683	0.0284345	29.7219	99	-0.0203737	0.0381693	-0.0951841	0.0544366	0.593498	-0.0203737	0.0381693	-0.0951841	0.0544366	0.593498	0.0823524	0.146959	-0.205682	0.370387	0.575223	-0.0267706	0.0536042	-0.131833	0.0782917	0.617489	-0.135968	0.164878	-0.459122	0.187186	0.409563	0.0091217	0.0126572	-0.015686	0.0339294	0.471112	66.3387	0.994059
SCZ	90001684	0.0276405	29.7219	96	-0.0187389	0.0420363	-0.101128	0.0636507	0.655757	-0.0187389	0.0420363	-0.101128	0.0636507	0.655757	0.142526	0.162916	-0.176784	0.461836	0.381659	0.00686597	0.058887	-0.10855	0.122282	0.90718	-0.0460471	0.183893	-0.406471	0.314376	0.802277	0.00215662	0.0141381	-0.0255536	0.0298668	0.878762	65.3922	0.991189
SCZ	90001685	0.0282899	29.7219	98	0.018468	0.0391998	-0.0583622	0.0952982	0.637552	0.018468	0.0391998	-0.0583622	0.0952982	0.637552	-0.0414887	0.128502	-0.293347	0.21037	0.746798	0.00860734	0.0545182	-0.0982463	0.115461	0.874551	-0.108728	0.162293	-0.426817	0.209361	0.502892	0.0102194	0.0126532	-0.0145804	0.0350193	0.41929	67.233	0.990778
SCZ	90001686	0.0285374	29.7219	99	0.0173154	0.0359183	-0.0530832	0.0877139	0.629751	0.0173154	0.0359183	-0.0530832	0.0877139	0.629751	-0.120392	0.130426	-0.376022	0.135238	0.355971	-0.0197062	0.0496166	-0.116953	0.0775406	0.691242	-0.132174	0.148817	-0.42385	0.159502	0.374452	0.0119496	0.0115442	-0.0106766	0.0345758	0.300613	73.1225	0.971658
SCZ	90001687	0.0281658	29.7219	98	-0.00107202	0.040267	-0.0799938	0.0778498	0.978761	-0.00107202	0.040267	-0.0799938	0.0778498	0.978761	0.097079	0.109758	-0.118043	0.312202	0.376438	0.00595662	0.0563066	-0.104402	0.116316	0.91575	-0.125717	0.170305	-0.459507	0.208074	0.460401	0.00993364	0.0131877	-0.0159138	0.0357811	0.4513	67.0848	0.991112
SCZ	90001688	0.02742	29.7219	95	0.02114	0.0289735	-0.035647	0.077927	0.465614	0.02114	0.0289735	-0.035647	0.077927	0.465614	0.00960961	0.096721	-0.17996	0.199179	0.920857	0.0142358	0.0416996	-0.067494	0.0959656	0.732811	-0.0466326	0.143747	-0.328371	0.235106	0.74563	0.00523293	0.0108713	-0.0160745	0.0265404	0.630267	84.3893	0.750886
SCZ	90001689	0.0283528	29.7219	98	-0.017694	0.0305877	-0.0776447	0.0422566	0.562947	-0.017694	0.0305877	-0.0776447	0.0422566	0.562947	-0.0724023	0.121851	-0.311226	0.166422	0.552387	-0.0496425	0.043888	-0.135661	0.0363764	0.258006	0.0245174	0.148818	-0.26716	0.316195	0.869143	-0.00329078	0.011354	-0.0255443	0.0189627	0.771944	90.3789	0.669476
SCZ	90001690	0.0275072	29.7219	95	-0.0152478	0.0289696	-0.0720271	0.0415314	0.598652	-0.0152478	0.0289696	-0.0720271	0.0415314	0.598652	-0.0997813	0.0817861	-0.260079	0.0605165	0.222455	-0.0357175	0.0400993	-0.114311	0.0428756	0.373076	-0.123322	0.150766	-0.418817	0.172173	0.413374	0.00830454	0.0113692	-0.0139786	0.0305877	0.465118	64.6848	0.990917
SCZ	90001691	0.0272854	29.7219	95	-0.0430821	0.0417331	-0.124878	0.0387133	0.30192	-0.0430821	0.0417331	-0.124878	0.0387133	0.30192	0.0634208	0.132828	-0.196917	0.323759	0.63303	-0.0130708	0.0580588	-0.126864	0.100722	0.821878	-0.104458	0.170549	-0.438729	0.229812	0.540219	0.00489097	0.0131776	-0.0209367	0.0307186	0.71052	59.1751	0.998107
SCZ	90001692	0.0272002	29.7219	95	-0.0539914	0.0412473	-0.134835	0.0268518	0.190545	-0.0539914	0.0412473	-0.134835	0.0268518	0.190545	-0.0522501	0.0924243	-0.233398	0.128898	0.57185	-0.0553785	0.0571744	-0.167438	0.0566812	0.33275	0.0525577	0.196534	-0.332642	0.437758	0.789144	-0.00827794	0.0149289	-0.0375381	0.0209822	0.579244	58.722	0.998363
SCZ	90001693	0.0281488	29.7219	97	-0.0360978	0.0409212	-0.116302	0.0441063	0.377707	-0.0360978	0.0409212	-0.116302	0.0441063	0.377707	0.010778	0.129849	-0.243722	0.265278	0.933849	-0.0478351	0.0567114	-0.158987	0.0633172	0.398958	-0.0961931	0.169135	-0.427692	0.235306	0.569537	0.00482917	0.0131877	-0.0210182	0.0306766	0.714225	54.7265	0.999776
SCZ	90001694	0.0280186	29.7219	97	0.0704095	0.041544	-0.0110154	0.151834	0.0901105	0.0704095	0.041544	-0.0110154	0.151834	0.0901105	0.163973	0.139784	-0.109999	0.437945	0.240777	0.102859	0.0587131	-0.012217	0.217934	0.0797936	-0.0647631	0.177673	-0.412995	0.283469	0.715479	0.0106888	0.01366	-0.0160844	0.037462	0.433929	66.3206	0.990965
SCZ	90001695	0.0274938	29.7219	95	7.52632	4.32881	-0.957983	16.0106	0.0820946	7.52632	4.32881	-0.957983	16.0106	0.0820946	-4.90537	15.5543	-35.3913	25.5806	0.752481	2.63125	6.02156	-9.17078	14.4333	0.662131	10.4073	20.8085	-30.3766	51.1912	0.616972	-0.224389	1.58525	-3.33142	2.88264	0.887437	53.2588	0.999774
SCZ	90001696	0.0286177	29.7219	99	0.879535	0.482483	-0.0661139	1.82518	0.0683132	0.879535	0.482483	-0.0661139	1.82518	0.0683132	1.93113	1.43058	-0.872751	4.73502	0.17705	1.03853	0.683583	-0.301263	2.37833	0.128699	-1.0429	2.22212	-5.39818	3.31238	0.638836	0.150785	0.170132	-0.182669	0.484238	0.375467	62.8645	0.997778
SCZ	90001697	0.0283104	29.7219	98	0.429871	0.199253	0.0393431	0.8204	0.0309732	0.429871	0.199253	0.0393431	0.8204	0.0309732	0.809503	0.584706	-0.3365	1.9555	0.166217	0.418454	0.277062	-0.124578	0.961486	0.13096	-0.417671	0.962663	-2.30446	1.46911	0.664383	0.0660602	0.0734083	-0.0778174	0.209938	0.368173	72.7934	0.968493
SCZ	90001698	0.0271884	29.7219	94	1.92592	5.87909	-9.59689	13.4487	0.743223	1.92592	5.87909	-9.59689	13.4487	0.743223	15.8892	18.8009	-20.9599	52.7384	0.398039	3.63723	8.18513	-12.4053	19.6798	0.656775	12.1785	27.1136	-40.9632	65.3202	0.653312	-0.810282	2.09186	-4.91026	3.28969	0.698497	51.0353	0.999879
SCZ	90001699	0.0280228	29.7219	97	0.0532243	0.561743	-1.04777	1.15422	0.924515	0.0532243	0.561743	-1.04777	1.15422	0.924515	-0.336466	1.73994	-3.74669	3.07376	0.846663	-0.394563	0.796532	-1.95574	1.16661	0.620352	-0.0696381	2.55951	-5.08619	4.94691	0.978294	0.00966557	0.196447	-0.375364	0.394695	0.960758	73.9883	0.953543
SCZ	90001700	0.0277592	29.7219	96	-0.132267	0.243229	-0.608987	0.344452	0.586581	-0.132267	0.243229	-0.608987	0.344452	0.586581	0.277546	0.717692	-1.1291	1.6842	0.698963	-0.0370592	0.338517	-0.70054	0.626422	0.912826	-0.25192	1.10981	-2.42711	1.92327	0.820429	0.00939385	0.0850121	-0.157227	0.176014	0.912013	77.1702	0.909135
SCZ	90001701	0.0287486	29.7219	101	0.00645283	0.0381581	-0.0683357	0.0812414	0.865712	0.00645283	0.0435311	-0.0788665	0.0917722	0.882157	-0.151489	0.123542	-0.393626	0.0906487	0.220118	-0.0284898	0.05588	-0.138013	0.0810329	0.610164	-0.0257028	0.183296	-0.389403	0.337997	0.888767	0.00256161	0.01418	-0.0255746	0.0306978	0.857012	130.144	0.0230406
SCZ	90001702	0.0277524	29.7219	97	0.00940144	0.0402017	-0.0693925	0.0881954	0.815096	0.00940144	0.0402017	-0.0693925	0.0881954	0.815096	-0.0753582	0.121385	-0.313268	0.162552	0.534718	-0.00655725	0.0581827	-0.120593	0.107479	0.910268	0.027818	0.17073	-0.306808	0.362444	0.870569	-0.00145976	0.0131521	-0.0272375	0.024318	0.911624	87.5106	0.720129
SCZ	90001703	0.0277524	29.7219	97	0.0115525	0.0401922	-0.0672227	0.0903278	0.773781	0.0115525	0.0401922	-0.0672227	0.0903278	0.773781	0.0345033	0.137513	-0.235017	0.304024	0.801884	0.0109784	0.0580365	-0.102771	0.124728	0.849964	0.0587875	0.170682	-0.275744	0.393319	0.730526	-0.00374402	0.0131485	-0.0295146	0.0220265	0.775836	82.6138	0.833051
SCZ	90001704	0.0276491	29.7219	97	-0.0166701	0.0401062	-0.0952769	0.0619366	0.677666	-0.0166701	0.0401062	-0.0952769	0.0619366	0.677666	-0.0140364	0.120871	-0.25094	0.222867	0.907552	-0.0347138	0.058183	-0.14875	0.0793228	0.550753	-0.0566329	0.166102	-0.382186	0.26892	0.733139	0.00319081	0.0128699	-0.0220338	0.0284154	0.80419	85.852	0.761556
SCZ	90001705	0.0278897	29.7219	98	-0.00861175	0.0399248	-0.0868628	0.0696393	0.829222	-0.00861175	0.0399248	-0.0868628	0.0696393	0.829222	-0.0507847	0.107303	-0.261095	0.159526	0.636012	-0.0034856	0.0571749	-0.115546	0.108575	0.951388	-0.0414688	0.166139	-0.367095	0.284158	0.802894	0.00262112	0.0128651	-0.022594	0.0278362	0.838558	89.6327	0.689615
SCZ	90001706	0.027745	29.7219	97	0.0136635	0.0545089	-0.093172	0.120499	0.802072	0.0136635	0.0545089	-0.093172	0.120499	0.802072	-0.0969438	0.164743	-0.419833	0.225946	0.556226	-0.0406199	0.0780139	-0.193524	0.112284	0.602593	-0.0271634	0.22001	-0.458376	0.404049	0.90174	0.00327799	0.0171139	-0.0302646	0.0368206	0.848103	83.9597	0.804972
SCZ	90001707	0.0281576	29.7219	98	0.0178647	0.0543143	-0.0885894	0.124319	0.742221	0.0178647	0.0543143	-0.0885894	0.124319	0.742221	-0.117017	0.160504	-0.431599	0.197564	0.465963	-0.0469024	0.0770918	-0.198	0.104195	0.542925	0.068048	0.224868	-0.372685	0.508781	0.762184	-0.00400662	0.0174218	-0.0381527	0.0301395	0.818109	78.0075	0.921561
SCZ	90001708	0.0284508	29.7219	99	-0.0200561	0.0395578	-0.097588	0.0574758	0.61215	-0.0200561	0.0397208	-0.0979075	0.0577953	0.613611	-0.0255552	0.117781	-0.256401	0.205291	0.828229	-0.0298371	0.0585196	-0.144533	0.0848592	0.610146	-0.156783	0.164227	-0.482729	0.169162	0.342115	0.0109651	0.0127784	-0.0143965	0.0363267	0.392954	98.8094	0.458083
SCZ	90001709	0.027973	29.7219	98	0.000676965	0.0398533	-0.077434	0.0787879	0.986447	0.000676965	0.0398533	-0.077434	0.0787879	0.986447	-0.0101849	0.123007	-0.251275	0.230905	0.934011	-0.024081	0.0577728	-0.137314	0.0891516	0.676808	-0.00819004	0.166197	-0.33393	0.31755	0.960697	0.000707197	0.0128685	-0.0245145	0.0259289	0.956174	89.8018	0.685091
SCZ	90001710	0.0279235	29.7219	98	-0.00933395	0.0398592	-0.0874565	0.0687886	0.814851	-0.00933395	0.0398592	-0.0874565	0.0687886	0.814851	-0.161791	0.110936	-0.379221	0.0556388	0.144724	-0.0676605	0.0577519	-0.180852	0.0455311	0.241369	-0.063496	0.166016	-0.391512	0.26452	0.702113	0.00432308	0.0128634	-0.0210926	0.0297387	0.736813	95.2282	0.531893
SCZ	90001711	0.0282136	29.7219	99	-0.00295474	0.0395151	-0.0804029	0.0744935	0.940394	-0.00295474	0.0405823	-0.0824946	0.0765851	0.941958	-0.22868	0.120293	-0.464451	0.00709087	0.0572997	-0.0785137	0.0580499	-0.192289	0.0352619	0.176208	-0.0891567	0.170576	-0.427702	0.249388	0.602388	0.00687006	0.0132011	-0.0193305	0.0330706	0.603959	103.365	0.335837
SCZ	90001712	0.0278897	29.7219	98	-0.000830279	0.0399341	-0.0790997	0.0774392	0.983412	-0.000830279	0.0400489	-0.0793247	0.0776641	0.98346	-0.108581	0.104999	-0.314376	0.0972133	0.301082	-0.0507065	0.0578202	-0.164032	0.062619	0.380503	-0.0617	0.167348	-0.393882	0.270482	0.713168	0.00485606	0.0129592	-0.0208677	0.0305798	0.708695	97.5584	0.464988
SCZ	90001713	0.0273706	29.7219	96	0.032364	0.0394761	-0.0450077	0.109736	0.412309	0.032364	0.0394761	-0.0450077	0.109736	0.412309	0.0211498	0.14714	-0.26724	0.309539	0.885706	0.0125078	0.0558887	-0.0970321	0.122048	0.822914	-0.17426	0.165389	-0.498417	0.149896	0.292048	0.0164301	0.0127711	-0.00860078	0.041461	0.198266	75.1873	0.933485
SCZ	90001714	0.0282136	29.7219	99	0.00916193	0.0397853	-0.0688158	0.0871396	0.817871	0.00916193	0.040166	-0.069562	0.0878859	0.819567	-0.111648	0.132712	-0.371759	0.148464	0.400193	-0.0552045	0.0586441	-0.170145	0.0597357	0.346526	-0.0358249	0.169016	-0.371274	0.299625	0.832581	0.00358522	0.0130801	-0.0223751	0.0295455	0.784592	99.8847	0.428053
SCZ	90001715	0.0277524	29.7219	97	0.0145974	0.0401555	-0.0641059	0.0933007	0.716215	0.0145974	0.0401555	-0.0641059	0.0933007	0.716215	-0.0494318	0.118727	-0.282132	0.183269	0.677155	-0.0180936	0.0577367	-0.131256	0.0950683	0.753991	0.021707	0.170538	-0.31254	0.355954	0.898714	-0.000563521	0.0131372	-0.0263119	0.0251849	0.965785	86.8298	0.737483
SCZ	90001716	0.0276491	29.7219	97	-0.0178193	0.0401974	-0.0966048	0.0609663	0.657554	-0.0178193	0.0401974	-0.0966048	0.0609663	0.657554	-0.0193983	0.133619	-0.281286	0.24249	0.884572	-0.0199026	0.0582139	-0.134	0.0941946	0.732436	-0.0754072	0.166489	-0.401719	0.250904	0.650601	0.00459801	0.0128997	-0.020685	0.029881	0.721509	85.1249	0.778755
SCZ	90001717	0.027993	29.7219	98	0.02383	0.039995	-0.0545588	0.102219	0.551293	0.02383	0.039995	-0.0545588	0.102219	0.551293	0.0523404	0.145429	-0.232695	0.337376	0.718919	0.0331011	0.0583427	-0.0812485	0.147451	0.570472	0.0584164	0.170571	-0.275896	0.392729	0.731993	-0.00273954	0.013134	-0.0284817	0.0230026	0.834773	84.5225	0.812996
SCZ	90001718	0.0278897	29.7219	98	-0.00138624	0.0400513	-0.0798853	0.0771128	0.972389	-0.00138624	0.0409213	-0.0815904	0.078818	0.972976	-0.08877	0.106734	-0.297964	0.120424	0.405581	-0.0313847	0.0583085	-0.145667	0.0828978	0.590402	-0.0350319	0.171064	-0.374591	0.304527	0.838171	0.00268426	0.0132473	-0.0236113	0.0289799	0.839855	101.26	0.363476
SCZ	90001719	0.0274028	29.7219	96	-0.0162272	0.0403277	-0.095268	0.0628135	0.687401	-0.0162272	0.0403277	-0.095268	0.0628135	0.687401	0.0138791	0.118587	-0.218547	0.246305	0.90683	-0.00318068	0.0582373	-0.117324	0.110962	0.956444	-0.0339802	0.166246	-0.359816	0.291856	0.838043	0.00141955	0.0128962	-0.0238565	0.0266956	0.91235	78.8149	0.884792
SCZ	90001720	0.027955	29.7219	97	-0.00927043	0.040219	-0.0880981	0.0695573	0.817704	-0.00927043	0.040219	-0.0880981	0.0695573	0.817704	0.0617196	0.128533	-0.190201	0.31364	0.631097	0.00925917	0.0579927	-0.104404	0.122923	0.873148	0.000531397	0.171423	-0.335451	0.336514	0.997527	-0.000779492	0.0132519	-0.0267528	0.0251938	0.953095	87.0523	0.731861
SCZ	90001721	0.0279326	29.7219	98	0.018103	0.0384763	-0.0573092	0.0935152	0.638	0.018103	0.0384763	-0.0573092	0.0935152	0.638	-0.122954	0.114611	-0.347586	0.101679	0.283363	0.0167585	0.053618	-0.0883308	0.121848	0.754619	-0.00219491	0.159146	-0.314116	0.309726	0.988996	0.00162064	0.0123297	-0.0225452	0.0257865	0.895426	61.9711	0.997842
SCZ	90001722	0.0283223	29.7219	100	0.0462983	0.0381606	-0.0284952	0.121092	0.225035	0.0462983	0.0381606	-0.0284952	0.121092	0.225035	0.0570277	0.133069	-0.203782	0.317838	0.668245	0.0380366	0.054125	-0.0680464	0.14412	0.482209	0.0793153	0.159322	-0.23295	0.391581	0.618604	-0.00262458	0.0122961	-0.0267246	0.0214754	0.830978	83.6461	0.865474
SCZ	90001723	0.0275896	29.7219	97	0.0103746	0.0394615	-0.0669684	0.0877177	0.792623	0.0103746	0.0394615	-0.0669684	0.0877177	0.792623	0.0271264	0.122556	-0.213079	0.267331	0.824829	0.035205	0.0560145	-0.0745815	0.144991	0.529678	-0.125592	0.163987	-0.447	0.195816	0.443755	0.0107752	0.0126138	-0.0139475	0.0354979	0.392975	76.4588	0.929247
SCZ	90001724	0.0286473	29.7219	100	0.0196526	0.0386319	-0.0560645	0.0953697	0.610952	0.0196526	0.0386319	-0.0560645	0.0953697	0.610952	-0.0190092	0.126539	-0.26702	0.229002	0.880587	-0.00773931	0.0544346	-0.114429	0.0989505	0.886941	-0.0507659	0.159762	-0.363894	0.262362	0.750668	0.00563663	0.0124086	-0.0186838	0.0299571	0.649648	76.3224	0.955989
SCZ	90001725	0.0288311	29.7219	100	0.00850978	0.0381364	-0.0662362	0.0832557	0.823426	0.00850978	0.0381364	-0.0662362	0.0832557	0.823426	0.00357169	0.113511	-0.218906	0.226049	0.974898	0.00900815	0.0531275	-0.0951198	0.113136	0.865358	-0.0430035	0.15782	-0.352326	0.266319	0.78525	0.00413858	0.0123035	-0.0199759	0.0282531	0.736589	66.9726	0.994344
SCZ	90001726	0.0282365	29.7433	98	0.0343396	0.0387607	-0.04163	0.110309	0.375651	0.0343396	0.0387607	-0.04163	0.110309	0.375651	0.0516927	0.109801	-0.163513	0.266899	0.637794	0.042401	0.0544718	-0.0643617	0.149164	0.436331	-0.0363308	0.15937	-0.34869	0.276029	0.819673	0.00568768	0.0124412	-0.0186967	0.030072	0.647554	76.9371	0.933838
SCZ	90001727	0.0282755	29.7219	99	0.0699472	0.0526409	-0.0332271	0.173121	0.183927	0.0699472	0.0526409	-0.0332271	0.173121	0.183927	0.0129735	0.206087	-0.39095	0.416897	0.949805	0.0675336	0.0769031	-0.0831938	0.218261	0.379854	0.147314	0.213931	-0.271983	0.566611	0.491073	-0.006224	0.0166812	-0.0389186	0.0264706	0.709063	89.6532	0.714313
SCZ	90001728	0.0282115	29.7219	98	0.0550831	0.0533723	-0.0495247	0.159691	0.302047	0.0550831	0.0533723	-0.0495247	0.159691	0.302047	0.081282	0.1179	-0.149799	0.312363	0.490564	0.098493	0.0748632	-0.0482362	0.245222	0.188295	0.0661048	0.242496	-0.409179	0.541389	0.78516	-0.000873701	0.0187514	-0.0376258	0.0358784	0.962837	70.0401	0.982226
SCZ	90001729	0.0280491	29.7219	97	0.00716996	0.0394428	-0.0701365	0.0844764	0.855754	0.00716996	0.0394428	-0.0701365	0.0844764	0.855754	-0.0902724	0.120544	-0.326535	0.14599	0.453933	-0.0269364	0.054629	-0.134007	0.0801344	0.621956	-0.124425	0.162208	-0.442348	0.193497	0.44304	0.0105315	0.0125919	-0.0141481	0.0352111	0.402944	63.6771	0.995507
SCZ	90001730	0.0284838	29.7219	99	-0.00971873	0.0385743	-0.085323	0.0658855	0.801081	-0.00971873	0.0385743	-0.085323	0.0658855	0.801081	-0.0990618	0.105473	-0.305784	0.107661	0.347619	-0.0224586	0.0545317	-0.129339	0.0844215	0.680453	0.0057625	0.158537	-0.304964	0.316489	0.971005	-0.00124569	0.0123732	-0.0254968	0.0230054	0.919807	74.65	0.961952
SCZ	90001731	0.0280529	29.7219	97	-0.0105707	0.0390044	-0.087018	0.0658765	0.786381	-0.0105707	0.0390044	-0.087018	0.0658765	0.786381	-0.0827638	0.161412	-0.399126	0.233598	0.608128	-0.0458085	0.0559066	-0.155383	0.0637664	0.412572	0.0353898	0.159986	-0.278177	0.348957	0.824932	-0.00369809	0.0124844	-0.0281671	0.0207709	0.767065	76.1063	0.933179
SCZ	90001732	0.027731	29.7219	96	0.0121279	0.0394414	-0.0651758	0.0894316	0.75847	0.0121279	0.0394414	-0.0651758	0.0894316	0.75847	-0.12709	0.12425	-0.370615	0.116435	0.306374	0.0386714	0.055658	-0.0704163	0.147759	0.487178	-0.160053	0.168355	-0.490022	0.169917	0.341763	0.0136637	0.0129883	-0.0117929	0.0391203	0.292799	66.91	0.987222
SCZ	90001733	0.0281061	29.7219	98	0.00539851	0.0391065	-0.0712487	0.0820458	0.890204	0.00539851	0.0391065	-0.0712487	0.0820458	0.890204	-0.0951239	0.170223	-0.428755	0.238507	0.576285	-0.00338164	0.0571645	-0.115422	0.108659	0.952828	-0.283303	0.16219	-0.601189	0.0345826	0.0806823	0.0229382	0.0125062	-0.00157359	0.04745	0.0666332	92.792	0.602003
SCZ	90001734	0.0274615	29.7219	96	-0.012584	0.0397514	-0.0904953	0.0653272	0.751571	-0.012584	0.0397514	-0.0904953	0.0653272	0.751571	-0.0414906	0.114751	-0.266399	0.183418	0.717674	-0.0401661	0.0568884	-0.151665	0.0713331	0.480156	-0.0919866	0.184669	-0.453931	0.269958	0.618402	0.00621291	0.0141108	-0.0214438	0.0338696	0.659724	87.2709	0.701241
SCZ	90001735	0.0278373	29.7219	97	-0.00232506	0.0391531	-0.0790637	0.0744136	0.952646	-0.00232506	0.0391531	-0.0790637	0.0744136	0.952646	-0.131787	0.116523	-0.360167	0.0965932	0.258056	-0.023101	0.0548071	-0.130521	0.0843189	0.673393	-0.1405	0.160719	-0.455504	0.174504	0.382011	0.0110464	0.0124616	-0.0133779	0.0354706	0.375383	61.0837	0.997903
SCZ	90001736	0.0278247	29.7219	97	0.00399422	0.0392463	-0.0729271	0.0809155	0.918937	0.00399422	0.0392463	-0.0729271	0.0809155	0.918937	-0.0308271	0.12088	-0.267747	0.206093	0.798705	9.84966e-05	0.0555082	-0.108695	0.108892	0.998584	-0.082514	0.160382	-0.396858	0.23183	0.606915	0.00694528	0.0124848	-0.0175244	0.031415	0.578006	68.5508	0.98461
SCZ	90001737	0.0288311	29.7219	100	0.00209792	0.0381198	-0.0726156	0.0768114	0.956111	0.00209792	0.0381198	-0.0726156	0.0768114	0.956111	-0.0332804	0.0957299	-0.220908	0.154347	0.728103	-0.0326661	0.0536906	-0.137898	0.0725655	0.542913	-0.0617841	0.157734	-0.370938	0.247369	0.695282	0.00513236	0.0122969	-0.0189691	0.0292339	0.676408	75.2874	0.963589
SCZ	90001738	0.0286473	29.7219	100	0.0142707	0.0384947	-0.0611775	0.0897189	0.710847	0.0142707	0.0384947	-0.0611775	0.0897189	0.710847	0.000699788	0.12701	-0.248236	0.249636	0.995604	0.0117422	0.0545525	-0.0951786	0.118663	0.829575	-0.0926817	0.159172	-0.404653	0.219289	0.560382	0.00856126	0.0123631	-0.0156699	0.0327925	0.488632	74.1134	0.970939
SCZ	90001739	0.0279859	29.7219	98	-0.0389918	0.0388129	-0.115064	0.0370801	0.315085	-0.0389918	0.0388129	-0.115064	0.0370801	0.315085	-0.110269	0.114092	-0.333886	0.113347	0.333798	-0.0549478	0.0554105	-0.16355	0.0536548	0.321369	-0.137782	0.164657	-0.460503	0.18494	0.402716	0.0078488	0.0127133	-0.0170687	0.0327663	0.53699	73.5147	0.963791
SCZ	90001740	0.0280586	29.7219	98	0.00927	0.0392996	-0.0677558	0.0862958	0.813526	0.00927	0.0392996	-0.0677558	0.0862958	0.813526	-0.123326	0.119943	-0.358409	0.111758	0.303854	-0.00138742	0.056148	-0.111436	0.108661	0.980286	-0.199012	0.161238	-0.515032	0.117009	0.217102	0.0166068	0.0124682	-0.00783041	0.0410441	0.182882	86.3833	0.771448
SCZ	90001741	0.0287244	29.7219	100	0.00615543	0.0383851	-0.0690781	0.0813889	0.872598	0.00615543	0.0383851	-0.0690781	0.0813889	0.872598	0.0130792	0.132635	-0.246881	0.273039	0.921447	-0.0015011	0.0541631	-0.107659	0.104657	0.97789	-0.00341189	0.158405	-0.31388	0.307056	0.982816	0.000769187	0.0123558	-0.0234477	0.0249861	0.950361	80.3	0.915445
SCZ	90001742	0.0285212	29.7219	99	-0.023543	0.0388423	-0.0996725	0.0525865	0.544437	-0.023543	0.0388423	-0.0996725	0.0525865	0.544437	-0.093497	0.135077	-0.358243	0.171249	0.488828	-0.0404937	0.0540405	-0.146411	0.0654237	0.453663	-0.0636905	0.160676	-0.378611	0.25123	0.691818	0.00321522	0.0124861	-0.0212572	0.0276876	0.796791	63.352	0.997427
SCZ	90001743	0.0290716	29.7219	101	0.0106913	0.0382737	-0.0643238	0.0857063	0.779986	0.0106913	0.0382737	-0.0643238	0.0857063	0.779986	-0.00124018	0.141182	-0.277951	0.275471	0.992991	-0.021922	0.0552942	-0.130297	0.0864527	0.691765	-0.0463717	0.159371	-0.358734	0.26599	0.771077	0.00458043	0.0124183	-0.019759	0.0289199	0.712243	87.5357	0.808728
SCZ	90001744	0.0292981	29.7219	102	0.0441733	0.0376825	-0.029683	0.11803	0.241096	0.0441733	0.0396805	-0.033599	0.121946	0.265612	0.106886	0.135519	-0.158727	0.372499	0.430278	0.0526362	0.054614	-0.0544053	0.159678	0.335153	-0.125659	0.165134	-0.453279	0.201961	0.448476	0.013623	0.0128584	-0.0118878	0.0391337	0.291944	111.994	0.213693
SCZ	90001745	0.0291355	29.7219	101	-0.0191851	0.03816	-0.0939772	0.0556071	0.615137	-0.0191851	0.038829	-0.0952885	0.0569184	0.621242	0.0768068	0.128889	-0.175811	0.329424	0.551232	0.00749992	0.0561637	-0.102579	0.117579	0.893769	-0.167061	0.162668	-0.48983	0.155709	0.306923	0.0118183	0.0126242	-0.013231	0.0368675	0.351471	103.537	0.384279
SCZ	90001746	0.0273448	29.7219	94	0.0439976	0.0396568	-0.0337283	0.121724	0.267232	0.0439976	0.0396568	-0.0337283	0.121724	0.267232	-0.092455	0.130767	-0.348753	0.163843	0.479553	0.0104517	0.0565592	-0.100402	0.121306	0.853392	-0.153592	0.164469	-0.475945	0.16876	0.350371	0.0158191	0.0127789	-0.00922711	0.0408654	0.21575	68.1164	0.975497
SCZ	90001747	0.0290716	29.7219	101	0.0155612	0.038198	-0.0593056	0.0904279	0.683728	0.0155612	0.038198	-0.0593056	0.0904279	0.683728	0.0645794	0.108481	-0.14804	0.277199	0.55164	0.0303777	0.054786	-0.0770009	0.137756	0.579251	0.0336304	0.159035	-0.278073	0.345334	0.832525	-0.0014505	0.0123928	-0.02574	0.022839	0.906825	82.3567	0.90002
SCZ	90001748	0.0281959	29.7219	98	0.0436006	0.0386832	-0.0322172	0.119418	0.259692	0.0436006	0.0386832	-0.0322172	0.119418	0.259692	-0.0413015	0.105955	-0.24897	0.166367	0.696684	0.0402736	0.0541471	-0.0658526	0.1464	0.457008	-0.124808	0.159989	-0.438381	0.188764	0.435328	0.0135567	0.0124968	-0.0109365	0.0380499	0.278003	78.3181	0.917717
SCZ	90001749	0.0281214	29.7219	98	0.0427851	0.0538534	-0.0627656	0.148336	0.42692	0.0427851	0.0538534	-0.0627656	0.148336	0.42692	0.13575	0.165059	-0.18776	0.459259	0.410832	0.0531142	0.0759493	-0.0957436	0.201972	0.484341	0.0707925	0.220971	-0.362303	0.503888	0.748688	-0.00224337	0.017166	-0.035888	0.0314013	0.896023	78.4642	0.915865
SCZ	90001750	0.0279442	29.7219	97	0.0431399	0.0536648	-0.0620413	0.148321	0.421469	0.0431399	0.0536648	-0.0620413	0.148321	0.421469	0.182079	0.204695	-0.219116	0.583273	0.373727	0.058999	0.0752009	-0.088392	0.20639	0.432716	0.187563	0.220338	-0.244291	0.619417	0.394629	-0.0115408	0.0170769	-0.0450108	0.0219293	0.499159	63.9165	0.995198
SCZ	90001751	0.0279163	29.7219	98	0.00128508	0.0389204	-0.0749975	0.0775676	0.97366	0.00128508	0.0389204	-0.0749975	0.0775676	0.97366	0.129836	0.145575	-0.155485	0.415157	0.372453	0.0502648	0.0557314	-0.0589667	0.159496	0.367104	0.182765	0.163611	-0.137907	0.503437	0.263965	-0.0144055	0.0126143	-0.0391291	0.0103181	0.253456	72.4026	0.970834
SCZ	90001752	0.0280164	29.7219	98	0.00392201	0.0389903	-0.0724976	0.0803416	0.919876	0.00392201	0.0389903	-0.0724976	0.0803416	0.919876	0.00735774	0.120995	-0.229789	0.244504	0.95151	0.0166551	0.0546227	-0.0904034	0.123714	0.760434	-0.00921903	0.15908	-0.32101	0.302572	0.953787	0.00105646	0.0123989	-0.023245	0.0253579	0.932098	72.4574	0.970514
SCZ	90001753	0.0281196	29.7219	98	-0.0311795	0.0390891	-0.107793	0.0454337	0.425072	-0.0311795	0.0404501	-0.11046	0.0481012	0.440817	-0.0893804	0.129825	-0.343833	0.165072	0.491159	-0.0502591	0.0560503	-0.160116	0.0595974	0.36989	-0.0369786	0.166202	-0.366887	0.29293	0.824404	0.000466506	0.0129639	-0.0252666	0.0261997	0.971369	103.872	0.298117
SCZ	90001754	0.0288926	29.7219	101	-0.0230289	0.0383752	-0.098243	0.0521851	0.54844	-0.0230289	0.0433691	-0.108031	0.0619729	0.59542	-0.00781412	0.168596	-0.338255	0.322627	0.963033	-0.0150533	0.0555611	-0.123951	0.0938444	0.786443	-0.163318	0.179806	-0.520091	0.193455	0.365924	0.0112415	0.0139811	-0.0165	0.0389831	0.423294	127.72	0.0321733
SCZ	90001755	0.0288015	29.7219	100	-0.0426527	0.0385563	-0.118222	0.0329162	0.26862	-0.0426527	0.0410661	-0.123141	0.0378353	0.298974	-0.110996	0.140358	-0.386093	0.164101	0.429058	-0.0573642	0.057416	-0.169897	0.0551691	0.317747	-0.130841	0.171064	-0.470312	0.208629	0.446188	0.00706076	0.0132926	-0.019318	0.0334395	0.596497	112.308	0.17021
SCZ	90001756	0.0278405	29.7219	97	-0.00636119	0.0395397	-0.0838577	0.0711353	0.872187	-0.00636119	0.0395397	-0.0838577	0.0711353	0.872187	0.123297	0.140295	-0.151676	0.398269	0.379487	0.012857	0.0567313	-0.0983344	0.124048	0.820712	-0.043187	0.178426	-0.392895	0.306521	0.808746	0.00289491	0.0136775	-0.0239124	0.0297023	0.832376	83.4878	0.815094
SCZ	90001757	0.0280848	29.7219	97	-0.0469743	0.0389551	-0.123325	0.0293763	0.227872	-0.0469743	0.0389551	-0.123325	0.0293763	0.227872	0.0391869	0.110453	-0.177296	0.25567	0.722751	-0.0261541	0.0548385	-0.133635	0.0813273	0.633412	-0.0563459	0.160714	-0.37134	0.258648	0.725891	0.000753252	0.0125324	-0.0238097	0.0253162	0.952072	82.9072	0.827139
SCZ	90001758	0.0289717	29.7219	101	-0.00441735	0.0381073	-0.0791064	0.0702717	0.907717	-0.00441735	0.0381073	-0.0791064	0.0702717	0.907717	-0.0733418	0.12622	-0.320728	0.174045	0.561197	0.000106247	0.0561357	-0.109918	0.11013	0.99849	-0.0989633	0.158465	-0.413157	0.21523	0.533422	0.0075773	0.0123274	-0.0168645	0.0320191	0.539877	99.2292	0.502972
SCZ	90001759	0.0287486	29.7219	100	0.0083569	0.0384454	-0.0669947	0.0837085	0.827919	0.0083569	0.0384454	-0.0669947	0.0837085	0.827919	0.0327592	0.116687	-0.195944	0.261462	0.778907	0.0238711	0.0545829	-0.0831095	0.130852	0.661868	-0.080197	0.159047	-0.391924	0.23153	0.614097	0.00711687	0.0124032	-0.017193	0.0314267	0.566108	91.6063	0.688438
SCZ	90001760	0.0271073	29.7219	94	0.0432061	0.0398951	-0.0349869	0.121399	0.278812	0.0432061	0.0398951	-0.0349869	0.121399	0.278812	0.0928092	0.0990238	-0.101274	0.286892	0.348634	0.0918792	0.0565066	-0.0188717	0.20263	0.103952	-0.0509406	0.165167	-0.374661	0.27278	0.757763	0.00750925	0.0127838	-0.0175465	0.032565	0.556933	69.646	0.966469
SCZ	90001761	0.0284164	29.7219	99	-0.0451328	0.0390389	-0.121648	0.031382	0.247641	-0.0451328	0.0395754	-0.122699	0.0324336	0.254109	-0.0823484	0.142315	-0.361282	0.196585	0.562837	-0.0443691	0.0563633	-0.154839	0.066101	0.431166	-0.0219836	0.163897	-0.347273	0.303306	0.893577	-0.00185294	0.0127266	-0.0271118	0.0234059	0.884543	100.712	0.405355
SCZ	90001762	0.0283742	29.7219	99	0.0356028	0.0387402	-0.0403265	0.111532	0.358088	0.0356028	0.0387402	-0.0403265	0.111532	0.358088	0.0169291	0.120527	-0.219299	0.253157	0.888297	0.0376268	0.0545892	-0.0693661	0.14462	0.490652	0.0415946	0.15923	-0.270491	0.35368	0.79392	-0.000481513	0.0124115	-0.0248076	0.0238446	0.969053	66.9107	0.993103
SCZ	90001763	0.028156	29.7219	98	-0.0303249	0.0392935	-0.107339	0.0466889	0.44026	-0.0303249	0.0392935	-0.107339	0.0466889	0.44026	-0.150952	0.116369	-0.37903	0.0771269	0.194568	-0.0105728	0.0556096	-0.119566	0.09842	0.849211	0.0611887	0.164023	-0.26029	0.382668	0.709111	-0.00728292	0.0126733	-0.0321222	0.0175563	0.565518	68.131	0.988528
SCZ	90001764	0.0281826	29.7219	98	-0.0891955	0.0390106	-0.165655	-0.0127361	0.0222283	-0.0891955	0.0390106	-0.165655	-0.0127361	0.0222283	-0.0162618	0.121989	-0.255356	0.222832	0.893952	-0.0696917	0.0546848	-0.176872	0.0374887	0.202513	-0.203575	0.179521	-0.555429	0.148279	0.256799	0.00901088	0.0138048	-0.0180461	0.0360678	0.513927	63.2932	0.996799
SCZ	90001765	0.0283036	29.7219	98	-0.0710548	0.0392179	-0.14792	0.00581084	0.0700177	-0.0710548	0.0392179	-0.14792	0.00581084	0.0700177	-0.111171	0.11747	-0.341408	0.119066	0.343955	-0.0887911	0.0542109	-0.195042	0.0174602	0.101446	-0.196242	0.191201	-0.570989	0.178505	0.30472	0.00975504	0.0145823	-0.0188258	0.0383358	0.503518	68.6873	0.98692
SCZ	90001766	0.0284123	29.7219	98	0.0137479	0.039544	-0.063757	0.0912528	0.728095	0.0137479	0.039544	-0.063757	0.0912528	0.728095	-0.0454118	0.113257	-0.267392	0.176569	0.688449	-0.00843835	0.0555019	-0.11722	0.100343	0.879158	-0.0388699	0.170063	-0.372187	0.294447	0.819209	0.0042011	0.0132059	-0.0216821	0.0300843	0.750393	57.6545	0.999489
SCZ	90001767	0.0271092	29.7219	95	0.0134377	0.0558842	-0.0960933	0.122969	0.809977	0.0134377	0.0558842	-0.0960933	0.122969	0.809977	0.0319367	0.190024	-0.340504	0.404378	0.866531	0.0332352	0.0780651	-0.11977	0.18624	0.6703	-0.0826237	0.227005	-0.527545	0.362297	0.715878	0.00768704	0.0176063	-0.0268207	0.0421948	0.662397	68.9328	0.975699
SCZ	90001768	0.0282713	29.7219	99	-0.0953969	0.0389161	-0.171671	-0.0191226	0.0142324	-0.0953969	0.0389161	-0.171671	-0.0191226	0.0142324	-0.118445	0.116969	-0.3477	0.110811	0.311244	-0.0996301	0.0552938	-0.208004	0.00874366	0.0715717	-0.326159	0.162095	-0.643859	-0.0084597	0.0442037	0.0183203	0.0124924	-0.00616428	0.0428049	0.142507	81.01	0.893142
SCZ	90001769	0.0275682	29.7219	96	0.0212374	0.0405581	-0.058255	0.10073	0.600537	0.0212374	0.0405581	-0.058255	0.10073	0.600537	-0.0716215	0.0938076	-0.255481	0.112238	0.445169	-0.0107453	0.0560558	-0.120613	0.0991221	0.847986	0.09038	0.191765	-0.285473	0.466232	0.637422	-0.00540315	0.0146465	-0.0341097	0.0233034	0.712199	62.4182	0.996042
SCZ	90001770	0.0276997	29.7219	96	-0.0264876	0.0401268	-0.105135	0.0521594	0.50919	-0.0264876	0.0401268	-0.105135	0.0521594	0.50919	-0.00294752	0.125998	-0.249899	0.244004	0.981336	-0.023264	0.0550426	-0.131146	0.0846176	0.672548	-0.0940254	0.193737	-0.473743	0.285692	0.627446	0.00527375	0.0148001	-0.0237339	0.0342814	0.721592	52.4421	0.999882
SCZ	90001771	0.0285092	29.7219	99	-0.0499752	0.0389153	-0.126248	0.0262973	0.19907	-0.0499752	0.0389153	-0.126248	0.0262973	0.19907	-0.0673649	0.13189	-0.325864	0.191134	0.609514	-0.0629029	0.0531387	-0.167053	0.0412472	0.236513	-0.146565	0.180121	-0.499596	0.206466	0.415816	0.00760416	0.0138454	-0.0195323	0.0347406	0.582855	55.9487	0.999799
SCZ	90001772	0.0279261	29.7219	97	-0.0476998	0.0392076	-0.124545	0.0291457	0.223758	-0.0476998	0.0392076	-0.124545	0.0291457	0.223758	0.0504948	0.0941401	-0.134017	0.235006	0.591697	-0.0289828	0.0546445	-0.136084	0.0781184	0.595842	-0.0942074	0.162985	-0.413652	0.225237	0.563255	0.00371979	0.0126531	-0.0210799	0.0285195	0.768771	61.7881	0.9974
SCZ	90001773	0.0289145	29.7219	100	-0.018131	0.0391045	-0.0947743	0.0585124	0.642895	-0.018131	0.0391045	-0.0947743	0.0585124	0.642895	0.0444173	0.1065	-0.164319	0.253154	0.676632	0.0018408	0.0550024	-0.105962	0.109643	0.973302	0.0677305	0.168811	-0.263133	0.398594	0.688258	-0.00679909	0.013004	-0.0322865	0.0186883	0.601081	58.1959	0.999644
SCZ	90001774	0.0283028	29.7219	98	-0.051566	0.0387175	-0.127451	0.0243188	0.182908	-0.051566	0.0387175	-0.127451	0.0243188	0.182908	-0.0351786	0.126106	-0.282342	0.211985	0.780275	-0.051129	0.0536578	-0.156296	0.0540383	0.340654	-0.129329	0.159026	-0.441014	0.182357	0.416073	0.00623141	0.0123599	-0.0179936	0.0304564	0.614147	64.8267	0.99507
SCZ	90001775	0.028001	29.7219	97	0.0235631	0.0396576	-0.0541643	0.10129	0.552403	0.0235631	0.0396576	-0.0541643	0.10129	0.552403	-0.00947837	0.133119	-0.270386	0.251429	0.943237	0.0207939	0.0560383	-0.0890391	0.130627	0.710589	0.0863535	0.169317	-0.245502	0.418209	0.610044	-0.0050132	0.0131423	-0.0307716	0.0207452	0.702865	70.0162	0.978727
SCZ	90001776	0.0284671	29.7219	99	0.0456002	0.0386428	-0.0301383	0.121339	0.237983	0.0456002	0.0386428	-0.0301383	0.121339	0.237983	-0.0180708	0.109051	-0.231807	0.195665	0.868385	0.0137772	0.0551272	-0.09427	0.121824	0.802652	0.0514177	0.158507	-0.259251	0.362086	0.745645	-0.00046823	0.0123728	-0.0247184	0.0237819	0.969812	81.7501	0.881704
SCZ	90001777	0.0284915	29.7219	99	-0.0379059	0.0384505	-0.113267	0.0374557	0.324213	-0.0379059	0.0384505	-0.113267	0.0374557	0.324213	-0.0654996	0.129634	-0.319578	0.188579	0.613373	-0.0364825	0.05558	-0.145417	0.0724522	0.511569	-0.113526	0.162265	-0.43156	0.204508	0.484156	0.00600998	0.0125289	-0.0185461	0.0305661	0.631447	86.4251	0.792076
SCZ	90001778	0.0276217	29.7219	96	-0.0302233	0.0392887	-0.107228	0.0467811	0.441737	-0.0302233	0.0392887	-0.107228	0.0467811	0.441737	-0.051321	0.150251	-0.345807	0.243165	0.732675	-0.0638397	0.0556232	-0.172859	0.0451798	0.251085	-0.107758	0.163373	-0.427963	0.212448	0.509523	0.006189	0.0126582	-0.0186206	0.0309986	0.624889	70.6455	0.971015
SCZ	90001779	0.028978	29.7219	101	-0.0109749	0.0387765	-0.0869755	0.0650257	0.777154	-0.0109749	0.040363	-0.0900849	0.0681351	0.785695	0.0369834	0.13337	-0.224417	0.298384	0.781551	0.00261157	0.0571425	-0.109386	0.114609	0.963547	0.0587706	0.175405	-0.289271	0.406812	0.738291	-0.00551927	0.0135049	-0.0323159	0.0212773	0.683652	108.35	0.267105
SCZ	90001780	0.0281008	29.7219	97	0.0182598	0.0393443	-0.0588536	0.0953732	0.642574	0.0182598	0.0393443	-0.0588536	0.0953732	0.642574	-0.0517252	0.116672	-0.280398	0.176947	0.65752	-0.025934	0.0547963	-0.133333	0.0814648	0.636013	-0.118893	0.172594	-0.45717	0.219384	0.490911	0.0108813	0.0133325	-0.01525	0.0370126	0.414417	62.7718	0.996525
SCZ	90001781	0.0280919	29.7219	97	-0.0447666	0.0543158	-0.151224	0.0616904	0.409831	-0.0447666	0.0543158	-0.151224	0.0616904	0.409831	0.14847	0.172266	-0.189166	0.486107	0.388762	0.0091033	0.0782611	-0.144286	0.162492	0.907399	-0.0394667	0.235472	-0.500984	0.422051	0.866893	-0.000421041	0.0182022	-0.0360966	0.0352545	0.981545	86.2877	0.75096
SCZ	90001782	0.0278311	29.7219	98	0.0199025	0.0525826	-0.0831575	0.122962	0.70506	0.0199025	0.0525826	-0.0831575	0.122962	0.70506	0.0214142	0.168535	-0.308909	0.351737	0.898892	0.0257795	0.0758566	-0.122897	0.174456	0.733973	-0.319711	0.215577	-0.742234	0.102812	0.138062	0.0270874	0.016675	-0.00559497	0.0597698	0.104283	71.8122	0.974109
SCZ	90001783	0.0282417	29.7219	98	-0.0340673	0.0386999	-0.109918	0.0417831	0.3787	-0.0340673	0.0386999	-0.109918	0.0417831	0.3787	-0.133907	0.128464	-0.385692	0.117877	0.297238	-0.0807458	0.0554473	-0.18942	0.027929	0.14532	-0.0361815	0.158872	-0.347564	0.275201	0.819848	0.000169915	0.012384	-0.0241022	0.0244421	0.989053	83.6603	0.830737
SCZ	90001784	0.028181	29.7219	98	-0.00886774	0.0397523	-0.0867809	0.0690454	0.823477	-0.00886774	0.0397523	-0.0867809	0.0690454	0.823477	0.123291	0.133229	-0.137832	0.384415	0.354752	0.0507604	0.0562772	-0.059541	0.161062	0.367073	0.097845	0.171076	-0.237458	0.433148	0.567364	-0.0084515	0.0131781	-0.0342802	0.0173772	0.52131	86.6757	0.764538
SCZ	90001785	0.027873	29.7219	97	-0.000674757	0.0393724	-0.0778433	0.0764937	0.986327	-0.000674757	0.0393724	-0.0778433	0.0764937	0.986327	0.119141	0.141009	-0.157232	0.395514	0.398158	0.00279482	0.0563897	-0.107727	0.113317	0.960471	-0.136887	0.164319	-0.458946	0.185171	0.40481	0.0108457	0.0127024	-0.0140506	0.0357419	0.393201	70.4286	0.976782
SCZ	90001786	0.0273482	29.7219	94	-0.0153881	0.0400885	-0.0939601	0.0631839	0.701087	-0.0153881	0.0400885	-0.0939601	0.0631839	0.701087	-0.0504995	0.117696	-0.281179	0.18018	0.667873	-0.0149604	0.0571258	-0.126925	0.0970042	0.793411	0.0846073	0.193901	-0.295431	0.464646	0.662588	-0.00777463	0.01475	-0.0366842	0.0211349	0.59813	77.079	0.883353
SCZ	90001787	0.0274261	29.7219	95	-0.0203919	0.0395623	-0.0979326	0.0571489	0.606248	-0.0203919	0.0395623	-0.0979326	0.0571489	0.606248	-0.101862	0.12264	-0.342233	0.138509	0.406215	-0.0361046	0.0554891	-0.144861	0.072652	0.515265	-0.257	0.163299	-0.577059	0.0630604	0.115534	0.0189184	0.0126679	-0.00591019	0.0437469	0.135329	65.2536	0.989528
SCZ	90001788	0.0274875	29.7219	96	0.0700672	0.0393429	-0.00704357	0.147178	0.0749233	0.0700672	0.0393429	-0.00704357	0.147178	0.0749233	-0.0610493	0.12573	-0.307475	0.185376	0.627279	0.0512448	0.0562336	-0.0589711	0.161461	0.362146	0.0554047	0.160798	-0.259754	0.370563	0.730424	0.00116596	0.0123981	-0.0231338	0.0254657	0.925074	71.5207	0.965525
SCZ	90001789	0.0281658	29.7219	98	-0.0317241	0.0384775	-0.107139	0.0436905	0.409664	-0.0317241	0.0384775	-0.107139	0.0436905	0.409664	-0.00466005	0.120036	-0.239927	0.230607	0.969032	-0.0187787	0.0535336	-0.123703	0.0861453	0.725751	-0.219167	0.161703	-0.5361	0.0977659	0.175302	0.0149097	0.0124929	-0.00957591	0.0393953	0.232691	64.1578	0.995903
SCZ	90001790	0.0278833	29.7219	97	-0.012908	0.0388539	-0.0890603	0.0632442	0.739724	-0.012908	0.0388539	-0.0890603	0.0632442	0.739724	-0.195122	0.121213	-0.432696	0.0424516	0.107454	-0.0402573	0.0552727	-0.14859	0.0680752	0.466405	-0.196294	0.162151	-0.514104	0.121515	0.226061	0.0146832	0.0126047	-0.0100216	0.0393881	0.24406	71.7477	0.969595
SCZ	90001791	0.0285877	29.7219	99	-0.0188302	0.0393175	-0.0958911	0.0582307	0.631991	-0.0188302	0.0393175	-0.0958911	0.0582307	0.631991	-0.0175847	0.126252	-0.265035	0.229866	0.889228	-0.0101544	0.0563305	-0.12056	0.100251	0.856944	0.00677917	0.169623	-0.325676	0.339234	0.96812	-0.00204089	0.0131496	-0.0278137	0.0237319	0.87666	87.991	0.755772
SCZ	90001792	0.0276687	29.7219	96	-0.0201666	0.0393776	-0.0973453	0.057012	0.608557	-0.0201666	0.0393776	-0.0973453	0.057012	0.608557	0.0655359	0.136433	-0.201868	0.33294	0.630977	-0.0156401	0.055599	-0.124612	0.093332	0.778479	-0.0727042	0.182782	-0.430951	0.285542	0.690804	0.00412842	0.0140258	-0.0233617	0.0316185	0.768495	72.7024	0.956879
SCZ	90001793	0.0278619	29.7219	97	-0.0255861	0.0391782	-0.102374	0.0512017	0.513711	-0.0255861	0.0391782	-0.102374	0.0512017	0.513711	-0.082825	0.121962	-0.321866	0.156216	0.497071	-0.0208439	0.0536484	-0.125993	0.0843049	0.697625	-0.174639	0.163114	-0.494336	0.145058	0.284323	0.0119313	0.0126746	-0.0129105	0.0367731	0.346523	59.1832	0.998862
SCZ	90001794	0.028758	29.7219	100	0.010771	0.039083	-0.0658303	0.0873723	0.782861	0.010771	0.039083	-0.0658303	0.0873723	0.782861	-0.00876207	0.118808	-0.241622	0.224098	0.94121	0.0115955	0.0560971	-0.0983528	0.121544	0.836242	0.096771	0.169175	-0.234806	0.428348	0.567311	-0.0068224	0.0130577	-0.0324149	0.0187701	0.601334	85.7468	0.826279
SCZ	90001795	0.0271212	29.7219	95	-0.0493868	0.0397466	-0.127289	0.0285151	0.214037	-0.0493868	0.0397466	-0.127289	0.0285151	0.214037	-0.140687	0.124588	-0.384875	0.103501	0.258807	-0.0749263	0.0555532	-0.183809	0.033956	0.177424	0.0673791	0.163016	-0.252127	0.386885	0.679366	-0.00933564	0.0126401	-0.0341097	0.0154385	0.460166	64.0171	0.992349
SCZ	90001796	0.028627	29.7433	99	-0.0262686	0.0378302	-0.100414	0.0478773	0.487444	-0.0262686	0.0378302	-0.100414	0.0478773	0.487444	0.0423507	0.137667	-0.227472	0.312173	0.758363	-0.0436175	0.0541112	-0.149673	0.0624384	0.420201	-0.112332	0.156369	-0.418809	0.194145	0.472523	0.00694376	0.0122413	-0.0170488	0.0309363	0.570551	83.9395	0.843413
SCZ	90001797	0.0278317	29.7219	97	-0.064659	0.0380691	-0.139273	0.00995498	0.0894199	-0.064659	0.0380691	-0.139273	0.00995498	0.0894199	-0.17455	0.144698	-0.458153	0.109054	0.227702	-0.118584	0.0549488	-0.226282	-0.0108863	0.0309216	-0.113445	0.155609	-0.418432	0.191542	0.465977	0.00393303	0.0121636	-0.0199073	0.0277733	0.746436	80.7427	0.867943
SCZ	90001798	0.02807	29.7219	97	0.00310329	0.0392252	-0.0737767	0.0799832	0.936941	0.00310329	0.0392252	-0.0737767	0.0799832	0.936941	-0.0560706	0.102653	-0.257266	0.145125	0.584917	-0.0281067	0.0542064	-0.134349	0.0781359	0.6041	-0.281888	0.168274	-0.611698	0.0479223	0.0938998	0.0226898	0.0130282	-0.00284494	0.0482245	0.0815793	61.4614	0.997645
SCZ	90001799	0.0288048	29.7433	100	-0.0290011	0.0495013	-0.126022	0.0680196	0.557966	-0.0290011	0.0495013	-0.126022	0.0680196	0.557966	0.0590306	0.169387	-0.272962	0.391023	0.727468	0.00189103	0.0695169	-0.13436	0.138142	0.978298	0.111512	0.201721	-0.283853	0.506878	0.580397	-0.0113315	0.01577	-0.0422402	0.0195772	0.472422	75.6677	0.960923
SCZ	90001800	0.0288585	29.7219	100	0.0283393	0.0393113	-0.0487094	0.105388	0.470974	0.0283393	0.0393113	-0.0487094	0.105388	0.470974	0.0706353	0.138141	-0.200116	0.341387	0.609122	0.0453142	0.0570768	-0.0665543	0.157183	0.427245	0.173135	0.180439	-0.180519	0.526788	0.337297	-0.0114381	0.0139114	-0.038704	0.0158278	0.410956	93.0207	0.650309
SCZ	90001801	0.0285632	29.7219	99	-0.0086124	0.0530788	-0.112645	0.0954201	0.871104	-0.0086124	0.0530788	-0.112645	0.0954201	0.871104	-0.0151155	0.187026	-0.38168	0.351449	0.935585	-0.0207216	0.0765995	-0.170854	0.129411	0.786761	0.137698	0.215448	-0.284574	0.559969	0.522744	-0.0117769	0.0168076	-0.0447191	0.0211653	0.483495	90.8256	0.683527
SCZ	90001802	0.0283106	29.7219	98	0.0304787	0.0392107	-0.0463729	0.10733	0.436979	0.0304787	0.0392107	-0.0463729	0.10733	0.436979	0.112009	0.114299	-0.112012	0.33603	0.327103	0.0576454	0.0547467	-0.0496562	0.164947	0.292365	-0.0384256	0.161658	-0.355269	0.278418	0.812116	0.00555965	0.0126541	-0.019242	0.0303613	0.660404	66.643	0.992046
SCZ	90001803	0.028282	29.7433	99	-0.029644	0.0390636	-0.106207	0.0469191	0.447932	-0.029644	0.0390636	-0.106207	0.0469191	0.447932	-0.0874329	0.123388	-0.329268	0.154403	0.478571	-0.0407443	0.0547172	-0.147988	0.0664994	0.456492	-0.163073	0.160793	-0.478222	0.152076	0.310498	0.0106791	0.0124837	-0.0137884	0.0351466	0.392305	72.4535	0.975242
SCZ	90001804	0.0280033	29.7219	97	0.0532812	0.0389883	-0.0231345	0.129697	0.171753	0.0532812	0.0389883	-0.0231345	0.129697	0.171753	0.0376458	0.126618	-0.210521	0.285813	0.766224	0.0677235	0.0540784	-0.0382682	0.173715	0.210453	-0.0233439	0.159414	-0.335789	0.289101	0.883577	0.00616889	0.0124442	-0.0182214	0.0305592	0.62009	72.9158	0.961876
SCZ	90001805	0.0283154	29.7219	99	0.0488681	0.0391722	-0.027908	0.125644	0.212207	0.0488681	0.0391722	-0.027908	0.125644	0.212207	-0.081516	0.111795	-0.30063	0.137597	0.465905	0.0392252	0.0543759	-0.0673495	0.1458	0.470681	-0.00448995	0.161825	-0.32166	0.312681	0.977865	0.00427545	0.012581	-0.0203828	0.0289337	0.733981	68.5739	0.98956
SCZ	90001806	0.0282565	29.7219	98	0.0350287	0.0393388	-0.042074	0.112131	0.373232	0.0350287	0.0393388	-0.042074	0.112131	0.373232	0.0761363	0.104383	-0.128452	0.280724	0.465763	0.0297022	0.0542598	-0.0766452	0.13605	0.5841	0.0687957	0.16511	-0.254814	0.392406	0.676923	-0.00269141	0.0127812	-0.027742	0.0223592	0.833218	66.4085	0.992507
SCZ	90001807	0.0286816	29.7433	99	-0.0597224	0.0376874	-0.133588	0.0141434	0.113039	-0.0597224	0.0376874	-0.133588	0.0141434	0.113039	-0.0122289	0.129611	-0.266261	0.241804	0.92483	-0.043203	0.0524454	-0.145994	0.0595881	0.41007	0.0534333	0.157464	-0.255191	0.362057	0.734356	-0.00908548	0.0122756	-0.0331452	0.0149743	0.459225	66.6713	0.993518
SCZ	90001808	0.0285849	29.7219	99	-0.00110398	0.0389197	-0.0773852	0.0751772	0.977371	-0.00110398	0.0389197	-0.0773852	0.0751772	0.977371	-0.041179	0.107817	-0.252497	0.170139	0.702511	-0.0117184	0.0546662	-0.118862	0.0954254	0.830264	-0.138171	0.161114	-0.45395	0.177608	0.391116	0.0110398	0.0125924	-0.0136408	0.0357204	0.380646	62.2259	0.998173
SCZ	90001809	0.0277832	29.7219	96	0.0156807	0.0381271	-0.0590472	0.0904085	0.680873	0.0156807	0.0381271	-0.0590472	0.0904085	0.680873	0.10943	0.134452	-0.154092	0.372952	0.415707	0.0535826	0.0526105	-0.049532	0.156697	0.308451	-0.0210076	0.158788	-0.332227	0.290212	0.894747	0.00294289	0.0123643	-0.0212907	0.0271765	0.81187	57.6199	0.999129
SCZ	90001810	0.0272271	29.7219	95	0.125682	0.0541854	0.0194806	0.231883	0.0203689	0.125682	0.0541854	0.0194806	0.231883	0.0203689	0.0577419	0.159369	-0.254616	0.3701	0.717116	0.11379	0.0746386	-0.0324986	0.260079	0.127371	0.126956	0.230587	-0.324987	0.578899	0.581924	-0.000100568	0.0176914	-0.034775	0.0345739	0.995464	55.0543	0.999545
SCZ	90001811	0.0284266	29.7219	99	0.034477	0.0394587	-0.0428607	0.111815	0.382255	0.034477	0.0394587	-0.0428607	0.111815	0.382255	0.090716	0.102808	-0.110784	0.292215	0.377569	0.0479373	0.0544037	-0.058692	0.154567	0.378242	-0.0695329	0.186144	-0.434368	0.295303	0.708744	0.00817425	0.0142968	-0.0198469	0.0361954	0.567489	63.0994	0.997614
SCZ	90001812	0.0286583	29.7219	100	-0.00258316	0.0388281	-0.0786848	0.0735184	0.946957	-0.00258316	0.0404763	-0.0819153	0.076749	0.949114	-0.0552429	0.122786	-0.295898	0.185413	0.652773	-0.0214364	0.0557099	-0.130626	0.087753	0.700396	-0.116254	0.179701	-0.472865	0.240357	0.519189	0.0089364	0.0137622	-0.0183743	0.0362471	0.517636	107.584	0.260993
SCZ	90001813	0.0291123	29.7219	101	0.0448442	0.0389719	-0.0315393	0.121228	0.249863	0.0448442	0.0389719	-0.0315393	0.121228	0.249863	-0.0105981	0.126513	-0.258559	0.237363	0.933238	0.0214458	0.055306	-0.0869518	0.129844	0.698188	-0.25807	0.166057	-0.583536	0.0673967	0.120161	0.0241611	0.0128752	-0.00107379	0.0493961	0.0605778	88.777	0.781647
SCZ	90001814	0.0268691	29.7219	95	0.0129399	0.039131	-0.0637556	0.0896353	0.740886	0.0129399	0.039131	-0.0637556	0.0896353	0.740886	-0.026481	0.133765	-0.288655	0.235693	0.843071	-0.0167682	0.0547541	-0.124084	0.0905479	0.759418	-0.00217827	0.165726	-0.326996	0.32264	0.989513	0.0011973	0.0127538	-0.0237997	0.0261943	0.925206	67.2822	0.983067
SCZ	90001815	0.029047	29.7219	101	0.05866	0.0377866	-0.0154004	0.13272	0.120566	0.05866	0.0392242	-0.018218	0.135538	0.134782	0.106026	0.1392	-0.166801	0.378854	0.446249	0.0906849	0.054704	-0.016533	0.197903	0.0973704	-0.108839	0.162416	-0.431107	0.213429	0.504337	0.0134407	0.0126475	-0.0116547	0.0385361	0.290497	107.754	0.280427
SCZ	90001816	0.0291036	29.7219	101	0.0464623	0.0386501	-0.0292904	0.122215	0.229314	0.0464623	0.0386501	-0.0292904	0.122215	0.229314	0.108274	0.096406	-0.0806786	0.297226	0.261395	0.0524241	0.0530075	-0.0514688	0.156317	0.322666	-0.0922411	0.178744	-0.442573	0.258091	0.605819	0.0109615	0.0137917	-0.0160697	0.0379928	0.426735	63.4307	0.998377
SCZ	90001817	0.0277149	29.7219	97	0.0286987	0.0381435	-0.0460612	0.103459	0.451818	0.0286987	0.0381435	-0.0460612	0.103459	0.451818	0.0442667	0.135524	-0.221355	0.309889	0.743945	0.0196299	0.0543696	-0.0869326	0.126192	0.718066	0.0292554	0.176796	-0.317258	0.375769	0.86857	-4.36385e-05	0.0135327	-0.0265672	0.0264799	0.997427	78.0817	0.909021
SCZ	90001818	0.0287656	29.7219	100	0.0277937	0.0391981	-0.0490332	0.104621	0.478289	0.0277937	0.0391981	-0.0490332	0.104621	0.478289	-0.0872909	0.144772	-0.371039	0.196457	0.546539	-0.00152987	0.0549073	-0.109146	0.106086	0.977772	-0.194339	0.180235	-0.547593	0.158916	0.280923	0.0175598	0.0139068	-0.00969697	0.0448166	0.206704	61.4096	0.998906
SCZ	90001819	0.0278493	29.7219	97	0.0236654	0.0393895	-0.0535366	0.100867	0.547969	0.0236654	0.0393895	-0.0535366	0.100867	0.547969	0.120928	0.12123	-0.116678	0.358534	0.318517	0.0352831	0.0559649	-0.074406	0.144972	0.5284	-0.146635	0.167253	-0.474445	0.181174	0.380634	0.0134978	0.0128834	-0.0117531	0.0387488	0.29478	79.5537	0.887537
SCZ	90001820	0.0283964	29.7219	99	0.0272696	0.0392651	-0.0496885	0.104228	0.487368	0.0272696	0.0392651	-0.0496885	0.104228	0.487368	-0.0705801	0.152939	-0.370335	0.229175	0.644446	-0.0163057	0.0561181	-0.126295	0.0936837	0.771388	-0.0297688	0.161363	-0.346034	0.286497	0.853634	0.00456355	0.0125223	-0.0199798	0.0291069	0.715534	94.1831	0.590355
SCZ	90001821	0.0282444	29.7219	98	-0.0132611	0.0398758	-0.0914163	0.0648941	0.739467	-0.0132611	0.040522	-0.0926827	0.0661605	0.743474	-0.149337	0.130721	-0.405545	0.106872	0.253284	-0.057057	0.0579247	-0.170587	0.0564733	0.324614	-0.215567	0.176988	-0.566886	0.135752	0.226219	0.0159102	0.0135509	-0.0109881	0.0428085	0.243255	100.169	0.392485
SCZ	90001822	0.0286058	29.7219	100	-0.0187005	0.0391853	-0.0955022	0.0581012	0.633196	-0.0187005	0.046308	-0.109463	0.0720615	0.686338	0.178371	0.148692	-0.113059	0.469802	0.230293	-0.0506424	0.0578077	-0.163943	0.0626585	0.381003	-0.131796	0.191782	-0.512381	0.24879	0.493571	0.00904121	0.0148751	-0.020478	0.0385604	0.544722	138.262	0.00562951
SCZ	90001823	0.0280534	29.7219	98	0.0205541	0.0538092	-0.08491	0.126018	0.702475	0.0205541	0.0538092	-0.08491	0.126018	0.702475	-0.198204	0.19673	-0.583788	0.187379	0.313698	-0.0383285	0.0761231	-0.187527	0.11087	0.614608	0.296404	0.216165	-0.127272	0.720079	0.170315	-0.0221629	0.0168209	-0.0551313	0.0108055	0.187644	82.3794	0.855224
SCZ	90001824	0.0280459	29.7219	99	0.0135479	0.0392941	-0.0634671	0.090563	0.730257	0.0135479	0.0424633	-0.0696786	0.0967745	0.749688	-0.0670986	0.123761	-0.309665	0.175468	0.587705	-0.0178607	0.0573384	-0.130242	0.0945204	0.755423	0.0801355	0.177554	-0.27226	0.432531	0.652759	-0.00528549	0.013681	-0.0324385	0.0218675	0.700093	114.445	0.12267
SCZ	90001825	0.028465	29.7219	99	-0.0181458	0.0397632	-0.0960802	0.0597886	0.64814	-0.0181458	0.0446008	-0.105562	0.0692702	0.684119	-0.141771	0.118824	-0.374661	0.0911192	0.232822	-0.0224597	0.0594005	-0.138882	0.0939631	0.705351	-0.181462	0.191545	-0.561626	0.198702	0.34581	0.0129244	0.0147408	-0.0163319	0.0421808	0.382771	123.296	0.0428994
SCZ	90001826	0.0282325	29.7219	98	0.0240278	0.039696	-0.0537749	0.101831	0.544982	0.0240278	0.0420655	-0.058419	0.106475	0.567863	0.0860503	0.128713	-0.166223	0.338323	0.503786	0.0501021	0.0586371	-0.0648246	0.165029	0.39286	-0.122734	0.180228	-0.480484	0.235016	0.497514	0.0116244	0.0138796	-0.0159264	0.0391752	0.404382	108.926	0.191916
SCZ	90001827	0.0286706	29.7219	100	0.000475808	0.0394303	-0.0768062	0.0777578	0.990372	0.000475808	0.0451781	-0.0880716	0.0890232	0.991597	-0.14888	0.165897	-0.474031	0.176272	0.369493	0.00301381	0.0589121	-0.112452	0.118479	0.9592	-0.152898	0.186924	-0.523842	0.218046	0.41536	0.0122582	0.0144954	-0.0165075	0.0410239	0.399803	129.966	0.0200853
SCZ	90001828	0.027965	29.7219	98	-0.0304764	0.0396184	-0.108127	0.0471742	0.441745	-0.0304764	0.0396184	-0.108127	0.0471742	0.441745	-0.165234	0.127651	-0.415426	0.0849578	0.195521	-0.0545791	0.0554252	-0.16321	0.0540523	0.324754	-0.0537247	0.164859	-0.376842	0.269393	0.744513	0.00184574	0.012705	-0.0230556	0.0267471	0.884492	82.7467	0.848434
SCZ	90001829	0.0274028	29.7219	96	-0.0135368	0.040377	-0.0926743	0.0656006	0.737428	-0.0135368	0.040377	-0.0926743	0.0656006	0.737428	0.0655172	0.12679	-0.182986	0.314021	0.605339	-0.021193	0.0580965	-0.13506	0.092674	0.715268	-0.0443209	0.166483	-0.370622	0.28198	0.79007	0.00246139	0.0129139	-0.0228495	0.0277723	0.84884	80.7433	0.851311
SCZ	90001830	0.028168	29.7219	98	0.018757	0.0380862	-0.0558906	0.0934045	0.622374	0.018757	0.0387289	-0.0571503	0.0946643	0.628162	0.174268	0.12869	-0.0779607	0.426496	0.175684	0.0502664	0.0544406	-0.0564352	0.156968	0.355838	0.164231	0.15823	-0.149853	0.478314	0.301912	-0.0116902	0.0123281	-0.0361613	0.0127809	0.34538	100.302	0.388913
SCZ	90001831	0.0282428	29.7219	98	0.0687762	0.0413914	-0.0123495	0.149902	0.0965921	0.0687762	0.0413914	-0.0123495	0.149902	0.0965921	0.0155581	0.130329	-0.239883	0.270999	0.904978	0.040183	0.0593918	-0.0762228	0.156589	0.498676	0.118056	0.177409	-0.22966	0.465772	0.505767	-0.00391925	0.0137201	-0.0308102	0.0229717	0.775141	87.9716	0.73277
SCZ	90001832	0.0279833	29.7219	97	0.025561	0.041591	-0.0559558	0.107078	0.538832	0.025561	0.041591	-0.0559558	0.107078	0.538832	0.16057	0.126999	-0.0883443	0.409484	0.20611	0.0731546	0.0579584	-0.0404418	0.186751	0.20688	0.398785	0.189751	0.0268803	0.77069	0.0355862	-0.0293453	0.0145567	-0.0578759	-0.000814802	0.0438064	77.9124	0.911299
SCZ	90001833	0.0273669	29.7219	96	0.0466775	0.0422425	-0.0361164	0.129471	0.269165	0.0466775	0.0422425	-0.0361164	0.129471	0.269165	0.0803234	0.134622	-0.18353	0.344177	0.550734	0.0638554	0.0597587	-0.0532694	0.18098	0.28527	0.106843	0.179833	-0.245624	0.459309	0.552431	-0.00474359	0.0137818	-0.0317554	0.0222682	0.730702	74.2513	0.943179
SCZ	90001834	0.0288547	29.7219	100	0.0278106	0.0428613	-0.0561961	0.111817	0.516435	0.0278106	0.0428613	-0.0561961	0.111817	0.516435	0.0936505	0.173	-0.245423	0.432724	0.588278	0.0421566	0.061985	-0.0793317	0.163645	0.496434	0.0897474	0.178363	-0.259838	0.439333	0.614843	-0.00496907	0.0138904	-0.0321938	0.0222556	0.720543	79.2457	0.928083
SCZ	90001835	0.0278229	29.7219	98	0.0737274	0.0423351	-0.00924787	0.156703	0.0815925	0.0737274	0.0423351	-0.00924787	0.156703	0.0815925	-0.0652203	0.145854	-0.35109	0.220649	0.654759	0.0577827	0.0587976	-0.0574585	0.173024	0.325736	-0.022496	0.175858	-0.367171	0.322179	0.898211	0.00770195	0.0136621	-0.0190753	0.0344792	0.572928	65.2387	0.994487
SCZ	90001836	0.0281061	29.7219	97	-0.0551188	0.059388	-0.171517	0.0612796	0.353349	-0.0551188	0.059388	-0.171517	0.0612796	0.353349	-0.0350819	0.211617	-0.449844	0.37968	0.86833	-0.0502474	0.085885	-0.218579	0.118084	0.558511	0.336791	0.253501	-0.160062	0.833644	0.183994	-0.0312002	0.0196198	-0.0696542	0.00725384	0.11178	86.9763	0.733787
SCZ	90001837	0.0287279	29.7219	100	0.001955	0.0627561	-0.121045	0.124955	0.975148	0.001955	0.0681586	-0.131633	0.135543	0.977117	0.0719935	0.23083	-0.380425	0.524412	0.755124	-0.0174611	0.0944596	-0.202599	0.167676	0.853345	0.107838	0.289509	-0.466684	0.68236	0.710336	-0.00847587	0.0225179	-0.0531618	0.0362101	0.707428	116.779	0.107185
SCZ	90001838	0.0282627	29.7219	98	-0.000533175	0.0436223	-0.0860314	0.084965	0.990248	-0.000533175	0.0436223	-0.0860314	0.084965	0.990248	0.181756	0.141164	-0.0949205	0.458433	0.197902	0.0308184	0.0607569	-0.0882631	0.1499	0.611986	0.182082	0.180108	-0.170923	0.535087	0.312035	-0.0146403	0.0140094	-0.0420983	0.0128176	0.296006	73.2868	0.965332
SCZ	90001839	0.028781	29.7219	100	-0.024604	0.0431664	-0.109208	0.0600005	0.568691	-0.024604	0.0431664	-0.109208	0.0600005	0.568691	0.0502884	0.139394	-0.222919	0.323495	0.718276	0.00670192	0.0600666	-0.111026	0.12443	0.91116	0.107566	0.183178	-0.251457	0.466589	0.557056	-0.0105275	0.0141795	-0.0383187	0.0172638	0.457817	84.1142	0.857259
SCZ	90001840	0.028293	29.7219	98	0.0308557	0.0429429	-0.0533108	0.115022	0.472431	0.0308557	0.0429429	-0.0533108	0.115022	0.472431	-0.00362929	0.139263	-0.27658	0.269321	0.979209	0.0102296	0.0593612	-0.106116	0.126575	0.86318	0.0574121	0.17789	-0.291246	0.40607	0.746893	-0.00214205	0.0139243	-0.0294332	0.0251491	0.87774	61.1995	0.998303
SCZ	90001841	0.0277925	29.7219	96	0.00287127	0.0440411	-0.0834476	0.0891901	0.948019	0.00287127	0.0440411	-0.0834476	0.0891901	0.948019	0.0184966	0.136803	-0.249632	0.286626	0.892449	0.0115268	0.0607131	-0.107469	0.130522	0.849421	0.0773195	0.180504	-0.276462	0.431101	0.668394	-0.00597636	0.0140521	-0.033518	0.0215653	0.670618	56.8941	0.999326
SCZ	90001842	0.0278008	29.7219	96	0.0162934	0.0436752	-0.0693084	0.101895	0.709105	0.0162934	0.0436752	-0.0693084	0.101895	0.709105	-0.107397	0.110151	-0.323289	0.108495	0.329562	-0.0105829	0.0606773	-0.129508	0.108342	0.861541	0.078992	0.179276	-0.272383	0.430367	0.659491	-0.00502947	0.0139476	-0.0323663	0.0223074	0.718401	69.0209	0.979372
SCZ	90001843	0.0278433	29.7219	97	-0.019602	0.0437044	-0.105261	0.0660571	0.653783	-0.019602	0.0437044	-0.105261	0.0660571	0.653783	0.0761127	0.141038	-0.200317	0.352542	0.589431	-0.00595178	0.0611652	-0.125833	0.11393	0.922483	-0.0501986	0.182152	-0.40721	0.306813	0.782866	0.00245611	0.0141949	-0.0253655	0.0302777	0.86263	62.7067	0.99659
SCZ	90001844	0.0278338	29.7433	97	-0.0652668	0.0435166	-0.150558	0.0200241	0.133663	-0.0652668	0.0435166	-0.150558	0.0200241	0.133663	-0.286359	0.190626	-0.659978	0.08726	0.133043	-0.129798	0.0645623	-0.256337	-0.00325808	0.0443859	-0.0957202	0.183146	-0.459311	0.26787	0.602438	0.00242629	0.0141736	-0.0257119	0.0305645	0.864444	95.0559	0.50805
SCZ	90001845	0.0280708	29.7219	97	-0.0150764	0.0434768	-0.100289	0.0701366	0.728765	-0.0150764	0.0434768	-0.100289	0.0701366	0.728765	0.0173755	0.159287	-0.294821	0.329572	0.913137	0.0174798	0.0604221	-0.100945	0.135905	0.772356	0.00443449	0.17873	-0.345871	0.35474	0.980206	-0.00156678	0.0139214	-0.0288522	0.0257187	0.910392	64.4884	0.994387
SCZ	90001846	0.0283837	29.7219	98	-0.00945336	0.0420583	-0.0918861	0.0729794	0.82216	-0.00945336	0.0420583	-0.0918861	0.0729794	0.82216	0.134802	0.104453	-0.0699224	0.339527	0.19686	0.0463211	0.0592138	-0.0697358	0.162378	0.434057	0.215223	0.174418	-0.12663	0.557076	0.217222	-0.0180259	0.0135807	-0.0446437	0.00859185	0.184405	70.5216	0.980258
SCZ	90001847	0.0287209	29.7219	100	-0.0273976	0.041681	-0.109091	0.0542957	0.510978	-0.0273976	0.041681	-0.109091	0.0542957	0.510978	-0.04811	0.123917	-0.290983	0.194763	0.697836	-0.0516742	0.061149	-0.171524	0.0681757	0.398081	0.0601536	0.17633	-0.285447	0.405754	0.732997	-0.00699444	0.0136878	-0.033822	0.0198331	0.609351	93.5694	0.635181
SCZ	90001848	0.0281471	29.7219	98	0.0256451	0.0417161	-0.0561171	0.107407	0.538719	0.0256451	0.0417161	-0.0561171	0.107407	0.538719	0.00219462	0.134181	-0.260794	0.265184	0.986951	0.00852325	0.0582458	-0.105636	0.122683	0.883659	0.168293	0.174621	-0.173957	0.510543	0.335164	-0.0113924	0.013542	-0.0379342	0.0151495	0.400202	89.7006	0.687802
SCZ	90001849	0.0285103	29.7219	99	-0.0385892	0.0422013	-0.121302	0.0441238	0.360503	-0.0385892	0.0422013	-0.121302	0.0441238	0.360503	0.0467728	0.130287	-0.208586	0.302132	0.719597	-0.00690892	0.060063	-0.12463	0.110812	0.908423	0.0415613	0.178643	-0.308573	0.391696	0.816033	-0.00638405	0.0138264	-0.0334832	0.0207151	0.644274	87.5844	0.765473
SCZ	90001850	0.0278513	29.7219	97	-0.0230461	0.0426578	-0.106654	0.0605616	0.589021	-0.0230461	0.0453876	-0.112004	0.0659119	0.611621	-0.041906	0.130777	-0.298224	0.214412	0.748636	-0.0210147	0.0620968	-0.142722	0.100693	0.735048	0.115855	0.199506	-0.280215	0.511926	0.562811	-0.0109335	0.0152901	-0.0412882	0.0194211	0.476318	108.68	0.177412
SCZ	90001851	0.0271743	29.7219	95	0.00258714	0.043956	-0.083565	0.0887393	0.953066	0.00258714	0.043956	-0.083565	0.0887393	0.953066	-0.0330049	0.111568	-0.251673	0.185664	0.767361	-0.0106657	0.0598972	-0.128062	0.106731	0.858671	0.172081	0.178933	-0.178621	0.522783	0.336197	-0.0135503	0.0138666	-0.0407284	0.0136277	0.328474	46.8558	0.999988
SCZ	90001852	0.0275148	29.7219	96	-0.0179851	0.0448952	-0.105978	0.0700079	0.688713	-0.0179851	0.0448952	-0.105978	0.0700079	0.688713	-0.0404014	0.150407	-0.335193	0.25439	0.788227	-0.0141122	0.0628609	-0.137317	0.109093	0.82237	0.0829703	0.191909	-0.293165	0.459106	0.665493	-0.00795903	0.0147097	-0.0367896	0.0208715	0.588458	65.0502	0.991924
SCZ	90001853	0.0273622	29.7219	95	-0.0313211	0.044017	-0.117593	0.0549506	0.476731	-0.0313211	0.044017	-0.117593	0.0549506	0.476731	-0.0625689	0.158374	-0.372977	0.247839	0.692791	-0.0447714	0.0609095	-0.164152	0.0746091	0.462311	0.134608	0.179103	-0.216427	0.485643	0.452312	-0.0133288	0.0139458	-0.040662	0.0140044	0.339194	44.3811	0.999997
SCZ	90001854	0.0276709	29.7219	96	0.0250615	0.0433286	-0.059861	0.109984	0.56299	0.0250615	0.0433286	-0.059861	0.109984	0.56299	-0.140088	0.103579	-0.3431	0.0629228	0.176222	-0.0334715	0.0596133	-0.150311	0.0833684	0.574472	0.0508569	0.177181	-0.296412	0.398126	0.774087	-0.00206762	0.0137707	-0.0290576	0.0249224	0.880649	50.1947	0.999957
SCZ	90001855	0.0274907	29.7219	96	-0.0197128	0.0441608	-0.106266	0.0668407	0.655318	-0.0197128	0.0441608	-0.106266	0.0668407	0.655318	-0.0365345	0.152656	-0.335734	0.262665	0.810853	-0.0181938	0.058942	-0.133718	0.0973304	0.75757	0.0698627	0.180774	-0.284447	0.424173	0.699153	-0.00716273	0.0140173	-0.0346361	0.0203106	0.609356	41.0682	1
SCZ	90001856	0.0281349	29.7219	98	-0.0195135	0.0431943	-0.104173	0.0651458	0.651441	-0.0195135	0.0431943	-0.104173	0.0651458	0.651441	-0.0525625	0.117254	-0.282376	0.177251	0.653952	-0.0160802	0.0596506	-0.132993	0.100833	0.787488	-0.076487	0.179881	-0.429046	0.276072	0.670684	0.00455699	0.0139667	-0.0228172	0.0319312	0.744216	52.8553	0.999925
SCZ	90001857	0.0271954	29.7219	95	-0.0200555	0.0442584	-0.1068	0.0666894	0.650444	-0.0200555	0.0442584	-0.1068	0.0666894	0.650444	-0.0460253	0.138212	-0.316916	0.224865	0.73913	-0.0219051	0.0597062	-0.138927	0.0951169	0.713708	0.0896815	0.180789	-0.264659	0.444022	0.619856	-0.00877845	0.0140223	-0.0362616	0.0187047	0.531291	41.1086	1
SCZ	90001858	0.0279763	29.7219	97	0.0103268	0.0435326	-0.0749955	0.095649	0.812487	0.0103268	0.0435326	-0.0749955	0.095649	0.812487	-0.0296326	0.14048	-0.304967	0.245702	0.832935	-0.00334862	0.0598541	-0.120661	0.113963	0.955384	0.194078	0.178465	-0.155707	0.543863	0.276822	-0.0147345	0.0138783	-0.0419356	0.0124665	0.288376	63.0425	0.996244
SCZ	90001859	0.0286598	29.7219	99	0.0123352	0.042501	-0.0709652	0.0956356	0.771638	0.0123352	0.042501	-0.0709652	0.0956356	0.771638	0.192439	0.128077	-0.0585883	0.443465	0.132963	0.080533	0.0589255	-0.0349588	0.196025	0.171722	0.159829	0.181232	-0.195378	0.515036	0.377828	-0.0117349	0.014017	-0.0392078	0.015738	0.402486	69.0861	0.988204
SCZ	90001860	0.0275068	29.7219	96	-0.0200419	0.0439366	-0.106156	0.0660722	0.648279	-0.0200419	0.0439366	-0.106156	0.0660722	0.648279	-0.0523974	0.14271	-0.332105	0.22731	0.7135	-0.0496471	0.0596697	-0.166597	0.0673033	0.40539	-0.0189625	0.180492	-0.37272	0.334795	0.916328	-8.6233e-05	0.0139861	-0.0274985	0.0273261	0.995081	44.0485	0.999998
SCZ	90001861	0.0283779	29.7219	98	-0.0465335	0.0431787	-0.131162	0.0380951	0.281169	-0.0465335	0.0431787	-0.131162	0.0380951	0.281169	-0.00817101	0.157783	-0.31742	0.301078	0.958699	-0.0191848	0.0593681	-0.135544	0.0971745	0.746581	0.0718642	0.209818	-0.339372	0.4831	0.731969	-0.00921564	0.0159819	-0.0405396	0.0221083	0.56419	60.3897	0.998691
SCZ	90001862	0.0278608	29.7219	96	-0.00295786	0.0439558	-0.0891097	0.083194	0.94635	-0.00295786	0.0439558	-0.0891097	0.083194	0.94635	0.0644096	0.129973	-0.190333	0.319152	0.620204	0.00985077	0.062217	-0.112092	0.131794	0.874197	0.184057	0.193401	-0.195002	0.563117	0.341256	-0.0146813	0.0147853	-0.0436598	0.0142973	0.320726	76.4218	0.918953
SCZ	90001863	0.0275796	29.7219	96	-0.0446336	0.042978	-0.128869	0.0396018	0.299028	-0.0446336	0.042978	-0.128869	0.0396018	0.299028	-0.0948833	0.172289	-0.432564	0.242797	0.581825	-0.0569007	0.0600203	-0.174538	0.0607369	0.343117	0.11798	0.179813	-0.234447	0.470407	0.511743	-0.0129734	0.0139298	-0.0402753	0.0143285	0.351676	71.1983	0.967634
SCZ	90001864	0.0283837	29.7219	98	0.0272563	0.0429848	-0.0569923	0.111505	0.52602	0.0272563	0.0429848	-0.0569923	0.111505	0.52602	0.0221231	0.146486	-0.264984	0.30923	0.879956	0.00744701	0.0588581	-0.107913	0.122807	0.899316	0.172907	0.17826	-0.176476	0.52229	0.332061	-0.0116852	0.0138794	-0.0388883	0.0155179	0.399837	56.5689	0.999659
SCZ	90001865	0.0282648	29.7219	98	0.026782	0.0432265	-0.0579403	0.111504	0.535538	0.026782	0.0432265	-0.0579403	0.111504	0.535538	-0.075641	0.133429	-0.337156	0.185875	0.570781	0.00206894	0.0603858	-0.116285	0.120423	0.972668	0.0663037	0.1825	-0.291391	0.423998	0.716376	-0.00316075	0.0141802	-0.0309533	0.0246318	0.823614	59.7498	0.99894
SCZ	90001866	0.0281873	29.7219	98	0.0233772	0.0426057	-0.0601284	0.106883	0.58322	0.0233772	0.0426057	-0.0601284	0.106883	0.58322	0.000289097	0.130163	-0.254825	0.255403	0.998228	0.00225573	0.0601906	-0.115716	0.120227	0.970105	0.168214	0.175575	-0.175907	0.512334	0.338026	-0.0115894	0.0136291	-0.0383021	0.0151232	0.395135	62.2488	0.997652
SCZ	90001867	0.0286072	29.7219	99	-0.041281	0.0424449	-0.124471	0.0419094	0.330763	-0.041281	0.0424449	-0.124471	0.0419094	0.330763	0.0141541	0.105439	-0.192503	0.220811	0.893214	-0.012109	0.0586202	-0.127003	0.102784	0.836348	0.162622	0.183634	-0.197294	0.522537	0.375846	-0.0161299	0.0141331	-0.0438303	0.0115705	0.253753	62.6887	0.997893
SCZ	90001868	0.0271495	29.7219	95	-0.011712	0.0439378	-0.0978285	0.0744044	0.789808	-0.011712	0.0439378	-0.0978285	0.0744044	0.789808	-0.135235	0.143985	-0.417441	0.146972	0.347616	-0.0261416	0.0594395	-0.142641	0.0903577	0.660081	0.163794	0.178753	-0.186556	0.514144	0.359502	-0.014018	0.0138393	-0.0411426	0.0131066	0.311103	44.9852	0.999996
SCZ	90001869	0.0283947	29.7219	98	-0.00972098	0.043067	-0.0941307	0.0746888	0.821421	-0.00972098	0.043067	-0.0941307	0.0746888	0.821421	0.0797087	0.127891	-0.170954	0.330371	0.533118	0.0413675	0.0597797	-0.0757985	0.158533	0.488938	0.192214	0.179092	-0.158801	0.543228	0.283152	-0.0162109	0.0139553	-0.0435628	0.0111409	0.245385	55.0923	0.999808
SCZ	90001870	0.0287094	29.7219	100	0.0838297	0.0558682	-0.0256699	0.193329	0.133487	0.0838297	0.0558682	-0.0256699	0.193329	0.133487	0.208477	0.233165	-0.248518	0.665473	0.371258	0.080891	0.0802159	-0.0763292	0.238111	0.313255	0.0905716	0.234802	-0.369632	0.550776	0.699693	-0.000539881	0.0182626	-0.0363339	0.0352542	0.976416	73.9764	0.971715
SCZ	90001871	0.0276646	29.7219	97	0.0754031	0.0655062	-0.0529867	0.203793	0.249698	0.0754031	0.0655062	-0.0529867	0.203793	0.249698	0.0439699	0.221965	-0.391073	0.479013	0.842972	0.0857444	0.0926944	-0.0959334	0.267422	0.354954	0.13786	0.266945	-0.385343	0.661062	0.605551	-0.00497084	0.0205962	-0.0453386	0.035397	0.809286	70.2953	0.977426
SCZ	90001872	0.0277567	29.7219	97	0.0780687	0.064373	-0.0481001	0.204238	0.225223	0.0780687	0.064373	-0.0481001	0.204238	0.225223	0.262844	0.215925	-0.160362	0.686049	0.223493	0.115045	0.0879915	-0.0574156	0.287505	0.19106	0.180051	0.311168	-0.429826	0.789928	0.562839	-0.00795036	0.0237333	-0.0544668	0.0385661	0.737635	59.7819	0.998613
SCZ	90001873	0.0283195	29.7219	99	0.0480863	0.0642261	-0.0777946	0.173967	0.454036	0.0480863	0.0642261	-0.0777946	0.173967	0.454036	-0.186215	0.178791	-0.536639	0.16421	0.297634	-0.0373071	0.0923744	-0.218358	0.143743	0.68631	-0.00327589	0.263945	-0.520598	0.514046	0.990097	0.00412093	0.0205405	-0.0361377	0.0443795	0.840992	88.0534	0.754269
SCZ	90001874	0.0283601	29.7219	98	0.00309873	0.0650733	-0.124443	0.13064	0.96202	0.00309873	0.0650733	-0.124443	0.13064	0.96202	-0.138563	0.200036	-0.530627	0.253501	0.488504	-0.00471481	0.0920413	-0.185112	0.175683	0.959146	-0.0762244	0.27645	-0.618056	0.465607	0.782758	0.00631068	0.0213754	-0.0355843	0.0482057	0.767817	74.9148	0.953146
SCZ	90001875	0.0283273	29.7219	99	0.0614401	0.0627914	-0.0616289	0.184509	0.327838	0.0614401	0.0627914	-0.0616289	0.184509	0.327838	-0.0441583	0.235965	-0.506642	0.418325	0.851552	0.0693367	0.0893125	-0.105713	0.244386	0.43755	0.0951931	0.259752	-0.413912	0.604298	0.71401	-0.00269592	0.0201316	-0.0421532	0.0367613	0.89347	78.6212	0.924951
SCZ	90001876	0.0282596	29.7219	99	0.0422059	0.0626302	-0.0805471	0.164959	0.500381	0.0422059	0.0626302	-0.0805471	0.164959	0.500381	0.302375	0.212829	-0.114762	0.719511	0.155392	0.0897306	0.0894861	-0.0856589	0.26512	0.31599	0.051521	0.263809	-0.465534	0.568576	0.845161	-0.000740621	0.0203751	-0.0406751	0.0391939	0.971004	78.0203	0.931766
SCZ	90001877	0.0282184	29.7219	98	0.0327196	0.0621971	-0.0891846	0.154624	0.598845	0.0327196	0.0621971	-0.0891846	0.154624	0.598845	-0.247777	0.175821	-0.592381	0.0968263	0.15876	0.0438166	0.0858592	-0.124464	0.212098	0.60982	-0.133187	0.264042	-0.6507	0.384327	0.613971	0.0131592	0.0203538	-0.0267335	0.053052	0.51794	66.7946	0.991735
SCZ	90001878	0.0277631	29.7219	96	0.06205	0.0647513	-0.0648602	0.18896	0.337921	0.06205	0.0647513	-0.0648602	0.18896	0.337921	0.199489	0.181596	-0.156432	0.55541	0.271971	0.145431	0.0906966	-0.0323309	0.323193	0.108826	0.151629	0.262654	-0.363163	0.666421	0.56374	-0.00718737	0.0204236	-0.047217	0.0328422	0.724902	66.3013	0.988961
SCZ	90001879	0.028633	29.7219	100	0.00920772	0.063779	-0.115797	0.134212	0.885209	0.00920772	0.072918	-0.133709	0.152124	0.899514	-0.246244	0.213537	-0.664769	0.172282	0.248842	-0.135969	0.0930549	-0.318353	0.0464154	0.143969	-0.36929	0.298151	-0.960961	0.222381	0.218452	0.0302875	0.0231389	-0.0156309	0.0762058	0.193615	129.404	0.0217648
SCZ	90001880	0.0278319	29.7219	97	0.0446359	0.0641598	-0.0811149	0.170387	0.486617	0.0446359	0.0641598	-0.0811149	0.170387	0.486617	0.137117	0.180358	-0.216378	0.490613	0.447105	0.0837158	0.0904114	-0.0934872	0.260919	0.354475	0.102085	0.262385	-0.41218	0.61635	0.697228	-0.00459322	0.0203416	-0.0444621	0.0352757	0.821354	73.7383	0.955598
SCZ	90001881	0.0281847	29.7219	98	0.090064	0.0635686	-0.0345282	0.214656	0.156542	0.090064	0.0635686	-0.0345282	0.214656	0.156542	-0.235723	0.245262	-0.716428	0.244981	0.336497	0.0618149	0.0897818	-0.114154	0.237784	0.491137	0.0690754	0.268829	-0.45782	0.595971	0.797218	0.00166362	0.0207039	-0.0389153	0.0422425	0.935957	73.2921	0.965297
SCZ	90001882	0.0289658	29.7219	101	0.0779815	0.0624092	-0.0443382	0.200301	0.211475	0.0779815	0.0624092	-0.0443382	0.200301	0.211475	0.183934	0.221539	-0.250274	0.618142	0.406394	0.0958454	0.0896954	-0.0799544	0.271645	0.285266	0.127398	0.285581	-0.432331	0.687126	0.655525	-0.00390153	0.0220023	-0.0470253	0.0392223	0.859254	80.91	0.919072
SCZ	90001883	0.0277886	29.7219	97	0.0477061	0.0427475	-0.0360774	0.13149	0.264423	0.0477061	0.0427475	-0.0360774	0.13149	0.264423	-0.00170111	0.157316	-0.310035	0.306633	0.991372	0.0270015	0.0617389	-0.0940046	0.148008	0.661858	-0.0717211	0.17503	-0.414773	0.271331	0.681978	0.00954532	0.0135657	-0.0170431	0.0361337	0.481661	90.2901	0.645114
SCZ	90001884	0.0270201	29.7219	93	0.0758171	0.0447228	-0.011838	0.163472	0.090025	0.0758171	0.0447228	-0.011838	0.163472	0.090025	0.00126043	0.180165	-0.351857	0.354378	0.994418	0.105234	0.0628532	-0.0179561	0.228424	0.0940755	0.289183	0.218465	-0.139001	0.717367	0.185602	-0.0165604	0.0165971	-0.04909	0.0159693	0.318382	69.1917	0.963634
SCZ	90001885	0.0284483	29.7219	100	-0.0272297	0.0418694	-0.109292	0.0548328	0.515468	-0.0272297	0.0473184	-0.119972	0.0655127	0.564983	0.0765502	0.145936	-0.209479	0.36258	0.599899	0.00558623	0.0619653	-0.115864	0.127036	0.928167	0.0823188	0.194928	-0.304509	0.469147	0.673728	-0.00876018	0.0151182	-0.0387618	0.0212414	0.563618	126.445	0.0328037
SCZ	90001886	0.027993	29.7433	98	-0.0087457	0.041524	-0.0901312	0.0726398	0.833185	-0.0087457	0.041524	-0.0901312	0.0726398	0.833185	0.159176	0.138737	-0.112743	0.431096	0.251247	-0.0048245	0.0599438	-0.122312	0.112663	0.935852	-0.107123	0.171484	-0.443226	0.22898	0.532179	0.00786448	0.0133008	-0.0182046	0.0339336	0.554334	89.2969	0.698537
SCZ	90001887	0.0272981	29.7219	95	-0.0352554	0.0439828	-0.12146	0.0509494	0.422801	-0.0352554	0.0439828	-0.12146	0.0509494	0.422801	0.0459978	0.142195	-0.232699	0.324694	0.746329	0.0140075	0.0607844	-0.105128	0.133143	0.817746	-0.0219695	0.20189	-0.417666	0.373727	0.913346	-0.00104957	0.015566	-0.0315583	0.0294592	0.946242	47.4439	0.999984
SCZ	90001888	0.0283511	29.7433	98	-0.0225916	0.0421866	-0.105276	0.0600926	0.592293	-0.0225916	0.0421866	-0.105276	0.0600926	0.592293	-0.0381587	0.161107	-0.353923	0.277606	0.812771	-0.0349616	0.0593255	-0.151237	0.0813142	0.555648	0.0843819	0.17464	-0.257907	0.426671	0.628971	-0.00863336	0.013677	-0.0354399	0.0181731	0.52789	74.0809	0.959737
SCZ	90001889	0.0277786	29.7219	97	-0.0287923	0.0425376	-0.112165	0.0545799	0.49849	-0.0287923	0.0425376	-0.112165	0.0545799	0.49849	0.089181	0.105579	-0.11775	0.296112	0.398287	0.0225291	0.0594206	-0.0939332	0.138991	0.704579	-0.0460135	0.195995	-0.430157	0.33813	0.814388	0.00135418	0.0150446	-0.0281327	0.0308411	0.928279	61.236	0.997802
SCZ	90001890	0.0274981	29.7433	95	-0.0695646	0.0444593	-0.156703	0.017574	0.117658	-0.0695646	0.0444593	-0.156703	0.017574	0.117658	-0.0600284	0.14582	-0.345831	0.225774	0.680588	-0.0818606	0.0622147	-0.203799	0.0400781	0.18825	-0.0188665	0.187962	-0.387266	0.349533	0.920048	-0.00404997	0.0145891	-0.0326441	0.0245442	0.781318	57.2913	0.998984
SCZ	90001891	0.0274514	29.7219	96	-0.0678515	0.0435715	-0.15325	0.017547	0.119412	-0.0678515	0.0435715	-0.15325	0.017547	0.119412	0.0140293	0.149388	-0.278766	0.306824	0.925179	-0.0422598	0.0617482	-0.163284	0.0787644	0.493729	0.15098	0.178124	-0.198136	0.500096	0.396654	-0.0176001	0.0138908	-0.0448256	0.00962545	0.205145	65.7286	0.990413
SCZ	90001892	0.0279099	29.7433	97	-0.0348391	0.0433459	-0.119796	0.0501174	0.421544	-0.0348391	0.0433459	-0.119796	0.0501174	0.421544	0.0116697	0.146444	-0.275355	0.298694	0.936486	-0.00834145	0.0611849	-0.128262	0.111579	0.891559	0.0847048	0.17847	-0.265091	0.434501	0.635061	-0.0096023	0.0139063	-0.0368582	0.0176536	0.48988	75.4169	0.940409
SCZ	90001893	0.029134	29.7219	101	-0.100375	0.042675	-0.184017	-0.0167336	0.0186687	-0.100375	0.0432827	-0.185208	-0.0155427	0.0203917	-0.215417	0.156342	-0.521841	0.0910067	0.168246	-0.12667	0.0629488	-0.250048	-0.00329313	0.0441906	-0.0102746	0.190189	-0.387651	0.367102	0.957026	-0.00711939	0.0146306	-0.0361497	0.0219109	0.62761	102.868	0.402087
SCZ	90001894	0.0277107	29.7433	96	0.008972	0.043833	-0.0769391	0.0948831	0.837818	0.008972	0.043833	-0.0769391	0.0948831	0.837818	0.0262603	0.13565	-0.239609	0.29213	0.846498	0.0213925	0.060938	-0.0980439	0.140829	0.725549	-0.0906214	0.200749	-0.484083	0.30284	0.65169	0.00788201	0.0155043	-0.0225059	0.0382699	0.61119	63.994	0.993877
SCZ	90001895	0.0274756	29.7219	97	-0.102546	0.0438049	-0.188402	-0.0166896	0.0192341	-0.102546	0.0438049	-0.188402	-0.0166896	0.0192341	-0.0630181	0.145149	-0.347505	0.221469	0.664171	-0.0923913	0.0631451	-0.216154	0.0313709	0.143424	-0.274762	0.179807	-0.627177	0.0776532	0.126489	0.0137447	0.0139181	-0.0135343	0.0410236	0.323379	78.0995	0.90878
SCZ	90001896	0.0286956	29.7433	100	-0.0470347	0.0433228	-0.131946	0.0378765	0.277621	-0.0470347	0.0456119	-0.136432	0.042363	0.30245	-0.123596	0.177832	-0.47214	0.224948	0.487046	-0.128009	0.0644681	-0.254364	-0.00165381	0.0470759	0.0109482	0.190084	-0.366268	0.388165	0.954187	-0.00464718	0.0147855	-0.0339886	0.0246942	0.753957	109.738	0.216476
SCZ	90001897	0.0290708	29.7219	101	0.0480036	0.0418091	-0.0339408	0.129948	0.250903	0.0480036	0.0418091	-0.0339408	0.129948	0.250903	0.108793	0.172883	-0.230051	0.447637	0.529161	0.0670588	0.0600894	-0.0507141	0.184832	0.264428	0.12294	0.175498	-0.221031	0.466911	0.483603	-0.00599647	0.0136392	-0.0327287	0.0207358	0.66019	95.0071	0.622382
SCZ	90001898	0.0282282	29.7433	98	-0.00153369	0.04311	-0.0860277	0.0829603	0.97162	-0.00153369	0.04311	-0.0860277	0.0829603	0.97162	-0.0492876	0.148146	-0.339649	0.241073	0.739364	-0.0159358	0.0608832	-0.135265	0.103393	0.793519	-0.0218494	0.177428	-0.369602	0.325903	0.901992	0.00163431	0.0138456	-0.0255026	0.0287712	0.906038	69.3427	0.984792
SCZ	90001899	0.0280742	29.7219	97	-0.000357657	0.0410956	-0.0809036	0.0801883	0.993056	-0.000357657	0.0410956	-0.0809036	0.0801883	0.993056	-0.0133255	0.129226	-0.266605	0.239954	0.91787	-0.0157696	0.0576049	-0.128673	0.0971339	0.784274	-0.204146	0.188602	-0.573799	0.165506	0.279066	0.0161943	0.0146274	-0.0124748	0.0448635	0.26824	63.2608	0.996003
SCZ	90001900	0.0278961	29.7219	97	-0.00890069	0.0433106	-0.093788	0.0759866	0.837175	-0.00890069	0.0433106	-0.093788	0.0759866	0.837175	-0.0967741	0.113168	-0.318578	0.12503	0.392474	-0.0469711	0.0617848	-0.168067	0.0741249	0.447113	-0.143492	0.177545	-0.491474	0.204489	0.418973	0.0108485	0.0138783	-0.0163524	0.0380494	0.434398	78.6276	0.901408
SCZ	90001901	0.0287596	29.7219	100	-0.00479894	0.0422964	-0.0876984	0.0781005	0.909666	-0.00479894	0.0439416	-0.0909229	0.0813251	0.913035	-0.141349	0.135973	-0.407852	0.125154	0.298555	-0.0686875	0.062207	-0.190611	0.0532361	0.269517	-0.131411	0.183094	-0.494754	0.231933	0.474635	0.0101673	0.0142711	-0.0181532	0.0384878	0.477885	106.851	0.277273
SCZ	90001902	0.0280712	29.7433	97	-0.00190264	0.0416968	-0.0836269	0.0798216	0.963605	-0.00190264	0.0416968	-0.0836269	0.0798216	0.963605	0.0151922	0.115028	-0.210259	0.240644	0.894926	0.0305221	0.058906	-0.0849315	0.145976	0.604354	-0.0523555	0.191558	-0.427802	0.32309	0.784611	0.00398745	0.0147764	-0.0249737	0.0329486	0.787273	67.61	0.987633
SCZ	90001903	0.0283896	29.7219	99	-0.000440437	0.0437952	-0.0862775	0.0853967	0.991976	-0.000440437	0.0437952	-0.0862775	0.0853967	0.991976	0.0196699	0.143068	-0.260738	0.300078	0.890646	0.00881987	0.0617463	-0.112201	0.12984	0.886416	0.0745055	0.185756	-0.289569	0.43858	0.688351	-0.00595712	0.0143487	-0.03408	0.0221658	0.678019	67.81	0.99134
SCZ	90001904	0.0273352	29.7219	96	0.0539773	0.0443228	-0.0328938	0.140848	0.223291	0.0539773	0.0443228	-0.0328938	0.140848	0.223291	0.00519974	0.154515	-0.297644	0.308043	0.973155	0.0771019	0.0628342	-0.0460509	0.200255	0.219797	0.174878	0.185808	-0.189298	0.539055	0.346612	-0.00959631	0.0143224	-0.0376677	0.0184751	0.502844	67.0882	0.986672
SCZ	90001905	0.0275208	29.7219	96	0.0299145	0.0440123	-0.0563481	0.116177	0.496704	0.0299145	0.0440123	-0.0563481	0.116177	0.496704	0.0263898	0.152256	-0.272027	0.324806	0.862396	0.0306667	0.0605902	-0.0880879	0.149421	0.612764	0.168101	0.18713	-0.198667	0.53487	0.369019	-0.0110838	0.0145884	-0.0396765	0.017509	0.447395	54.856	0.999684
SCZ	90001906	0.0278933	29.7433	97	0.0165552	0.0450041	-0.0716511	0.104762	0.712977	0.0165552	0.0450041	-0.0716511	0.104762	0.712977	-0.0443956	0.150797	-0.339953	0.251162	0.768448	-0.00295374	0.0631005	-0.126628	0.120721	0.962665	-0.20316	0.216176	-0.626856	0.220537	0.347325	0.0170976	0.0164536	-0.0151509	0.0493461	0.29874	64.5855	0.994238
SCZ	90001907	0.0287897	29.7219	100	0.0417087	0.0430042	-0.042578	0.125995	0.332109	0.0417087	0.0430042	-0.042578	0.125995	0.332109	0.0210779	0.116871	-0.207985	0.25014	0.856876	0.01277	0.0610349	-0.106856	0.132396	0.834273	0.22163	0.182474	-0.136012	0.579272	0.224524	-0.014338	0.0141318	-0.0420357	0.0133598	0.310301	78.5954	0.935172
SCZ	90001908	0.0275011	29.7219	96	0.0196879	0.0437371	-0.0660353	0.105411	0.652609	0.0196879	0.0437371	-0.0660353	0.105411	0.652609	0.212317	0.124183	-0.031077	0.455711	0.0873192	0.0125222	0.0629819	-0.11092	0.135964	0.842402	0.286027	0.182191	-0.0710606	0.643114	0.116431	-0.021256	0.0141151	-0.048921	0.00640909	0.132092	82.1566	0.823412
SCZ	90001909	0.0271645	29.7219	95	0.063181	0.0431634	-0.0214178	0.14778	0.143259	0.063181	0.0431634	-0.0214178	0.14778	0.143259	-0.0306806	0.130359	-0.286179	0.224818	0.813933	0.054854	0.0591382	-0.0610548	0.170763	0.353638	0.28293	0.178615	-0.0671498	0.63301	0.11319	-0.0174633	0.0137737	-0.0444593	0.00953274	0.204845	52.3117	0.999847
SCZ	90001910	0.0272211	29.7433	94	-0.0380283	0.0414152	-0.119201	0.0431439	0.358503	-0.0380283	0.0414152	-0.119201	0.0431439	0.358503	-0.0386824	0.122706	-0.279181	0.201816	0.752575	-0.0498137	0.0576044	-0.162716	0.0630888	0.387173	-0.0766096	0.175417	-0.42042	0.267201	0.662308	0.0030599	0.0135191	-0.023437	0.0295568	0.820938	63.9721	0.990649
SCZ	90001911	0.0278309	29.7219	97	0.0287233	0.0427456	-0.0550565	0.112503	0.501609	0.0287233	0.0427456	-0.0550565	0.112503	0.501609	0.00610704	0.138853	-0.26604	0.278255	0.964919	0.0450287	0.0608862	-0.0743061	0.164363	0.45957	0.266303	0.175188	-0.0770578	0.609665	0.128485	-0.0189825	0.0135743	-0.0455876	0.00762264	0.161989	74.2832	0.951029
SCZ	90001912	0.0275958	29.7433	96	0.0434092	0.0431768	-0.0412158	0.128034	0.314713	0.0434092	0.0431768	-0.0412158	0.128034	0.314713	-0.0541102	0.124776	-0.298666	0.190446	0.664536	0.0154727	0.0610946	-0.104271	0.135216	0.800068	0.0785149	0.184652	-0.283397	0.440426	0.670688	-0.00278736	0.0142548	-0.0307263	0.0251515	0.844971	73.7316	0.948091
SCZ	90001913	0.0273806	29.7219	96	0.0394919	0.0429727	-0.044733	0.123717	0.358095	0.0394919	0.0429727	-0.044733	0.123717	0.358095	-0.0397716	0.143283	-0.320601	0.241058	0.781339	0.00466756	0.0582411	-0.109483	0.118818	0.936124	0.338352	0.193458	-0.0408195	0.717523	0.0802971	-0.0236519	0.0149279	-0.0529099	0.0056062	0.1131	59.8291	0.998187
SCZ	90001914	0.0276226	29.7219	96	0.0710226	0.0422418	-0.0117697	0.153815	0.0926975	0.0710226	0.0422418	-0.0117697	0.153815	0.0926975	-0.00236604	0.15899	-0.31398	0.309248	0.988127	0.0484449	0.0577377	-0.0647189	0.161609	0.40144	0.0397959	0.175609	-0.304392	0.383984	0.820722	0.00249324	0.0136095	-0.0241809	0.0291674	0.854642	53.9663	0.999778
SCZ	90001915	0.0275708	29.7219	96	0.0408327	0.0415729	-0.0406488	0.122314	0.326004	0.0408327	0.0415729	-0.0406488	0.122314	0.326004	-0.0482362	0.138606	-0.3199	0.223427	0.727833	0.029416	0.0573123	-0.082914	0.141746	0.607771	-0.172371	0.173594	-0.512609	0.167867	0.320733	0.0170254	0.013459	-0.00935375	0.0434045	0.205878	60.2579	0.997924
SCZ	90001916	0.0276371	29.7219	96	0.0695001	0.0420792	-0.0129736	0.151974	0.098606	0.0695001	0.0420792	-0.0129736	0.151974	0.098606	-0.091297	0.132932	-0.351839	0.169245	0.492212	0.0560183	0.0582113	-0.0580737	0.17011	0.335885	-0.0627604	0.185005	-0.425363	0.299843	0.734431	0.0103546	0.0141044	-0.0172894	0.0379987	0.462861	54.9088	0.999678
SCZ	90001917	0.0282486	29.7219	99	0.0259838	0.0386019	-0.0496745	0.101642	0.500869	0.0259838	0.0386019	-0.0496745	0.101642	0.500869	0.043812	0.123359	-0.197968	0.285592	0.722472	0.0125592	0.0545623	-0.094381	0.119499	0.817951	-0.0188544	0.162885	-0.338103	0.300395	0.907849	0.00355931	0.0125617	-0.0210611	0.0281797	0.776911	81.4142	0.88699
SCZ	90001918	0.0276867	29.7219	97	-0.0374842	0.0431668	-0.12209	0.0471212	0.385199	-0.0374842	0.0431668	-0.12209	0.0471212	0.385199	-0.0199834	0.123843	-0.262712	0.222745	0.87181	-0.0427834	0.0598547	-0.160096	0.0745297	0.474741	-0.0966338	0.183222	-0.455743	0.262476	0.597907	0.00466749	0.0140511	-0.0228721	0.0322071	0.739753	62.5025	0.996787
SCZ	90001919	0.0269921	29.7219	95	0.0161497	0.0438066	-0.0697098	0.102009	0.712382	0.0161497	0.0438066	-0.0697098	0.102009	0.712382	0.0179276	0.145941	-0.268111	0.303966	0.902232	0.0228893	0.0620178	-0.0986634	0.144442	0.712071	0.0793271	0.182197	-0.277773	0.436427	0.663279	-0.00498692	0.0139599	-0.0323478	0.022374	0.720918	65.1974	0.989672
SCZ	90001920	0.028021	29.7433	97	0.0102144	0.0423097	-0.072711	0.0931398	0.809229	0.0102144	0.0423097	-0.072711	0.0931398	0.809229	-0.00983542	0.131082	-0.266751	0.24708	0.940189	0.00171233	0.0572236	-0.110444	0.113868	0.976128	-0.00334065	0.180619	-0.357347	0.350665	0.985243	0.0010771	0.0139528	-0.0262698	0.028424	0.938468	49.1582	0.999981
SCZ	90001921	0.0280674	29.7219	98	0.0603554	0.0421724	-0.0223011	0.143012	0.152385	0.0603554	0.0421724	-0.0223011	0.143012	0.152385	0.0632403	0.171204	-0.272313	0.398793	0.71184	0.0337826	0.0608371	-0.0854558	0.153021	0.578692	0.0481574	0.178498	-0.301692	0.398006	0.78732	0.000965582	0.0137296	-0.025944	0.0278752	0.943932	91.3166	0.643628
SCZ	90001922	0.0282406	29.7219	98	0.0424842	0.0425606	-0.0409331	0.125901	0.31818	0.0424842	0.0425606	-0.0409331	0.125901	0.31818	0.191652	0.148335	-0.0990789	0.482382	0.19635	0.0592903	0.0591595	-0.0566602	0.175241	0.316242	0.306408	0.183219	-0.052694	0.66551	0.0944529	-0.0209553	0.0141495	-0.0486877	0.00677712	0.138607	60.3226	0.998719
SCZ	90001923	0.0279171	29.7219	98	-0.00670058	0.0435081	-0.0919749	0.0785737	0.877604	-0.00670058	0.0435081	-0.0919749	0.0785737	0.877604	0.0857501	0.113286	-0.136286	0.307786	0.449088	0.0281085	0.0602796	-0.0900373	0.146254	0.640999	0.26789	0.183493	-0.0917508	0.62753	0.144306	-0.0217891	0.0141452	-0.0495132	0.00593502	0.123466	57.4594	0.999524
SCZ	90001924	0.0284837	29.7219	99	0.00906558	0.0430557	-0.0753221	0.0934532	0.833235	0.00906558	0.0430557	-0.0753221	0.0934532	0.833235	-0.0185731	0.13244	-0.278151	0.241004	0.888472	0.00230891	0.0598275	-0.114951	0.119569	0.969215	0.287321	0.179256	-0.0640145	0.638656	0.108967	-0.0222966	0.0139433	-0.0496249	0.00503176	0.1098	55.7868	0.999812
SCZ	90001925	0.0280638	29.7433	97	0.0251686	0.0419636	-0.0570785	0.107416	0.548658	0.0251686	0.0419636	-0.0570785	0.107416	0.548658	0.0235758	0.130585	-0.232367	0.279518	0.856729	0.0407827	0.0593653	-0.0755711	0.157137	0.492096	0.253431	0.171591	-0.0828811	0.589744	0.139689	-0.0182784	0.0133231	-0.0443912	0.00783445	0.170085	75.7376	0.93712
SCZ	90001926	0.0276894	29.7219	96	0.0337694	0.0444782	-0.0534063	0.120945	0.447712	0.0337694	0.0444782	-0.0534063	0.120945	0.447712	0.139426	0.156395	-0.167103	0.445955	0.372661	0.0766926	0.0620192	-0.0448628	0.198248	0.216238	-0.21447	0.206294	-0.618798	0.189859	0.298511	0.0195663	0.0158777	-0.0115535	0.0506862	0.217833	67.391	0.985694
SCZ	90001927	0.0287756	29.7219	100	0.00253521	0.0405733	-0.0769871	0.0820575	0.950177	0.00253521	0.0405733	-0.0769871	0.0820575	0.950177	0.0379788	0.11672	-0.190789	0.266747	0.744891	0.0287311	0.0566403	-0.0822819	0.139744	0.611975	0.0818189	0.175569	-0.262291	0.425928	0.641201	-0.00627116	0.0135112	-0.0327527	0.0202104	0.642544	71.909	0.98156
SCZ	90001928	0.0286596	29.7219	100	0.005868	0.0426971	-0.0778167	0.0895527	0.890688	0.005868	0.0426971	-0.0778167	0.0895527	0.890688	0.129396	0.145879	-0.156521	0.415313	0.375074	0.0485514	0.0628701	-0.0746718	0.171775	0.439967	0.415487	0.180849	0.0610305	0.769944	0.0215942	-0.0325277	0.0139551	-0.0598792	-0.00517614	0.0197598	93.7423	0.63038
SCZ	90001929	0.0285193	29.7219	98	-0.0229143	0.0412464	-0.103756	0.0579271	0.57852	-0.0229143	0.0412464	-0.103756	0.0579271	0.57852	0.0136616	0.138176	-0.257158	0.284481	0.921241	-0.00375931	0.0589152	-0.119231	0.111712	0.949122	0.136377	0.175462	-0.207522	0.480276	0.437013	-0.0126721	0.0135673	-0.0392636	0.0139194	0.350296	82.5924	0.85131
SCZ	90001930	0.0271479	29.7219	96	0.00753571	0.0442753	-0.0792423	0.0943138	0.864852	0.00753571	0.0442753	-0.0792423	0.0943138	0.864852	-0.072629	0.149692	-0.366021	0.220763	0.627543	-0.0378385	0.0610934	-0.157579	0.0819024	0.535683	-0.178673	0.183248	-0.537831	0.180486	0.329544	0.0148736	0.0142035	-0.0129647	0.0427119	0.295016	63.6244	0.994459
SCZ	90001931	0.0293433	29.7219	102	0.0209969	0.0423789	-0.0620642	0.104058	0.620277	0.0209969	0.0423789	-0.0620642	0.104058	0.620277	0.191333	0.127833	-0.0592139	0.441881	0.134458	0.0625897	0.0587453	-0.0525489	0.177728	0.286676	0.341848	0.177544	-0.00613226	0.689829	0.0541763	-0.0256403	0.013778	-0.0526447	0.00136418	0.0627508	61.4038	0.999353
SCZ	90001932	0.027885	29.7219	97	-0.0155814	0.0437591	-0.101348	0.070185	0.721787	-0.0155814	0.0437591	-0.101348	0.070185	0.721787	-0.195111	0.119339	-0.42901	0.0387886	0.102063	-0.0177376	0.0612165	-0.13772	0.102244	0.772006	0.0413135	0.191908	-0.334819	0.417446	0.829551	-0.00446244	0.0146554	-0.0331865	0.0242616	0.760754	59.4204	0.998769
SCZ	90001933	0.027849	29.7219	98	-0.038653	0.040744	-0.11851	0.0412037	0.342783	-0.038653	0.040744	-0.11851	0.0412037	0.342783	-0.00772882	0.095277	-0.194468	0.179011	0.935347	-0.0413973	0.0580563	-0.155185	0.0723909	0.475812	0.016472	0.168588	-0.313955	0.346899	0.922166	-0.00437862	0.0129942	-0.0298467	0.0210894	0.73614	88.2671	0.725279
SCZ	90001934	0.0287486	29.7219	101	0.0397683	0.0379106	-0.0345351	0.114072	0.294177	0.0397683	0.0379106	-0.0345351	0.114072	0.294177	0.0486878	0.11696	-0.180549	0.277924	0.677206	0.0493957	0.0530374	-0.0545557	0.153347	0.351679	0.118154	0.160398	-0.19622	0.432528	0.461348	-0.00623285	0.0123927	-0.0305221	0.0180564	0.615003	88.1899	0.79469
SCZ	90001935	0.0281185	29.7433	97	0.0347225	0.0400112	-0.0436981	0.113143	0.385493	0.0347225	0.0400112	-0.0436981	0.113143	0.385493	0.0383245	0.133196	-0.222736	0.299385	0.773554	0.0341118	0.0563638	-0.0763591	0.144583	0.54504	-0.151014	0.182343	-0.5084	0.206372	0.407566	0.0147283	0.0141068	-0.0129206	0.0423772	0.296461	73.838	0.954787
SCZ	90001936	0.0283183	29.7219	98	0.013627	0.0398292	-0.0644368	0.0916908	0.732249	0.013627	0.0398292	-0.0644368	0.0916908	0.732249	0.0300677	0.13847	-0.241328	0.301463	0.828097	0.0325216	0.0565532	-0.0783206	0.143364	0.565249	0.0416043	0.182313	-0.315722	0.39893	0.819488	-0.00221314	0.0140734	-0.0297965	0.0253702	0.875043	76.7128	0.936225
SCZ	90001937	0.0279103	29.7219	97	0.00662514	0.0405821	-0.0729143	0.0861645	0.870319	0.00662514	0.0405821	-0.0729143	0.0861645	0.870319	0.0543568	0.147022	-0.233802	0.342516	0.711593	0.0454394	0.0579155	-0.0680729	0.158952	0.432699	0.0388646	0.171268	-0.296815	0.374544	0.820484	-0.00256742	0.0132507	-0.0285383	0.0234035	0.846366	71.9147	0.968573
SCZ	90001938	0.0280061	29.7219	97	-0.000350915	0.0409033	-0.0805199	0.0798181	0.993155	-0.000350915	0.0409033	-0.0805199	0.0798181	0.993155	0.0275407	0.12297	-0.213476	0.268558	0.822787	0.0318994	0.0561546	-0.0781615	0.14196	0.569991	-0.0127945	0.190663	-0.386488	0.360899	0.946498	0.000980762	0.0146775	-0.0277867	0.0297482	0.946725	62.2487	0.997018
SCZ	90001939	0.0276772	29.7219	96	0.00532445	0.0405169	-0.0740873	0.0847361	0.895449	0.00532445	0.0405169	-0.0740873	0.0847361	0.895449	0.0311332	0.107546	-0.179652	0.241919	0.772208	0.00311937	0.0558074	-0.106261	0.1125	0.955425	-0.07076	0.185124	-0.433596	0.292076	0.70229	0.00600186	0.0142493	-0.0219262	0.0339299	0.673606	64.7024	0.992618
SCZ	90001940	0.0276993	29.7433	97	0.0307923	0.0403014	-0.0481969	0.109782	0.444836	0.0307923	0.0403014	-0.0481969	0.109782	0.444836	0.041761	0.107581	-0.169093	0.252615	0.697881	0.0377868	0.0546288	-0.0692837	0.144857	0.489125	-0.154741	0.168632	-0.485253	0.175771	0.358813	0.0147956	0.0130581	-0.0107977	0.0403889	0.257187	60.5451	0.998228
SCZ	90001941	0.0284193	29.7219	99	0.0431262	0.0399673	-0.0352083	0.121461	0.280572	0.0431262	0.0399673	-0.0352083	0.121461	0.280572	0.0403124	0.0976304	-0.15104	0.231664	0.679674	0.0460714	0.0556254	-0.0629523	0.155095	0.407532	-0.0249488	0.165784	-0.349879	0.299982	0.880378	0.00547265	0.0129345	-0.0198785	0.0308238	0.672219	76.8107	0.944114
SCZ	90001942	0.0275114	29.7219	96	0.00911687	0.0405679	-0.0703947	0.0886284	0.822188	0.00911687	0.0405679	-0.0703947	0.0886284	0.822188	-0.150502	0.145844	-0.436352	0.135347	0.302101	-0.0134211	0.0568293	-0.124804	0.0979622	0.813304	-0.145452	0.166119	-0.47104	0.180136	0.381254	0.0124521	0.0129775	-0.0129832	0.0378875	0.337296	74.8241	0.937378
SCZ	90001943	0.0283255	29.7219	98	0.027809	0.0398424	-0.0502806	0.105899	0.485192	0.027809	0.0398424	-0.0502806	0.105899	0.485192	-0.0472473	0.112056	-0.266872	0.172378	0.673286	0.0323501	0.0568276	-0.0790299	0.14373	0.569175	0.0566498	0.182535	-0.301113	0.414412	0.756295	-0.002283	0.0141009	-0.0299202	0.0253542	0.871381	74.7469	0.954534
SCZ	90001944	0.0278918	29.7219	98	0.0333542	0.0446587	-0.0541751	0.120884	0.455142	0.0333542	0.0446587	-0.0541751	0.120884	0.455142	-0.00691449	0.149892	-0.300698	0.286869	0.963207	0.0138661	0.0634326	-0.110459	0.138192	0.826964	-0.048408	0.18825	-0.417371	0.320555	0.797065	0.00648395	0.0145025	-0.0219404	0.0349083	0.654809	79.971	0.895058
SCZ	90001945	0.0275825	29.7219	97	0.0238606	0.0449081	-0.0641577	0.111879	0.595197	0.0238606	0.0449081	-0.0641577	0.111879	0.595197	-0.000723579	0.135705	-0.266701	0.265253	0.995746	0.0104696	0.0646292	-0.116201	0.137141	0.87131	-0.0831411	0.189071	-0.453714	0.287432	0.66013	0.00846998	0.0145381	-0.0200242	0.0369642	0.560159	76.9713	0.923242
SCZ	90001946	0.0275459	29.7219	97	0.0423953	0.0580117	-0.0713056	0.156096	0.464898	0.0423953	0.0580117	-0.0713056	0.156096	0.464898	0.189397	0.185492	-0.174161	0.552955	0.30723	0.108066	0.0825216	-0.0536732	0.269805	0.190348	0.170145	0.253913	-0.327515	0.667805	0.502799	-0.0100447	0.0194365	-0.0481396	0.0280502	0.6053	66.047	0.991566
SCZ	90001947	0.0275989	29.7219	97	0.0261604	0.0595534	-0.0905621	0.142883	0.660462	0.0261604	0.0595534	-0.0905621	0.142883	0.660462	-0.112033	0.213169	-0.529837	0.305772	0.599195	-0.0226915	0.0822671	-0.183932	0.138549	0.782681	0.102964	0.267172	-0.420683	0.626611	0.699952	-0.00601574	0.0204001	-0.0459992	0.0339677	0.768079	54.5404	0.999792
SCZ	90001948	0.0267623	29.7219	95	-0.0029142	0.0585448	-0.11766	0.111831	0.9603	-0.0029142	0.0585448	-0.11766	0.111831	0.9603	-0.0273724	0.205183	-0.429524	0.374779	0.893873	-0.0228109	0.0805436	-0.180674	0.135052	0.777015	-0.0493395	0.249841	-0.539019	0.44034	0.843449	0.00366144	0.0191557	-0.033883	0.0412059	0.848415	48.8293	0.999968
SCZ	90001949	0.0271075	29.7219	96	0.0176244	0.0579023	-0.095862	0.131111	0.760837	0.0176244	0.0579023	-0.095862	0.131111	0.760837	0.0306686	0.184319	-0.330591	0.391928	0.867851	0.020427	0.0805875	-0.137522	0.178376	0.799901	-0.10935	0.2488	-0.596989	0.378289	0.660292	0.0100179	0.0190907	-0.0273991	0.0474349	0.599753	52.0037	0.999902
SCZ	90001950	0.0275855	29.7219	96	0.0260945	0.0663587	-0.103966	0.156155	0.694146	0.0260945	0.0663587	-0.103966	0.156155	0.694146	-0.0203196	0.189971	-0.392655	0.352016	0.914819	0.0214295	0.090453	-0.155855	0.198714	0.812724	0.191725	0.277835	-0.352822	0.736271	0.490153	-0.0132646	0.0216067	-0.055613	0.0290838	0.539273	45.272	0.999997
SCZ	90001951	0.0276421	29.7219	97	0.0193369	0.061202	-0.100617	0.139291	0.752039	0.0193369	0.061202	-0.100617	0.139291	0.752039	-0.126108	0.198315	-0.514798	0.262582	0.524843	-0.0177261	0.0851109	-0.18454	0.149088	0.835018	0.0626451	0.261332	-0.449557	0.574847	0.810552	-0.003421	0.0200691	-0.0427557	0.0359137	0.864647	61.8912	0.997319
SCZ	90001952	0.0282982	29.7219	99	0.0299385	0.0587504	-0.0852102	0.145087	0.61034	0.0299385	0.0587504	-0.0852102	0.145087	0.61034	0.224444	0.173916	-0.116425	0.565312	0.196866	0.0420556	0.08358	-0.121758	0.205869	0.61484	0.233419	0.258211	-0.272664	0.739503	0.366002	-0.0160497	0.0198324	-0.0549205	0.0228211	0.418361	79.8148	0.910019
SCZ	90001953	0.0282299	29.7219	99	-0.00891374	0.0586991	-0.123962	0.106134	0.879301	-0.00891374	0.0586991	-0.123962	0.106134	0.879301	-0.0250097	0.180758	-0.37929	0.32927	0.889956	-0.039717	0.0838733	-0.204106	0.124672	0.635831	-0.015457	0.26664	-0.538061	0.507147	0.953773	0.000511958	0.0203507	-0.0393747	0.0403986	0.97993	76.1258	0.950331
SCZ	90001954	0.028311	29.7219	99	0.015135	0.0587211	-0.0999562	0.130226	0.796604	0.015135	0.0587211	-0.0999562	0.130226	0.796604	-0.000927263	0.235677	-0.462845	0.46099	0.996861	0.016982	0.0824537	-0.144624	0.178588	0.836823	0.0793676	0.258021	-0.426344	0.585079	0.758386	-0.00506656	0.0198182	-0.0439095	0.0337764	0.79822	72.223	0.97639
SCZ	90001955	0.0279033	29.7219	98	-0.0544871	0.0592903	-0.170694	0.0617198	0.358102	-0.0544871	0.0592903	-0.170694	0.0617198	0.358102	-0.18054	0.214933	-0.6018	0.240721	0.400918	-0.0603023	0.084593	-0.226102	0.105497	0.475938	0.00770181	0.267246	-0.516091	0.531495	0.977009	-0.00486594	0.0203894	-0.0448284	0.0350966	0.811377	72.9884	0.967272
SCZ	90001956	0.0279733	29.7219	98	0.0242068	0.058971	-0.0913741	0.139788	0.681448	0.0242068	0.058971	-0.0913741	0.139788	0.681448	-0.133592	0.162365	-0.451821	0.184637	0.410627	-0.0622573	0.0818349	-0.222651	0.0981361	0.446796	0.132774	0.266357	-0.389277	0.654824	0.618146	-0.00850665	0.0203523	-0.0483963	0.031383	0.675968	57.2963	0.999552
SCZ	90001957	0.0275345	29.7219	96	0.0148163	0.0595728	-0.101944	0.131577	0.803586	0.0148163	0.0595728	-0.101944	0.131577	0.803586	-0.141964	0.142831	-0.421907	0.13798	0.320258	-0.0553878	0.0806519	-0.213463	0.102687	0.492239	0.128099	0.267102	-0.395411	0.651609	0.63152	-0.00889375	0.0204418	-0.0489589	0.0311714	0.663506	50.2966	0.999954
SCZ	90001958	0.0284928	29.7219	99	0.0408123	0.0425529	-0.0425899	0.124214	0.337511	0.0408123	0.0425529	-0.0425899	0.124214	0.337511	0.102864	0.137936	-0.167486	0.373214	0.455827	0.0400289	0.0616343	-0.0807722	0.16083	0.516043	-0.0173182	0.174714	-0.359752	0.325116	0.921041	0.00466485	0.0135983	-0.0219873	0.031317	0.731563	84.3192	0.8361
SCZ	90001959	0.0278675	29.7219	97	-0.000586735	0.0424836	-0.0838531	0.0826796	0.988981	-0.000586735	0.0424836	-0.0838531	0.0826796	0.988981	0.0736001	0.136288	-0.19352	0.34072	0.589174	0.0244832	0.0609025	-0.0948835	0.14385	0.687679	-0.185881	0.172727	-0.524419	0.152658	0.281858	0.0148594	0.0134261	-0.0114552	0.0411741	0.268399	77.2337	0.920033
SCZ	90001960	0.0283749	29.7219	98	0.0457631	0.0426012	-0.0377337	0.12926	0.282723	0.0457631	0.0426012	-0.0377337	0.12926	0.282723	0.000672717	0.140383	-0.274472	0.275818	0.996177	0.0478459	0.0595307	-0.0688321	0.164524	0.42156	0.0362528	0.194332	-0.344631	0.417137	0.852013	0.000750635	0.0149653	-0.0285808	0.0300821	0.959996	68.8747	0.986338
SCZ	90001961	0.0280297	29.7219	98	0.0717229	0.0438349	-0.014192	0.157638	0.101797	0.0717229	0.0453024	-0.0170682	0.160514	0.113375	0.0787139	0.127484	-0.17115	0.328578	0.536943	0.0814579	0.0628446	-0.0417153	0.204631	0.194914	-0.126693	0.210523	-0.544578	0.291192	0.548726	0.0155919	0.0161555	-0.0164764	0.0476602	0.336912	103.603	0.304547
SCZ	90001962	0.0281605	29.7219	97	0.07238	0.0418578	-0.00965985	0.15442	0.0837757	0.07238	0.0418578	-0.00965985	0.15442	0.0837757	0.1451	0.13458	-0.118672	0.408872	0.280958	0.102245	0.0585407	-0.0124928	0.216983	0.0807136	0.157297	0.201406	-0.237451	0.552045	0.434805	-0.00663952	0.0154037	-0.0368302	0.0235512	0.666444	68.6232	0.984355
SCZ	90001963	0.0277122	29.7219	97	-0.0383373	0.0444702	-0.125497	0.0488226	0.388638	-0.0383373	0.0444702	-0.125497	0.0488226	0.388638	0.0136304	0.159486	-0.298957	0.326217	0.931892	-0.0198098	0.0621124	-0.141548	0.101928	0.749776	-0.0719702	0.190208	-0.444771	0.300831	0.705151	0.00266477	0.0146527	-0.0260541	0.0313836	0.855691	57.498	0.999364
SCZ	90001964	0.0279505	29.7219	97	-0.0295708	0.0435352	-0.114898	0.0557566	0.496987	-0.0295708	0.0435352	-0.114898	0.0557566	0.496987	0.0247841	0.113172	-0.19703	0.246598	0.826654	0.00332486	0.0610941	-0.116417	0.123067	0.956599	-0.0708507	0.178349	-0.420408	0.278706	0.691176	0.00332295	0.0139224	-0.0239645	0.0306104	0.811357	70.1291	0.978208
SCZ	90001965	0.0272593	29.7219	95	-0.0151586	0.0446917	-0.102753	0.0724355	0.734473	-0.0151586	0.0446917	-0.102753	0.0724355	0.734473	0.0273644	0.156326	-0.279029	0.333758	0.861043	0.0164874	0.0636162	-0.108198	0.141173	0.795504	0.113164	0.181765	-0.243089	0.469417	0.533556	-0.0103033	0.0141462	-0.0380293	0.0174228	0.466404	79.2262	0.862241
SCZ	90001966	0.0285642	29.7219	100	0.0583995	0.0444583	-0.0287372	0.145536	0.188988	0.0583995	0.0444583	-0.0287372	0.145536	0.188988	0.221437	0.158881	-0.0899631	0.532838	0.163398	0.113779	0.0648335	-0.013292	0.240851	0.0792685	0.116776	0.208403	-0.291686	0.525239	0.575249	-0.00457259	0.0159482	-0.0358305	0.0266853	0.774331	86.6232	0.808192
SCZ	90001967	0.0277519	29.7219	97	-0.0949465	0.0427111	-0.178659	-0.0112342	0.0262164	-0.0949465	0.0427111	-0.178659	-0.0112342	0.0262164	-0.119201	0.132755	-0.379397	0.140994	0.369237	-0.112677	0.0610536	-0.23234	0.00698565	0.0649582	0.0144415	0.175988	-0.330489	0.359372	0.934599	-0.00874799	0.0136534	-0.0355081	0.0180121	0.521704	85.6158	0.767211
SCZ	90001968	0.0274222	29.7219	95	0.0148625	0.0429768	-0.0693705	0.0990955	0.729474	0.0148625	0.0429768	-0.0693705	0.0990955	0.729474	0.0150593	0.114774	-0.209894	0.240013	0.895611	0.00355381	0.0594142	-0.112896	0.120003	0.952304	0.102919	0.177479	-0.244934	0.450772	0.561988	-0.00703181	0.013751	-0.0339832	0.0199196	0.609093	61.9319	0.995662
SCZ	90001969	0.0282472	29.7219	99	0.0532519	0.0420459	-0.0291565	0.13566	0.205327	0.0532519	0.0420459	-0.0291565	0.13566	0.205327	-0.0698607	0.124672	-0.314213	0.174492	0.575236	-0.00651775	0.0597106	-0.123548	0.110513	0.913079	0.0987233	0.176726	-0.247654	0.4451	0.576419	-0.00361518	0.0136471	-0.030363	0.0231326	0.791083	76.3256	0.948573
SCZ	90001970	0.0276425	29.7219	97	0.0177038	0.0432718	-0.0671075	0.102515	0.682445	0.0177038	0.0432718	-0.0671075	0.102515	0.682445	0.0610843	0.125937	-0.185747	0.307916	0.627649	0.0467476	0.0616819	-0.0741467	0.167642	0.448521	-0.0445601	0.177271	-0.392005	0.302884	0.80153	0.00499199	0.0137827	-0.0220216	0.0320056	0.717209	76.4856	0.928942
SCZ	90001971	0.0265293	29.7219	92	0.0757938	0.0406693	-0.00391651	0.155504	0.0623691	0.0757938	0.0406693	-0.00391651	0.155504	0.0623691	0.0735962	0.15755	-0.235195	0.382388	0.640407	0.0650925	0.0560879	-0.0448378	0.175023	0.245828	0.147112	0.195746	-0.236543	0.530767	0.452324	-0.00556481	0.0149403	-0.0348473	0.0237177	0.709543	49.1237	0.9999
SCZ	90001972	0.0269465	29.7219	93	0.104058	0.0408903	0.0239146	0.184202	0.0109336	0.104058	0.0408903	0.0239146	0.184202	0.0109336	0.0265608	0.139487	-0.246829	0.299951	0.848982	0.0689462	0.0573513	-0.0434603	0.181353	0.229296	0.0736084	0.197569	-0.313619	0.460836	0.709468	0.00238252	0.0151239	-0.0272598	0.0320248	0.874824	58.3959	0.997562
SCZ	90001973	0.027429	29.7219	95	0.101469	0.0412248	0.0206704	0.182269	0.0138407	0.101469	0.0412248	0.0206704	0.182269	0.0138407	0.0111908	0.121406	-0.22676	0.249141	0.926557	0.0522306	0.0581265	-0.0616953	0.166157	0.368883	0.104076	0.200976	-0.289829	0.497982	0.60456	-0.000202697	0.0152955	-0.0301814	0.029776	0.989427	57.3093	0.998978
SCZ	90001974	0.0274559	29.7219	96	0.0224018	0.0376279	-0.0513475	0.0961511	0.551609	0.0224018	0.0376279	-0.0513475	0.0961511	0.551609	-0.0414545	0.110287	-0.257613	0.174704	0.707008	-0.00769141	0.05326	-0.112079	0.0966962	0.885175	-0.0044192	0.154532	-0.307296	0.298457	0.977186	0.00214481	0.0119855	-0.0213464	0.025636	0.857977	76.5378	0.917482
SCZ	90001975	0.0275173	29.7219	97	0.0364401	0.0418835	-0.04565	0.11853	0.384281	0.0364401	0.0418835	-0.04565	0.11853	0.384281	-0.087789	0.146589	-0.375099	0.199521	0.549255	-0.0353986	0.0596098	-0.152232	0.0814344	0.55262	-0.0476204	0.169346	-0.379533	0.284292	0.778556	0.00673488	0.0131464	-0.0190316	0.0325014	0.608442	81.6008	0.852553
SCZ	90001976	0.027238	29.7219	95	-0.0237723	0.0419858	-0.106063	0.0585184	0.571258	-0.0237723	0.0419858	-0.106063	0.0585184	0.571258	0.0510498	0.147715	-0.238466	0.340566	0.729646	0.00223631	0.0591766	-0.113748	0.11822	0.969855	-0.117871	0.17181	-0.454612	0.21887	0.492677	0.00753785	0.0133457	-0.0186191	0.0336949	0.572198	61.2678	0.996417
SCZ	90001977	0.0285901	29.7219	99	0.060805	0.0407559	-0.0190751	0.140685	0.135717	0.060805	0.0407559	-0.0190751	0.140685	0.135717	-0.0848922	0.138794	-0.356924	0.18714	0.540776	0.0586263	0.0571443	-0.0533745	0.170627	0.304923	0.193988	0.18525	-0.169095	0.557071	0.295021	-0.010534	0.0142932	-0.0385482	0.0174802	0.461126	72.1554	0.976718
SCZ	90001978	0.0280778	29.7219	98	0.0240429	0.0408612	-0.0560435	0.104129	0.556261	0.0240429	0.0408612	-0.0560435	0.104129	0.556261	-0.120269	0.139126	-0.392951	0.152414	0.387337	-0.0469872	0.0594763	-0.163559	0.0695841	0.429518	-0.0764697	0.171142	-0.411902	0.258963	0.655005	0.00804722	0.0133057	-0.0180315	0.0341259	0.545315	91.6705	0.633736
SCZ	90001979	0.0278677	29.7219	98	0.0241874	0.0395112	-0.0532532	0.101628	0.540428	0.0241874	0.0395112	-0.0532532	0.101628	0.540428	0.0208744	0.0900472	-0.155615	0.197364	0.816681	0.0111477	0.0546134	-0.0958927	0.118188	0.83826	0.189749	0.166617	-0.136815	0.516313	0.254773	-0.0131044	0.0128118	-0.038215	0.0120062	0.306383	61.1841	0.998311
SCZ	90001980	0.028248	29.7433	98	0.0893626	0.0392806	0.0123741	0.166351	0.022907	0.0893626	0.0392806	0.0123741	0.166351	0.022907	0.160534	0.118955	-0.0726131	0.393681	0.177164	0.113692	0.0555014	0.0049112	0.222473	0.0405157	0.0235477	0.165189	-0.300217	0.347312	0.886645	0.00527195	0.0128525	-0.0199186	0.0304625	0.681668	68.6691	0.986975
SCZ	90001981	0.0279931	29.7219	97	0.0181314	0.0398241	-0.0599224	0.0961852	0.648902	0.0181314	0.0398241	-0.0599224	0.0961852	0.648902	-0.0261805	0.114079	-0.249772	0.197411	0.818485	-0.00242225	0.0564352	-0.113033	0.108189	0.965765	-0.0578898	0.179335	-0.40938	0.2936	0.746845	0.00598191	0.0137591	-0.0209854	0.0329492	0.663736	68.7627	0.983852
SCZ	90001982	0.0275899	29.7219	96	0.0428925	0.0396348	-0.0347902	0.120575	0.279166	0.0428925	0.0396348	-0.0347902	0.120575	0.279166	0.13249	0.145623	-0.152925	0.417905	0.362918	0.0749305	0.0553393	-0.0335325	0.183394	0.17573	0.0176494	0.164758	-0.30527	0.340569	0.914691	0.00200171	0.0126812	-0.0228529	0.0268563	0.874576	75.1032	0.934401
SCZ	90001983	0.0282631	29.7219	98	-0.0146841	0.0389768	-0.0910772	0.0617091	0.706368	-0.0146841	0.0389768	-0.0910772	0.0617091	0.706368	-0.0344819	0.128311	-0.285967	0.217003	0.788133	0.00288399	0.056813	-0.108467	0.114235	0.959514	-0.0819391	0.178847	-0.432473	0.268595	0.646843	0.0052905	0.0137305	-0.0216208	0.0322018	0.700008	92.8246	0.601074
SCZ	90001984	0.0288186	29.7219	101	-0.0204661	0.0386459	-0.0962106	0.0552784	0.596403	-0.0204661	0.0386459	-0.0962106	0.0552784	0.596403	0.0559708	0.161386	-0.26034	0.372281	0.728731	0.0103445	0.0557495	-0.0989226	0.119612	0.852795	-0.25729	0.163252	-0.578653	0.0640734	0.115339	0.0188675	0.0126364	-0.00600744	0.0437424	0.135504	99.6686	0.490538
SCZ	90001985	0.0280102	29.7433	98	0.0349016	0.0398743	-0.0432506	0.113054	0.381416	0.0349016	0.0398743	-0.0432506	0.113054	0.381416	0.172985	0.122311	-0.0667399	0.412709	0.157272	0.0568641	0.0574405	-0.0557172	0.169445	0.322191	-0.109373	0.176647	-0.455595	0.236849	0.535809	0.0113277	0.0135114	-0.0151542	0.0378096	0.401818	77.4679	0.927937
SCZ	90001986	0.0283495	29.7219	98	-0.00934777	0.0384422	-0.0846932	0.0659976	0.807878	-0.00934777	0.0384422	-0.0846932	0.0659976	0.807878	-0.09092	0.147213	-0.379453	0.197613	0.536834	-0.0308885	0.0557957	-0.140246	0.078469	0.579852	0.0309645	0.166294	-0.294967	0.356896	0.852286	-0.00320608	0.0128674	-0.0284257	0.0220135	0.803234	91.1439	0.648431
SCZ	90001987	0.027228	29.7219	96	-0.0334	0.0400345	-0.111866	0.0450662	0.404124	-0.0334	0.0400345	-0.111866	0.0450662	0.404124	0.0962417	0.13085	-0.16022	0.352703	0.462028	-0.0274	0.0577366	-0.140562	0.0857618	0.635095	-0.060999	0.1679	-0.394369	0.272371	0.717193	0.00219262	0.012951	-0.0235219	0.0279072	0.865924	94.7903	0.486768
SCZ	90001988	0.0280637	29.7219	98	-0.0405929	0.0399	-0.118795	0.0376097	0.30898	-0.0405929	0.0399	-0.118795	0.0376097	0.30898	-0.0633661	0.115057	-0.288874	0.162142	0.581815	-0.0559611	0.0556504	-0.165034	0.0531118	0.314617	-0.149915	0.165897	-0.475068	0.175238	0.366176	0.00872534	0.0128521	-0.0164644	0.0339151	0.4972	71.8642	0.973833
SCZ	90001989	0.0277394	29.7219	97	-0.00788189	0.0399939	-0.0862684	0.0705047	0.843767	-0.00788189	0.0399939	-0.0862684	0.0705047	0.843767	-0.028898	0.144717	-0.312538	0.254742	0.841726	-0.0196619	0.0567144	-0.13082	0.0914964	0.72883	-0.00395766	0.172404	-0.341864	0.333948	0.981686	-0.000310754	0.01328	-0.0263391	0.0257176	0.981331	61.712	0.997459
SCZ	90001990	0.0278494	29.7219	97	-0.00960298	0.0394957	-0.0870132	0.0678072	0.807897	-0.00960298	0.0394957	-0.0870132	0.0678072	0.807897	-0.0327776	0.12845	-0.284534	0.218979	0.798585	0.0141071	0.0569531	-0.0975189	0.125733	0.804369	-0.0982809	0.169931	-0.431341	0.234779	0.563024	0.00704273	0.0131262	-0.0186842	0.0327697	0.591586	73.4361	0.95799
SCZ	90001991	0.028555	29.7219	100	-0.0413159	0.0394587	-0.118654	0.0360218	0.295069	-0.0413159	0.0394587	-0.118654	0.0360218	0.295069	-0.0769768	0.125364	-0.322686	0.168733	0.539199	-0.0518286	0.0546344	-0.15891	0.0552529	0.342802	-0.132359	0.166016	-0.457744	0.193026	0.425295	0.00726749	0.0128724	-0.0179619	0.0324969	0.572359	79.3845	0.926501
SCZ	90001992	0.0278617	29.7219	97	-0.0267327	0.0389843	-0.103141	0.0496751	0.492883	-0.0267327	0.0389843	-0.103141	0.0496751	0.492883	0.0415224	0.0917749	-0.138353	0.221398	0.650954	-0.00585865	0.0554688	-0.114576	0.102858	0.915883	-0.122299	0.181342	-0.477723	0.233124	0.500048	0.00746607	0.0138359	-0.0196519	0.034584	0.589463	81.5162	0.854117
SCZ	90001993	0.0279434	29.7219	97	0.0255033	0.039253	-0.0514312	0.102438	0.515876	0.0255033	0.039253	-0.0514312	0.102438	0.515876	0.0830397	0.145914	-0.202946	0.369025	0.569288	0.0706932	0.0562782	-0.03961	0.180997	0.209066	-0.0810947	0.172357	-0.418908	0.256719	0.637995	0.00841988	0.0132562	-0.0175619	0.0344016	0.525322	85.9681	0.758754
SCZ	90001994	0.0285459	29.7219	99	0.0104029	0.0386494	-0.0653486	0.0861544	0.787806	0.0104029	0.0386494	-0.0653486	0.0861544	0.787806	-0.0981956	0.134484	-0.361779	0.165388	0.465288	0.00706178	0.0554496	-0.101617	0.115741	0.898659	-0.253021	0.160538	-0.567669	0.0616278	0.115007	0.0212495	0.0125691	-0.00338559	0.0458845	0.090912	75.3491	0.956739
SCZ	90001995	0.0278123	29.7219	97	-0.0760937	0.0398536	-0.154205	0.0020179	0.0562194	-0.0760937	0.0398536	-0.154205	0.0020179	0.0562194	-0.0461477	0.140849	-0.322207	0.229911	0.743184	-0.0633656	0.0562429	-0.1736	0.0468685	0.259894	-0.070124	0.162033	-0.387702	0.247454	0.665177	-0.000480823	0.0126498	-0.0252741	0.0243124	0.96968	58.105	0.999212
SCZ	90001996	0.0278321	29.7219	97	-0.0525715	0.0399048	-0.130784	0.0256405	0.187697	-0.0525715	0.0399048	-0.130784	0.0256405	0.187697	-0.176902	0.149269	-0.469465	0.115661	0.23597	-0.0851265	0.0558385	-0.194568	0.0243149	0.127381	-0.124284	0.166376	-0.450374	0.201806	0.455059	0.00573463	0.0129162	-0.0195807	0.03105	0.657052	66.0093	0.991646
SCZ	90001997	0.0278123	29.7219	97	-0.0800255	0.040133	-0.158685	-0.00136632	0.0461511	-0.0800255	0.040133	-0.158685	-0.00136632	0.0461511	-0.165363	0.155118	-0.469388	0.138662	0.286402	-0.0935969	0.0561328	-0.203615	0.0164213	0.0954309	-0.0461891	0.163204	-0.366064	0.273686	0.777166	-0.00272515	0.0127407	-0.0276964	0.0222461	0.83063	56.6766	0.999528
SCZ	90001998	0.0279279	29.7219	97	-0.0064881	0.0392146	-0.0833473	0.0703711	0.868589	-0.0064881	0.0392146	-0.0833473	0.0703711	0.868589	0.217115	0.117836	-0.013839	0.44807	0.0653989	-0.00148846	0.0574622	-0.114112	0.111135	0.979334	-0.0187568	0.164265	-0.34071	0.303196	0.90909	0.000972276	0.0126413	-0.0238043	0.0257489	0.938693	91.8202	0.601731
SCZ	90001999	0.0282117	29.7219	98	0.042299	0.0399647	-0.0360305	0.120628	0.28987	0.042299	0.0399647	-0.0360305	0.120628	0.28987	-0.0983557	0.144697	-0.381956	0.185245	0.496672	0.00146216	0.0579606	-0.112139	0.115063	0.979874	-0.00209995	0.176582	-0.348194	0.343994	0.990512	0.00347894	0.0134773	-0.0229361	0.0298939	0.796304	93.099	0.593234
SCZ	90002000	0.0281686	29.7219	97	0.0238145	0.0385615	-0.0517647	0.0993937	0.536858	0.0238145	0.0385615	-0.0517647	0.0993937	0.536858	0.0216173	0.132791	-0.238649	0.281883	0.870683	0.0296351	0.0559844	-0.0800923	0.139363	0.596566	-0.221435	0.168106	-0.550918	0.108047	0.18776	0.0192716	0.0128574	-0.00592857	0.0444717	0.133909	85.3131	0.774363
SCZ	90002001	0.0286496	29.7219	99	-0.0404965	0.0380257	-0.115026	0.0340326	0.286887	-0.0404965	0.0380257	-0.115026	0.0340326	0.286887	-0.177497	0.149339	-0.470197	0.115203	0.234618	-0.048422	0.05442	-0.155083	0.0582393	0.373583	-0.237562	0.164053	-0.5591	0.083975	0.147593	0.0157171	0.0127278	-0.00922891	0.0406632	0.216881	76.4695	0.947279
SCZ	90002002	0.0279345	29.7219	97	0.00827347	0.0394582	-0.0690632	0.0856101	0.83392	0.00827347	0.0394582	-0.0690632	0.0856101	0.83392	0.115511	0.130209	-0.139694	0.370716	0.375014	0.00172334	0.0569742	-0.109944	0.113391	0.975869	0.0266639	0.173	-0.312411	0.365738	0.87751	-0.00145263	0.0133049	-0.0275297	0.0246244	0.913059	83.9242	0.805744
SCZ	90002003	0.0279772	29.7219	97	0.0642113	0.0390486	-0.0123225	0.140745	0.100095	0.0642113	0.0390486	-0.0123225	0.140745	0.100095	0.0903071	0.125975	-0.1566	0.337214	0.473458	0.0647759	0.0543677	-0.0417827	0.171335	0.23348	0.139449	0.167259	-0.188373	0.46727	0.404434	-0.00596794	0.0129006	-0.0312527	0.0193168	0.643645	56.4313	0.999569
SCZ	90002004	0.0277224	29.7219	96	0.0427546	0.0389091	-0.0335059	0.119015	0.271842	0.0427546	0.0389091	-0.0335059	0.119015	0.271842	0.0850032	0.131924	-0.173564	0.34357	0.51936	0.041206	0.0539859	-0.0646043	0.147016	0.445299	0.145047	0.170752	-0.189621	0.479715	0.395625	-0.00810127	0.0131673	-0.0339087	0.0177062	0.538385	64.3237	0.993316
SCZ	90002005	0.0285195	29.7219	99	0.0523639	0.0396058	-0.0252621	0.12999	0.186126	0.0523639	0.0396058	-0.0252621	0.12999	0.186126	0.051201	0.129009	-0.201652	0.304054	0.691456	0.0433284	0.0550422	-0.0645522	0.151209	0.431173	0.00188656	0.16987	-0.331053	0.334826	0.991139	0.00400253	0.0130984	-0.0216699	0.029675	0.759929	61.143	0.998704
SCZ	90002006	0.0279078	29.7219	98	-0.0405891	0.039711	-0.118421	0.037243	0.306727	-0.0405891	0.039711	-0.118421	0.037243	0.306727	-0.0425233	0.121103	-0.27988	0.194834	0.725488	-0.0396938	0.0564433	-0.150321	0.0709331	0.4819	-0.00330164	0.168581	-0.333714	0.32711	0.984375	-0.00296546	0.0130299	-0.0285035	0.0225726	0.819966	93.3474	0.586117
SCZ	90002007	0.0288864	29.7219	100	-0.0461412	0.0394059	-0.123375	0.031093	0.241631	-0.0461412	0.0394059	-0.123375	0.031093	0.241631	-0.132269	0.121805	-0.371003	0.106464	0.277519	-0.0946512	0.0564236	-0.205239	0.0159369	0.0934424	-0.163469	0.18631	-0.52863	0.201692	0.380267	0.00918123	0.0142494	-0.0187471	0.0371095	0.519365	79.6618	0.923267
SCZ	90002008	0.0284885	29.7219	99	0.0480963	0.0386389	-0.0276345	0.123827	0.213219	0.0480963	0.0386389	-0.0276345	0.123827	0.213219	0.00434984	0.110808	-0.212829	0.221529	0.968687	0.0168831	0.054709	-0.0903446	0.124111	0.757628	0.172859	0.170612	-0.161534	0.507251	0.310978	-0.00985254	0.0131232	-0.0355735	0.0158685	0.452789	76.2259	0.949456
SCZ	90002009	0.0285188	29.7219	99	-0.0373723	0.0391967	-0.114197	0.0394519	0.34036	-0.0373723	0.0391967	-0.114197	0.0394519	0.34036	-0.119927	0.105327	-0.326364	0.0865101	0.254863	-0.0792973	0.0543058	-0.185735	0.0271402	0.144235	-0.365018	0.166258	-0.690877	-0.0391584	0.0281283	0.0261911	0.0129156	0.000877035	0.0515052	0.0425736	66.9724	0.992993
SCZ	90002010	0.0278275	29.7219	98	-0.0266964	0.0398984	-0.104896	0.051503	0.503425	-0.0266964	0.0398984	-0.104896	0.051503	0.503425	-0.133722	0.117351	-0.363726	0.0962817	0.254493	-0.0480201	0.0553955	-0.156593	0.0605531	0.386019	-0.172812	0.166233	-0.498622	0.152999	0.298537	0.0116449	0.012861	-0.0135622	0.0368521	0.365229	69.0923	0.985636
SCZ	90002011	0.0277788	29.7219	98	-0.0247934	0.0392791	-0.101779	0.0521922	0.527902	-0.0247934	0.0397494	-0.102701	0.053114	0.532796	0.0941287	0.125797	-0.152429	0.340686	0.454305	0.0161201	0.0571547	-0.0959009	0.128141	0.77791	-0.114274	0.168208	-0.448165	0.219616	0.498543	0.00710067	0.0129672	-0.018639	0.0328403	0.585246	99.3369	0.41518
SCZ	90002012	0.0268851	29.7219	94	0.000512151	0.0397696	-0.0774349	0.0784592	0.989725	0.000512151	0.0397696	-0.0774349	0.0784592	0.989725	-0.0103826	0.109341	-0.224686	0.203921	0.92435	-0.011915	0.0545078	-0.118748	0.0949183	0.826967	-0.0722951	0.159807	-0.385512	0.240922	0.650989	0.00586783	0.0124743	-0.0185814	0.0303171	0.638075	52.5899	0.999767
SCZ	90002013	0.0282353	29.7219	98	0.00747753	0.0437008	-0.0781745	0.0931295	0.864139	0.00747753	0.0437008	-0.0781745	0.0931295	0.864139	0.0427788	0.148132	-0.247554	0.333112	0.772743	0.03742	0.0606018	-0.0813573	0.156197	0.536923	0.236647	0.18001	-0.116166	0.589461	0.188633	-0.0184272	0.0140413	-0.0459476	0.00909327	0.1894	58.3564	0.999344
SCZ	90002014	0.0278044	29.7219	97	0.00533819	0.0446464	-0.0821672	0.0928436	0.904827	0.00533819	0.0446464	-0.0821672	0.0928436	0.904827	-0.0423762	0.143675	-0.323973	0.239221	0.768036	-0.021153	0.0625878	-0.143823	0.101517	0.735384	0.0447227	0.191074	-0.329775	0.41922	0.814938	-0.00312546	0.0147434	-0.0320219	0.025771	0.832114	68.8469	0.983543
SCZ	90002015	0.0276815	29.7219	96	-0.0570952	0.0446217	-0.144552	0.0303616	0.200707	-0.0570952	0.0446217	-0.144552	0.0303616	0.200707	-0.0823151	0.15346	-0.383092	0.218462	0.591687	-0.0772017	0.0621735	-0.19906	0.0446561	0.214342	0.100632	0.20833	-0.307688	0.508952	0.629068	-0.012444	0.016055	-0.0439112	0.0190231	0.438288	71.2796	0.967112
SCZ	90002016	0.0276815	29.7219	96	-0.055669	0.0445484	-0.142982	0.0316443	0.211435	-0.055669	0.0445484	-0.142982	0.0316443	0.211435	-0.0793241	0.154426	-0.381994	0.223345	0.607482	-0.0609939	0.0619997	-0.182511	0.0605232	0.325225	0.100586	0.207973	-0.307034	0.508206	0.628635	-0.012328	0.0160276	-0.0437415	0.0190854	0.441788	72.0831	0.961594
SCZ	90002017	0.0274681	29.7219	95	-0.0462485	0.0450754	-0.134595	0.0420976	0.304879	-0.0462485	0.0450754	-0.134595	0.0420976	0.304879	-0.157244	0.148017	-0.447351	0.132864	0.288084	-0.0952135	0.0627289	-0.21816	0.0277328	0.12905	0.060205	0.202395	-0.336482	0.456892	0.766113	-0.00838627	0.0155439	-0.0388518	0.0220793	0.589528	56.8225	0.999137
SCZ	90002018	0.0285535	29.7219	99	0.0228587	0.0439784	-0.0633374	0.109055	0.603223	0.0228587	0.0449286	-0.0651999	0.110917	0.610908	0.0946449	0.153799	-0.206796	0.396086	0.538304	0.0720246	0.0640341	-0.0534799	0.197529	0.26068	0.113898	0.207762	-0.298453	0.526249	0.584805	-0.00715377	0.0159362	-0.0387827	0.0244752	0.654505	102.281	0.363581
SCZ	90002019	0.0284003	29.7219	99	0.0128286	0.0571187	-0.099122	0.124779	0.822294	0.0128286	0.0571187	-0.099122	0.124779	0.822294	-0.222041	0.16796	-0.551236	0.107155	0.186173	-0.00191989	0.0803374	-0.159378	0.155539	0.980934	-0.147673	0.245761	-0.629355	0.33401	0.547921	0.012721	0.0189452	-0.0244108	0.0498528	0.501924	68.1876	0.990495
SCZ	90002020	0.0282474	29.7219	98	0.0508669	0.0575538	-0.0619364	0.16367	0.376796	0.0508669	0.0575538	-0.0619364	0.16367	0.376796	0.0424297	0.161029	-0.273182	0.358042	0.792173	0.0391924	0.0792666	-0.116167	0.194552	0.620997	-0.104611	0.239358	-0.573745	0.364522	0.662076	0.0124709	0.0186357	-0.0240543	0.0489961	0.503371	57.3374	0.999545
SCZ	90002021	0.0281795	29.7219	98	0.00980896	0.0566036	-0.101132	0.12075	0.862422	0.00980896	0.0566036	-0.101132	0.12075	0.862422	-0.00232529	0.220299	-0.434103	0.429452	0.991578	-0.0217527	0.0816724	-0.181828	0.138322	0.789977	-0.240534	0.235366	-0.701843	0.220775	0.306801	0.0201095	0.0183516	-0.0158589	0.056078	0.27317	83.6303	0.831335
SCZ	90002022	0.027012	29.7433	94	0.0327532	0.0448231	-0.0550985	0.120605	0.46495	0.0327532	0.0448231	-0.0550985	0.120605	0.46495	-0.0862376	0.143885	-0.368246	0.195771	0.548938	0.00665633	0.06156	-0.113999	0.127312	0.913895	-0.116233	0.192238	-0.493012	0.260546	0.545423	0.011818	0.0148285	-0.0172454	0.0408814	0.425464	43.9823	0.999996
SCZ	90002023	0.0264038	29.7433	92	0.0404729	0.0453594	-0.0484299	0.129376	0.372248	0.0404729	0.0453594	-0.0484299	0.129376	0.372248	-0.0830336	0.152915	-0.382742	0.216675	0.587127	0.00858787	0.0634878	-0.115846	0.133022	0.8924	-0.17698	0.191813	-0.552928	0.198967	0.356179	0.0172699	0.0148015	-0.0117406	0.0462803	0.243306	50.9528	0.999781
SCZ	90002024	0.0278024	29.7433	97	-0.00602228	0.0442292	-0.0927099	0.0806654	0.891694	-0.00602228	0.0442292	-0.0927099	0.0806654	0.891694	0.0619289	0.149406	-0.230902	0.35476	0.678508	0.00461807	0.0633829	-0.11961	0.128846	0.941918	-0.0697862	0.191686	-0.445484	0.305912	0.71581	0.00503902	0.0147395	-0.0238498	0.0339279	0.732447	72.6693	0.963618
SCZ	90002025	0.0273868	29.7219	95	0.0276475	0.0442486	-0.0590782	0.114373	0.532088	0.0276475	0.0442486	-0.0590782	0.114373	0.532088	0.0540434	0.124897	-0.190749	0.298836	0.665229	0.0373493	0.0610253	-0.0822582	0.156957	0.540518	0.00807432	0.213002	-0.409402	0.425551	0.969762	0.00152456	0.0162289	-0.0302835	0.0333326	0.925156	49.9044	0.999947
SCZ	90002026	0.0277066	29.7219	97	0.061344	0.0432675	-0.0234587	0.146147	0.156254	0.061344	0.0432675	-0.0234587	0.146147	0.156254	0.0892608	0.136109	-0.177509	0.35603	0.511951	0.0808312	0.0613466	-0.0394059	0.201068	0.187632	-0.021528	0.181492	-0.377246	0.33419	0.905579	0.006597	0.0140311	-0.0209034	0.0340974	0.638233	57.4219	0.999381
SCZ	90002027	0.0267303	29.7433	93	0.0495689	0.0450431	-0.038714	0.137852	0.271124	0.0495689	0.0450431	-0.038714	0.137852	0.271124	0.0333321	0.124462	-0.210608	0.277272	0.788846	0.0309111	0.0611485	-0.0889378	0.15076	0.613202	-0.0512533	0.191772	-0.42712	0.324614	0.789268	0.00799964	0.0147903	-0.0209889	0.0369881	0.588597	42.6847	0.999998
SCZ	90002028	0.0273445	29.7219	95	0.0156149	0.0431283	-0.068915	0.100145	0.71731	0.0156149	0.0431283	-0.068915	0.100145	0.71731	-0.0724468	0.161704	-0.38938	0.244487	0.654137	-0.00840604	0.0610768	-0.128114	0.111302	0.890532	0.1105	0.173963	-0.23046	0.451461	0.525301	-0.00763798	0.0135663	-0.0342274	0.0189514	0.573427	65.1849	0.989704
SCZ	90002029	0.0275742	29.7219	96	-0.007629	0.0438331	-0.0935404	0.0782824	0.861829	-0.007629	0.0438331	-0.0935404	0.0782824	0.861829	-0.00831612	0.157166	-0.316356	0.299724	0.957801	-0.0146797	0.0620993	-0.136392	0.107033	0.81313	0.126885	0.210545	-0.285774	0.539545	0.546739	-0.0104247	0.0159594	-0.0417045	0.0208551	0.513627	65.7812	0.990287
SCZ	90002030	0.0278971	29.7219	98	-0.121762	0.0435376	-0.207094	-0.0364299	0.0051626	-0.121762	0.0468659	-0.213618	-0.0299065	0.00937433	-0.0595553	0.126957	-0.308386	0.189276	0.638999	-0.0924631	0.0633694	-0.216665	0.0317386	0.144534	-0.107323	0.202014	-0.508318	0.293671	0.596461	-0.00113837	0.0154879	-0.0318817	0.0296049	0.941561	112.398	0.135849
SCZ	90002031	0.0278494	29.7219	97	-0.0457119	0.0448883	-0.133691	0.0422676	0.308513	-0.0457119	0.0452459	-0.134392	0.0429685	0.312352	-0.0826775	0.127425	-0.332426	0.167071	0.516446	-0.052798	0.0650326	-0.180259	0.0746635	0.416866	-0.0033208	0.217447	-0.435008	0.428366	0.987847	-0.00330119	0.0165592	-0.0361753	0.0295729	0.842409	97.5356	0.437107
SCZ	90002032	0.02784	29.7219	98	-0.0828785	0.0441698	-0.16945	0.0036928	0.0606059	-0.0828785	0.0441698	-0.16945	0.0036928	0.0606059	0.0584527	0.150535	-0.236591	0.353496	0.697795	-0.027248	0.0638452	-0.152382	0.0978863	0.669538	-0.00103269	0.181506	-0.356779	0.354713	0.99546	-0.00653129	0.0140488	-0.0340664	0.0210038	0.642002	91.1598	0.647989
SCZ	90002033	0.0284197	29.7219	98	-0.00964556	0.0435388	-0.09498	0.0756888	0.824672	-0.00964556	0.0435388	-0.09498	0.0756888	0.824672	-0.0637407	0.124199	-0.307167	0.179685	0.607802	-0.0292932	0.0604117	-0.147698	0.0891115	0.627752	0.223756	0.184296	-0.137456	0.584969	0.224703	-0.018685	0.0143362	-0.0467834	0.00941339	0.192456	64.0128	0.996067
SCZ	90002034	0.0270846	29.7219	95	0.0273874	0.0449341	-0.0606818	0.115457	0.542192	0.0273874	0.0449341	-0.0606818	0.115457	0.542192	-0.0174392	0.135667	-0.283342	0.248464	0.897719	0.0138202	0.0623251	-0.108335	0.135975	0.824513	0.256578	0.190437	-0.116671	0.629827	0.177878	-0.0182261	0.0147166	-0.04707	0.0106179	0.215541	55.8377	0.999393
SCZ	90002035	0.0279715	29.7219	97	0.00827594	0.0435294	-0.0770401	0.093592	0.849213	0.00827594	0.0435294	-0.0770401	0.093592	0.849213	0.0676163	0.126195	-0.179722	0.314954	0.592092	0.0272752	0.062655	-0.0955264	0.150077	0.663328	-0.0593174	0.179692	-0.411508	0.292873	0.741321	0.00543712	0.0140237	-0.0220488	0.0329231	0.698231	82.8174	0.828962
SCZ	90002036	0.027785	29.7219	96	0.0173996	0.0437708	-0.0683897	0.103189	0.690988	0.0173996	0.0437708	-0.0683897	0.103189	0.690988	0.134555	0.161894	-0.182752	0.451862	0.4059	0.0542898	0.0610122	-0.0652918	0.173871	0.373563	-0.0318037	0.180818	-0.386201	0.322594	0.860382	0.00397182	0.014162	-0.0237853	0.0317289	0.779128	67.7376	0.984503
SCZ	90002037	0.0282006	29.7219	98	-0.00354173	0.0442257	-0.0902226	0.0831391	0.936171	-0.00354173	0.0442257	-0.0902226	0.0831391	0.936171	0.146659	0.140907	-0.129514	0.422831	0.29796	0.0172977	0.0641522	-0.108438	0.143034	0.787441	-0.0814428	0.182246	-0.438639	0.275753	0.654959	0.00624478	0.0141727	-0.0215332	0.0340227	0.659488	78.3129	0.917782
SCZ	90002038	0.0282006	29.7219	98	-0.00358241	0.044226	-0.0902637	0.0830989	0.93544	-0.00358241	0.044226	-0.0902637	0.0830989	0.93544	0.137779	0.15437	-0.164781	0.440339	0.372111	0.0288215	0.0639781	-0.0965734	0.154216	0.652358	-0.0854293	0.182251	-0.442634	0.271776	0.639252	0.00656107	0.0141731	-0.0212176	0.0343397	0.643418	77.9887	0.92179
SCZ	90002039	0.0274335	29.7219	96	0.0125487	0.044186	-0.0740542	0.0991516	0.776412	0.0125487	0.0449736	-0.075598	0.100695	0.780226	-0.0522511	0.14738	-0.341111	0.236608	0.722939	-0.0139694	0.065234	-0.141826	0.113887	0.830435	-0.0298695	0.186474	-0.400118	0.340379	0.873083	0.00339323	0.0144721	-0.0253415	0.0321279	0.815132	98.4172	0.384669
SCZ	90002040	0.0283049	29.7433	98	0.0322928	0.0443995	-0.0547288	0.119314	0.467029	0.0322928	0.0443995	-0.0547288	0.119314	0.467029	0.081035	0.151671	-0.216235	0.378305	0.593147	0.0501858	0.0644391	-0.0761126	0.176484	0.436092	-0.103495	0.213522	-0.52199	0.315	0.627884	0.0106127	0.0163233	-0.0213804	0.0426059	0.515591	83.816	0.827607
SCZ	90002041	0.0278298	29.7219	97	-0.0260122	0.0571723	-0.138068	0.0860433	0.649124	-0.0260122	0.0571723	-0.138068	0.0860433	0.649124	-0.0192339	0.203905	-0.41888	0.380413	0.924849	-0.0442635	0.079326	-0.19974	0.111213	0.576848	0.086431	0.240702	-0.385337	0.558199	0.719537	-0.00894199	0.0185939	-0.0453854	0.0275014	0.630581	59.7773	0.998615
SCZ	90002042	0.0275234	29.7219	95	0.0314469	0.0594445	-0.0850622	0.147956	0.596797	0.0314469	0.0594445	-0.0850622	0.147956	0.596797	0.038383	0.180621	-0.315627	0.392394	0.831712	0.0437721	0.0835628	-0.120008	0.207552	0.600402	0.174259	0.252126	-0.319899	0.668416	0.489467	-0.011403	0.0195638	-0.0497473	0.0269413	0.559986	63.9735	0.992435
SCZ	90002043	0.0280187	29.7219	98	-0.0761277	0.0581372	-0.190074	0.0378191	0.190382	-0.0761277	0.0581372	-0.190074	0.0378191	0.190382	-0.238974	0.17754	-0.586947	0.108999	0.178295	-0.062886	0.0800855	-0.219851	0.0940788	0.432315	-0.0390757	0.242379	-0.51413	0.435978	0.871922	-0.00295827	0.0187868	-0.0397798	0.0338632	0.874878	54.8411	0.999826
SCZ	90002044	0.0283683	29.7219	99	-0.0252531	0.0568548	-0.136686	0.0861802	0.65692	-0.0252531	0.0568548	-0.136686	0.0861802	0.65692	-0.00550185	0.17063	-0.33993	0.328926	0.974277	-0.0253609	0.0804296	-0.183	0.132278	0.75252	0.270237	0.237109	-0.19449	0.734963	0.254406	-0.0236752	0.0184435	-0.0598237	0.0124733	0.199259	78.5645	0.925614
SCZ	90002045	0.0278641	29.7219	97	-0.0324057	0.0578855	-0.145859	0.0810479	0.5756	-0.0324057	0.0578855	-0.145859	0.0810479	0.5756	-0.0109543	0.203824	-0.410441	0.388533	0.957139	-0.0225873	0.0813797	-0.182089	0.136914	0.781354	0.51005	0.272876	-0.0247774	1.04488	0.0616001	-0.0423784	0.0208328	-0.0832099	-0.00154687	0.0419299	74.126	0.952382
SCZ	90002046	0.027545	29.7219	95	-0.0853205	0.0583385	-0.199662	0.0290208	0.143602	-0.0853205	0.0583385	-0.199662	0.0290208	0.143602	-0.0491616	0.199575	-0.440322	0.341999	0.805426	-0.0643039	0.0801574	-0.221409	0.0928017	0.422426	-0.113256	0.275676	-0.653572	0.42706	0.681197	0.00219054	0.0211273	-0.0392181	0.0435992	0.917421	57.3599	0.99896
SCZ	90002047	0.0274239	29.7219	96	0.00281709	0.0646716	-0.123937	0.129571	0.965255	0.00281709	0.0646716	-0.123937	0.129571	0.965255	0.155798	0.252395	-0.338888	0.650484	0.537051	0.0832948	0.091701	-0.0964359	0.263026	0.363704	0.142584	0.283354	-0.41278	0.697947	0.614824	-0.0110586	0.0218278	-0.0538404	0.0317231	0.612414	91.7654	0.574895
SCZ	90002048	0.028085	29.7219	98	0.0356334	0.0584727	-0.0789709	0.150238	0.542257	0.0356334	0.0602613	-0.0824766	0.153743	0.554309	0.0217649	0.209466	-0.388782	0.432311	0.917244	0.0355368	0.0853582	-0.131762	0.202836	0.677172	0.154745	0.257802	-0.356987	0.666477	0.549755	-0.00944168	0.0198645	-0.0488724	0.0299891	0.63565	103.025	0.318616
SCZ	90002049	0.0277727	29.7219	97	0.0382492	0.0585578	-0.076522	0.15302	0.513636	0.0382492	0.0585578	-0.076522	0.15302	0.513636	0.305376	0.179532	-0.0464997	0.657252	0.0889508	0.0911866	0.0810569	-0.067682	0.250055	0.260602	-0.141151	0.273273	-0.676756	0.394454	0.605491	0.0140244	0.0208666	-0.0268734	0.0549222	0.501521	57.1117	0.999447
SCZ	90002050	0.0280194	29.7219	98	0.00192892	0.0591588	-0.11402	0.117878	0.973989	0.00192892	0.0591588	-0.11402	0.117878	0.973989	-0.250357	0.202779	-0.647797	0.147083	0.216969	-0.0104637	0.0831115	-0.173359	0.152432	0.899812	0.297675	0.246934	-0.186307	0.781656	0.228017	-0.0234731	0.0190282	-0.0607677	0.0138215	0.217353	76.4833	0.938602
SCZ	90002051	0.0280636	29.7219	98	-0.0311683	0.0589918	-0.14679	0.0844536	0.597256	-0.0311683	0.0589918	-0.14679	0.0844536	0.597256	-0.315104	0.19551	-0.698297	0.0680893	0.107027	-0.054575	0.0831724	-0.21759	0.10844	0.511717	0.233995	0.247357	-0.250817	0.718806	0.34416	-0.0211045	0.0191193	-0.0585777	0.0163686	0.269665	82.8891	0.845751
SCZ	90002052	0.0276665	29.7219	96	0.00982803	0.0594795	-0.10675	0.126406	0.86876	0.00982803	0.0594795	-0.10675	0.126406	0.86876	0.0735365	0.179856	-0.278976	0.426049	0.682641	0.0359718	0.0815311	-0.123826	0.19577	0.659066	0.193721	0.252165	-0.300515	0.687956	0.442352	-0.0146164	0.0194774	-0.0527915	0.0235586	0.452997	51.7291	0.999913
SCZ	90002053	0.0283004	29.7219	98	-0.0162783	0.0583626	-0.130667	0.0981103	0.780309	-0.0162783	0.0583626	-0.130667	0.0981103	0.780309	-0.0482666	0.192075	-0.424727	0.328193	0.80159	-0.0236654	0.0816066	-0.183611	0.136281	0.771821	0.115736	0.249905	-0.374069	0.605541	0.643278	-0.0104763	0.0192834	-0.048271	0.0273184	0.586936	64.4633	0.995539
SCZ	90002054	0.0276846	29.7219	97	-0.046895	0.0440286	-0.133189	0.0393994	0.286829	-0.046895	0.0440286	-0.133189	0.0393994	0.286829	-0.00379591	0.143494	-0.285039	0.277447	0.978896	-0.0706186	0.0627488	-0.193604	0.0523668	0.260412	0.0193691	0.192796	-0.358505	0.397243	0.919976	-0.00521509	0.0147724	-0.0341685	0.0237383	0.724067	81.9413	0.846158
SCZ	90002055	0.0278862	29.7219	98	-0.0599382	0.0434861	-0.145169	0.025293	0.168101	-0.0599382	0.0442171	-0.146602	0.0267257	0.175244	-0.00275834	0.152663	-0.301972	0.296455	0.985584	-0.0116662	0.064372	-0.137833	0.114501	0.856186	-0.0953414	0.192782	-0.47801	0.287327	0.622043	0.0027941	0.014805	-0.0265936	0.0321817	0.850705	100.289	0.389262
SCZ	90002056	0.0275348	29.7219	96	-0.0122077	0.043867	-0.0981855	0.0737701	0.780791	-0.0122077	0.043867	-0.0981855	0.0737701	0.780791	-0.106441	0.160481	-0.420977	0.208095	0.507162	-0.0700125	0.0619384	-0.19141	0.0513845	0.258326	0.0419475	0.179471	-0.309809	0.393704	0.815195	-0.00435801	0.0140044	-0.0318062	0.0230901	0.755658	74.7582	0.938066
SCZ	90002057	0.0281333	29.7219	98	-0.0105547	0.043247	-0.0953174	0.0742079	0.807187	-0.0105547	0.043247	-0.0953174	0.0742079	0.807187	-0.0761773	0.148758	-0.367738	0.215384	0.60859	-0.0361326	0.0619554	-0.157563	0.0852977	0.559756	0.077119	0.177125	-0.270039	0.424277	0.663277	-0.00703477	0.013782	-0.034047	0.0199775	0.609749	72.2779	0.971552
SCZ	90002058	0.0274002	29.7219	95	-0.0810303	0.0428837	-0.165081	0.0030201	0.0588197	-0.0810303	0.0428837	-0.165081	0.0030201	0.0588197	-0.158424	0.149033	-0.450524	0.133676	0.287778	-0.0864431	0.0602397	-0.204511	0.0316246	0.151291	-0.229029	0.179846	-0.581521	0.123464	0.202851	0.011776	0.0138973	-0.0154622	0.0390141	0.396796	64.4099	0.991531
SCZ	90002059	0.0279473	29.7219	97	-0.00277062	0.0418813	-0.0848564	0.0793152	0.947255	-0.00277062	0.0418813	-0.0848564	0.0793152	0.947255	-0.162443	0.116446	-0.390672	0.0657868	0.163014	-0.0238532	0.059519	-0.140508	0.0928019	0.688593	0.0617697	0.171615	-0.27459	0.398129	0.718898	-0.00516894	0.0133289	-0.031293	0.0209551	0.698163	85.4239	0.771758
SCZ	90002060	0.0276391	29.7219	96	-0.0600915	0.0424739	-0.143339	0.0231558	0.157131	-0.0600915	0.0424739	-0.143339	0.0231558	0.157131	-0.0726504	0.149803	-0.366258	0.220957	0.627695	-0.0818298	0.0606905	-0.200781	0.0371214	0.177558	-0.0354637	0.172642	-0.373836	0.302909	0.837246	-0.00197535	0.0134217	-0.0282814	0.0243307	0.882993	75.5719	0.929175
SCZ	90002061	0.0281984	29.7433	98	-0.0894602	0.0436818	-0.175075	-0.00384537	0.0405605	-0.0894602	0.0436818	-0.175075	-0.00384537	0.0405605	-0.147215	0.123197	-0.388676	0.0942466	0.232104	-0.125039	0.0628306	-0.248184	-0.00189311	0.0465805	0.149466	0.184963	-0.213055	0.511987	0.419041	-0.0190917	0.0143616	-0.04724	0.00905659	0.183731	91.7377	0.631851
SCZ	90002062	0.0278928	29.7433	96	-0.0417398	0.0438458	-0.127676	0.0441965	0.341114	-0.0417398	0.0438458	-0.127676	0.0441965	0.341114	-0.112239	0.149735	-0.405715	0.181236	0.453504	-0.0603412	0.0625921	-0.183019	0.0623372	0.335027	0.133942	0.179857	-0.218571	0.486454	0.456445	-0.0141915	0.0140904	-0.0418081	0.0134252	0.313852	84.3599	0.77455
SCZ	90002063	0.0273178	29.7433	94	-0.0653233	0.0443049	-0.152159	0.0215127	0.140373	-0.0653233	0.0443049	-0.152159	0.0215127	0.140373	-0.072699	0.151598	-0.369826	0.224428	0.631547	-0.064866	0.0629918	-0.188328	0.0585957	0.303126	-0.116605	0.187356	-0.483816	0.250606	0.533699	0.00409561	0.0145389	-0.0244001	0.0325913	0.778173	73.5483	0.931904
SCZ	90002064	0.0275871	29.7433	96	-0.0413582	0.0427008	-0.12505	0.0423338	0.332766	-0.0413582	0.0427008	-0.12505	0.0423338	0.332766	-0.137496	0.165875	-0.462605	0.187613	0.407153	-0.0811131	0.0608484	-0.200374	0.0381477	0.182521	0.0170197	0.173803	-0.323627	0.357667	0.921991	-0.00470137	0.0135679	-0.031294	0.0218912	0.728962	76.9012	0.912754
SCZ	90002065	0.0281498	29.7433	97	0.00490155	0.0432614	-0.0798892	0.0896923	0.909792	0.00490155	0.0432614	-0.0798892	0.0896923	0.909792	0.0430035	0.123767	-0.199576	0.285583	0.72825	0.0306856	0.061207	-0.089278	0.150649	0.616131	0.0473585	0.177758	-0.301041	0.395758	0.789915	-0.00342211	0.0138968	-0.0306594	0.0238152	0.805488	85.1868	0.777317
SCZ	90002066	0.0272087	29.7433	94	-0.0727254	0.0444004	-0.159748	0.0142978	0.101433	-0.0727254	0.0444004	-0.159748	0.0142978	0.101433	-0.00799526	0.124188	-0.251399	0.235408	0.948667	-0.0601194	0.0639264	-0.185413	0.065174	0.346988	-0.00886054	0.18722	-0.375805	0.358084	0.962253	-0.00510451	0.014537	-0.0335965	0.0233875	0.725484	77.8426	0.870477
SCZ	90002067	0.0272232	29.7433	95	-0.0497147	0.0442927	-0.136527	0.0370973	0.261686	-0.0497147	0.0442927	-0.136527	0.0370973	0.261686	-0.0684728	0.134841	-0.332757	0.195811	0.611591	-0.0547462	0.0627146	-0.177665	0.0681722	0.382695	-0.00842497	0.185582	-0.372159	0.355309	0.96379	-0.00328164	0.0143235	-0.0313551	0.0247919	0.818784	81.5944	0.815606
SCZ	90002068	0.0280936	29.7219	97	-0.0957609	0.0435934	-0.181202	-0.0103195	0.0280429	-0.0957609	0.0435934	-0.181202	-0.0103195	0.0280429	-0.0618277	0.164982	-0.385186	0.261531	0.707843	-0.0751462	0.0630416	-0.198705	0.048413	0.233257	-0.0358715	0.186263	-0.400941	0.329198	0.847284	-0.00476829	0.0144181	-0.0330272	0.0234906	0.740859	80.7603	0.867638
SCZ	90002069	0.0284456	29.7433	98	-0.0597296	0.0428141	-0.143644	0.0241846	0.162989	-0.0597296	0.0428141	-0.143644	0.0241846	0.162989	-0.0609535	0.132735	-0.321109	0.199202	0.646082	-0.0595682	0.0621161	-0.181314	0.062177	0.337568	0.0878862	0.177634	-0.260269	0.436042	0.620769	-0.0119199	0.013921	-0.0392045	0.0153647	0.391856	89.5345	0.692235
SCZ	90002070	0.0273178	29.7433	94	-0.0737498	0.0445149	-0.160997	0.0134978	0.0975712	-0.0737498	0.0445149	-0.160997	0.0134978	0.0975712	-0.0938981	0.139628	-0.367564	0.179767	0.501272	-0.096326	0.0627591	-0.219332	0.0266795	0.12482	-0.0497944	0.188248	-0.418755	0.319166	0.791384	-0.0019132	0.0146081	-0.0305446	0.0267182	0.8958	71.1754	0.955061
SCZ	90002071	0.0270431	29.7219	96	0.0335673	0.0452791	-0.0551782	0.122313	0.458487	0.0335673	0.0452791	-0.0551782	0.122313	0.458487	-0.0541528	0.138247	-0.325111	0.216806	0.695272	-0.00312467	0.0636474	-0.127871	0.121622	0.960845	0.101037	0.184514	-0.260603	0.462677	0.583976	-0.00536266	0.0142171	-0.0332277	0.0225024	0.706027	73.4516	0.950604
SCZ	90002072	0.0280559	29.7219	98	0.046389	0.0436442	-0.0391521	0.13193	0.287832	0.046389	0.0436442	-0.0391521	0.13193	0.287832	0.12593	0.156144	-0.180106	0.431966	0.419954	0.0859632	0.0618356	-0.0352324	0.207159	0.164471	-0.0133655	0.179766	-0.3657	0.338969	0.940732	0.00476366	0.0139023	-0.0224843	0.0320116	0.731859	80.0752	0.893504
SCZ	90002073	0.0277244	29.7219	97	0.0577043	0.0442345	-0.0289938	0.144402	0.19206	0.0577043	0.0442345	-0.0289938	0.144402	0.19206	0.2211	0.135702	-0.0448706	0.487072	0.103248	0.0757997	0.0616011	-0.0449362	0.196536	0.218513	0.11875	0.181418	-0.236824	0.474324	0.512748	-0.00487373	0.0140468	-0.032405	0.0226576	0.728619	52.0549	0.999927
SCZ	90002074	0.0274769	29.7219	96	-0.0378461	0.0426498	-0.121438	0.0457459	0.37488	-0.0378461	0.0426498	-0.121438	0.0457459	0.37488	-0.0298768	0.131535	-0.287681	0.227928	0.820316	-0.0440413	0.0588646	-0.159414	0.0713312	0.454352	-0.1007	0.175902	-0.445462	0.244061	0.566997	0.00502937	0.0136551	-0.0217341	0.0317928	0.712638	59.4687	0.998384
SCZ	90002075	0.0282025	29.7219	98	0.0174379	0.0427847	-0.0664185	0.101294	0.683587	0.0174379	0.0427847	-0.0664185	0.101294	0.683587	0.134474	0.143266	-0.146323	0.415271	0.347921	0.0413083	0.0610489	-0.0783453	0.160962	0.498633	0.00278971	0.179415	-0.348858	0.354437	0.987594	0.00116544	0.0138628	-0.0260052	0.0283361	0.933001	79.7087	0.898906
SCZ	90002076	0.0278372	29.7219	99	0.0322664	0.0428093	-0.0516382	0.116171	0.451014	0.0322664	0.0428093	-0.0516382	0.116171	0.451014	-0.0852267	0.145655	-0.370705	0.200252	0.558462	-0.0215903	0.0601606	-0.139503	0.0963222	0.719686	-0.0834016	0.17965	-0.435509	0.268706	0.642472	0.00914563	0.0137954	-0.0178928	0.0361841	0.507363	80.7283	0.897296
SCZ	90002077	0.0271822	29.7219	95	0.0340029	0.0434544	-0.0511661	0.119172	0.433923	0.0340029	0.0434544	-0.0511661	0.119172	0.433923	-0.00295655	0.12249	-0.243032	0.237119	0.980743	0.0106179	0.0594763	-0.105954	0.127189	0.858312	-0.0158737	0.179412	-0.367515	0.335767	0.929498	0.00398275	0.0138998	-0.0232604	0.0312259	0.774471	63.0232	0.994126
SCZ	90002078	0.0283817	29.7219	99	0.0635186	0.0420725	-0.018942	0.145979	0.131109	0.0635186	0.0420725	-0.018942	0.145979	0.131109	0.0403747	0.166231	-0.285431	0.366181	0.808095	0.0596577	0.0600023	-0.0579447	0.17726	0.320098	-0.142205	0.173452	-0.482164	0.197755	0.412302	0.0165157	0.0135091	-0.00996166	0.0429932	0.221495	82.5811	0.867955
SCZ	90002079	0.0277472	29.7219	96	0.0514336	0.0403482	-0.0276475	0.130515	0.202401	0.0514336	0.0403482	-0.0276475	0.130515	0.202401	0.175941	0.158608	-0.134925	0.486808	0.267308	0.109263	0.0572828	-0.00300938	0.221535	0.0564651	-0.0108249	0.191524	-0.386206	0.364556	0.954928	0.00489125	0.0147092	-0.0239382	0.0337207	0.739488	69.0458	0.97926
SCZ	90002080	0.0265178	29.7219	92	0.0807644	0.0425096	-0.00255295	0.164082	0.0574452	0.0807644	0.0425096	-0.00255295	0.164082	0.0574452	0.144002	0.145362	-0.140903	0.428907	0.32186	0.0883854	0.0601202	-0.029448	0.206219	0.141523	-0.0653255	0.197537	-0.452492	0.321841	0.740872	0.0114592	0.0151317	-0.0181984	0.0411168	0.448871	64.9878	0.982117
SCZ	90002081	0.0276773	29.7219	96	0.0754658	0.0419043	-0.00666499	0.157597	0.0717169	0.0754658	0.0419043	-0.00666499	0.157597	0.0717169	-0.0274939	0.141903	-0.30562	0.250632	0.846371	0.0399505	0.0595353	-0.0767365	0.156637	0.502195	-0.0502611	0.198839	-0.439978	0.339456	0.800444	0.00985047	0.0152288	-0.0199974	0.0396984	0.517741	78.2522	0.893555
SCZ	90002082	0.0274848	29.7219	96	0.0449517	0.0383849	-0.0302813	0.120185	0.241568	0.0449517	0.0383849	-0.0302813	0.120185	0.241568	0.232209	0.124594	-0.0119915	0.476409	0.0623611	0.0700326	0.0549187	-0.0376062	0.177671	0.202237	-0.0527559	0.161335	-0.368967	0.263455	0.743671	0.00774841	0.0124268	-0.0166077	0.0321045	0.53294	82.6514	0.812995
SCZ	90002083	0.0286791	29.7219	100	0.00761988	0.0416555	-0.0740235	0.0892632	0.854856	0.00761988	0.0416555	-0.0740235	0.0892632	0.854856	-0.0485817	0.173391	-0.388422	0.291259	0.779335	0.00420161	0.0594888	-0.112394	0.120798	0.943693	-0.255921	0.177094	-0.603018	0.0911768	0.148426	0.020973	0.013698	-0.00587457	0.0478205	0.125745	76.2632	0.956454
SCZ	90002084	0.0269951	29.7219	95	0.0516579	0.0434383	-0.0334796	0.136795	0.234352	0.0516579	0.0434383	-0.0334796	0.136795	0.234352	0.188321	0.127658	-0.0618835	0.438526	0.140158	0.071136	0.0604241	-0.047293	0.189565	0.239084	-0.229515	0.183436	-0.589042	0.130013	0.210862	0.0221111	0.0140149	-0.00535759	0.0495798	0.114638	61.0063	0.996682
SCZ	90002085	0.0289104	29.7219	100	0.0750838	0.0409901	-0.00525543	0.155423	0.0669884	0.0750838	0.0409901	-0.00525543	0.155423	0.0669884	0.242431	0.140149	-0.0322561	0.517117	0.0836646	0.143908	0.0581514	0.0299338	0.257883	0.0133341	0.0356106	0.189577	-0.335953	0.407174	0.851	0.00313096	0.0146813	-0.0256438	0.0319057	0.831122	84.1482	0.85665
SCZ	90002086	0.0281987	29.7219	98	0.00618115	0.0419938	-0.0761251	0.0884874	0.88298	0.00618115	0.0419938	-0.0761251	0.0884874	0.88298	-0.168593	0.130597	-0.424559	0.0873726	0.196724	-0.0136246	0.0601399	-0.131497	0.104248	0.820776	-0.0711991	0.17653	-0.417191	0.274793	0.686708	0.00615333	0.0136348	-0.0205704	0.032877	0.651776	76.6516	0.936865
SCZ	90002087	0.0270227	29.7219	94	-0.037075	0.0438031	-0.122928	0.0487775	0.397329	-0.037075	0.0438031	-0.122928	0.0487775	0.397329	-0.217059	0.159298	-0.529278	0.0951595	0.17301	-0.112267	0.0618214	-0.233435	0.00890035	0.0693711	0.184464	0.176583	-0.161633	0.53056	0.296195	-0.0176592	0.0136358	-0.0443849	0.00906644	0.195298	67.535	0.978374
SCZ	90002088	0.027443	29.7219	96	-0.0177608	0.0430644	-0.102165	0.0666438	0.680028	-0.0177608	0.0430644	-0.102165	0.0666438	0.680028	-0.205126	0.169501	-0.537341	0.127089	0.22621	-0.0771363	0.0613843	-0.197447	0.0431746	0.208893	0.214757	0.174514	-0.127283	0.556797	0.218472	-0.0186006	0.0135287	-0.0451165	0.00791525	0.169164	74.8276	0.937341
SCZ	90002089	0.0281581	29.7219	98	0.014482	0.0438298	-0.0714229	0.100387	0.741088	0.014482	0.0438298	-0.0714229	0.100387	0.741088	-0.0150182	0.111081	-0.232733	0.202696	0.892453	-0.00271204	0.0607954	-0.121869	0.116445	0.964419	0.0204073	0.180162	-0.332703	0.373518	0.909815	-0.000476733	0.0140597	-0.0280332	0.0270797	0.972951	56.7125	0.99964
SCZ	90002090	0.0285141	29.7219	99	0.0160565	0.0439947	-0.0701715	0.102284	0.715138	0.0160565	0.0439947	-0.0701715	0.102284	0.715138	-0.0494899	0.150527	-0.344516	0.245537	0.742323	-0.00041373	0.0609262	-0.119827	0.118999	0.994582	0.0456522	0.182374	-0.311795	0.403099	0.802339	-0.00237838	0.0142232	-0.0302554	0.0254986	0.867198	62.0686	0.99826
SCZ	90002091	0.0282408	29.7219	98	0.00746493	0.0576238	-0.105476	0.120406	0.896926	0.00746493	0.0576238	-0.105476	0.120406	0.896926	0.164266	0.205552	-0.238609	0.567141	0.424207	0.0609315	0.0819848	-0.0997558	0.221619	0.457358	-0.115621	0.263871	-0.632799	0.401558	0.661263	0.00969662	0.0202859	-0.0300631	0.0494563	0.632652	72.2831	0.971522
SCZ	90002092	0.0278104	29.7219	97	0.048831	0.0645031	-0.0775928	0.175255	0.44903	0.048831	0.0645031	-0.0775928	0.175255	0.44903	0.128938	0.188151	-0.239831	0.497708	0.49316	0.0564568	0.0912985	-0.122485	0.235399	0.536328	0.0169894	0.269662	-0.511538	0.545517	0.949764	0.00254408	0.02092	-0.0384584	0.0435466	0.903208	79.6097	0.886659
SCZ	90002093	0.0284855	29.7219	99	-0.0342579	0.0579373	-0.147813	0.0792971	0.554324	-0.0342579	0.0579373	-0.147813	0.0792971	0.554324	0.0511978	0.252034	-0.44278	0.545175	0.839027	-0.0247481	0.0850499	-0.191443	0.141947	0.771064	0.303775	0.248033	-0.184397	0.791947	0.220675	-0.0269075	0.0191973	-0.0646911	0.0108761	0.161026	97.3537	0.499442
SCZ	90002094	0.0286771	29.7219	100	-0.0550932	0.0577433	-0.168268	0.0580816	0.34003	-0.0550932	0.0577433	-0.168268	0.0580816	0.34003	-0.0139783	0.213149	-0.431744	0.403787	0.947712	-0.0152874	0.0828357	-0.177642	0.147068	0.853581	-0.112093	0.264828	-0.631147	0.406961	0.6721	0.00448989	0.0203586	-0.0354122	0.0443919	0.82545	82.5262	0.883903
SCZ	90002095	0.028643	29.7219	100	0.0485097	0.0583931	-0.0659387	0.162958	0.406118	0.0485097	0.0583931	-0.0659387	0.162958	0.406118	0.283476	0.193352	-0.095487	0.662439	0.142617	0.0948219	0.0833051	-0.0684531	0.258097	0.255017	0.0872429	0.24449	-0.391948	0.566434	0.721214	-0.00309743	0.0189856	-0.0403085	0.0341137	0.870403	83.3345	0.870774
SCZ	90002096	0.0283576	29.7219	99	0.0608841	0.0585478	-0.0538675	0.175636	0.298385	0.0608841	0.0585478	-0.0538675	0.175636	0.298385	0.0858287	0.193569	-0.293559	0.465216	0.657475	0.0809909	0.0828147	-0.081323	0.243305	0.328086	0.30916	0.250444	-0.181702	0.800022	0.217037	-0.0196929	0.0193144	-0.0575484	0.0181627	0.307921	94.8685	0.570772
SCZ	90002097	0.0281913	29.7219	98	-0.00125135	0.056658	-0.112299	0.109796	0.982379	-0.00125135	0.056658	-0.112299	0.109796	0.982379	0.0896695	0.187191	-0.277219	0.456558	0.63192	0.0579636	0.0809583	-0.100712	0.216639	0.474011	0.179887	0.235668	-0.282013	0.641788	0.445279	-0.0144902	0.0182993	-0.0503562	0.0213758	0.428452	73.6491	0.962859
SCZ	90002098	0.0283448	29.7219	98	-0.0651881	0.0412489	-0.146035	0.0156583	0.114025	-0.0651881	0.0412489	-0.146035	0.0156583	0.114025	-0.157706	0.106009	-0.365479	0.0500684	0.13684	-0.0915088	0.0575585	-0.204321	0.0213037	0.111871	-0.0646518	0.179661	-0.41678	0.287477	0.718956	-4.24658e-05	0.0138465	-0.0271811	0.0270961	0.997553	69.6558	0.98368
SCZ	90002099	0.0276521	29.7219	96	-0.115338	0.0435996	-0.200791	-0.029884	0.00815981	-0.115338	0.0435996	-0.200791	-0.029884	0.00815981	0.00709556	0.145211	-0.277513	0.291704	0.961028	-0.102415	0.0629988	-0.225891	0.0210603	0.104021	-0.132839	0.183047	-0.491604	0.225925	0.468014	0.00138202	0.0140381	-0.0261321	0.0288961	0.921577	81.3207	0.84025
SCZ	90002100	0.0284312	29.7219	98	-0.0795226	0.0426294	-0.163075	0.00402944	0.0621196	-0.0795226	0.0426294	-0.163075	0.00402944	0.0621196	-0.0792112	0.142521	-0.358548	0.200125	0.578357	-0.0725102	0.0592903	-0.188717	0.0436967	0.221342	0.0610008	0.213611	-0.357669	0.479671	0.775208	-0.0109279	0.0162775	-0.0428313	0.0209754	0.501997	68.2906	0.988085
SCZ	90002101	0.0283547	29.7219	98	-0.00923127	0.0429991	-0.0935079	0.0750454	0.830013	-0.00923127	0.0429991	-0.0935079	0.0750454	0.830013	-0.00152849	0.12161	-0.239879	0.236822	0.989972	0.00211907	0.0614459	-0.118313	0.122551	0.972489	0.330092	0.184941	-0.0323854	0.69257	0.0742853	-0.0270165	0.0143213	-0.0550857	0.00105262	0.0592325	75.5841	0.947294
SCZ	90002102	0.0284731	29.7219	99	-0.0502726	0.0404904	-0.129632	0.0290871	0.214387	-0.0502726	0.0404904	-0.129632	0.0290871	0.214387	-0.180789	0.159842	-0.494074	0.132496	0.258034	-0.0837231	0.0568469	-0.195141	0.0276949	0.14081	0.225366	0.16989	-0.107613	0.558344	0.184662	-0.0219766	0.013155	-0.0477598	0.00380669	0.0948024	80.4716	0.900987
SCZ	90002103	0.0275808	29.7219	95	0.000910185	0.0449982	-0.0872846	0.089105	0.983862	0.000910185	0.0449982	-0.0872846	0.089105	0.983862	0.00560578	0.14602	-0.280588	0.2918	0.969376	-0.00903833	0.0627588	-0.132043	0.113967	0.885487	0.213124	0.212937	-0.204224	0.630472	0.316885	-0.0165006	0.0161829	-0.0482184	0.0152173	0.307903	58.591	0.998431
SCZ	90002104	0.028452	29.7219	99	0.0437062	0.043619	-0.0417854	0.129198	0.316344	0.0437062	0.043619	-0.0417854	0.129198	0.316344	0.0361344	0.154243	-0.266177	0.338446	0.814776	0.0232438	0.0617358	-0.0977561	0.144244	0.706541	0.100986	0.18206	-0.255844	0.457817	0.579107	-0.0045755	0.0141192	-0.0322487	0.0230977	0.745891	77.2203	0.940133
SCZ	90002105	0.0288078	29.7219	100	-0.0392536	0.0425345	-0.12262	0.0441125	0.356078	-0.0392536	0.0425345	-0.12262	0.0441125	0.356078	-0.0769929	0.151367	-0.373666	0.219681	0.610997	-0.0408599	0.0611815	-0.160773	0.0790536	0.504231	-0.187513	0.176694	-0.533828	0.158801	0.288585	0.0118508	0.0137084	-0.0150171	0.0387187	0.387315	90.5169	0.716765
SCZ	90002106	0.0285558	29.7219	99	0.0338515	0.0434181	-0.0512464	0.118949	0.435589	0.0338515	0.0434181	-0.0512464	0.118949	0.435589	-0.0484425	0.149588	-0.341629	0.244744	0.746059	0.00756759	0.0627986	-0.115515	0.130651	0.904083	0.0112037	0.181385	-0.344304	0.366712	0.950748	0.00181494	0.0141132	-0.0258464	0.0294762	0.897675	89.5302	0.717476
SCZ	90002107	0.0275555	29.7219	96	0.0236377	0.0561102	-0.0863362	0.133612	0.673556	0.0236377	0.0561102	-0.0863362	0.133612	0.673556	0.186597	0.15766	-0.12241	0.495605	0.236594	0.089915	0.0769709	-0.0609452	0.240775	0.242739	0.155493	0.250576	-0.335627	0.646612	0.534901	-0.0104172	0.0192941	-0.0482329	0.0273985	0.589253	54.0648	0.999769
SCZ	90002108	0.0284397	29.7219	99	-0.00571796	0.0575365	-0.118487	0.107052	0.920837	-0.00571796	0.0575365	-0.118487	0.107052	0.920837	0.167344	0.169276	-0.164431	0.499118	0.322866	0.0292229	0.0801395	-0.127848	0.186293	0.715372	-0.0640741	0.24797	-0.550086	0.421938	0.796102	0.00465627	0.0192457	-0.0330646	0.0423771	0.808828	74.035	0.966127
SCZ	90002109	0.028126	29.7219	98	0.0405279	0.0583367	-0.07381	0.154866	0.487228	0.0405279	0.0583367	-0.07381	0.154866	0.487228	-0.0623968	0.195735	-0.446031	0.321237	0.749892	0.0310339	0.0809025	-0.127532	0.1896	0.701278	-0.0189197	0.267045	-0.542318	0.504479	0.943518	0.00467227	0.0204814	-0.0354705	0.0448151	0.819551	63.1818	0.996901
SCZ	90002110	0.0284341	29.7219	100	0.0255297	0.0568829	-0.0859587	0.137018	0.653568	0.0255297	0.0568829	-0.0859587	0.137018	0.653568	0.0305896	0.195327	-0.352244	0.413423	0.875554	0.0213408	0.0796948	-0.134858	0.17754	0.788868	-0.368482	0.239171	-0.837249	0.100285	0.123399	0.0314196	0.0185249	-0.00488858	0.0677278	0.0898722	84.9284	0.842258
SCZ	90002111	0.0287603	29.7219	100	0.0332357	0.0561188	-0.0767551	0.143227	0.553691	0.0332357	0.0561188	-0.0767551	0.143227	0.553691	-0.01883	0.190283	-0.391778	0.354118	0.921172	0.0394977	0.0792138	-0.115759	0.194754	0.618047	-0.20261	0.240853	-0.674673	0.269454	0.400226	0.0187044	0.0185758	-0.0177035	0.0551122	0.313972	95.5774	0.578695
SCZ	90002112	0.0281251	29.7219	98	0.0224163	0.0578535	-0.0909744	0.135807	0.698411	0.0224163	0.0578535	-0.0909744	0.135807	0.698411	0.0545204	0.197851	-0.333261	0.442302	0.782884	0.0405031	0.0841192	-0.124368	0.205374	0.630164	0.0460982	0.266976	-0.477165	0.569362	0.862912	-0.00185247	0.0203874	-0.0418111	0.0381061	0.927601	93.3664	0.585571
SCZ	90002113	0.0278048	29.7219	97	-0.0301465	0.041399	-0.111287	0.050994	0.466494	-0.0301465	0.041399	-0.111287	0.050994	0.466494	-0.0797458	0.139262	-0.352694	0.193202	0.566893	-0.0429195	0.0570768	-0.154788	0.068949	0.452075	-0.147266	0.167928	-0.476399	0.181867	0.38051	0.00946138	0.0131472	-0.0163067	0.0352295	0.471741	55.522	0.999695
SCZ	90002114	0.027981	29.7219	98	-0.063885	0.0407126	-0.14368	0.0159102	0.116608	-0.063885	0.0407126	-0.14368	0.0159102	0.116608	-0.0269688	0.104297	-0.231387	0.17745	0.795962	-0.0350649	0.0593917	-0.15147	0.0813407	0.554922	-0.119292	0.167017	-0.44664	0.208055	0.47507	0.00445391	0.0130206	-0.021066	0.0299738	0.732301	81.8186	0.865229
SCZ	90002115	0.027655	29.7219	96	0.00087043	0.0408142	-0.0791238	0.0808647	0.982985	0.00087043	0.0408142	-0.0791238	0.0808647	0.982985	-0.106587	0.114435	-0.330876	0.117703	0.35164	-0.04547	0.0564738	-0.156157	0.0652167	0.420732	-0.174581	0.166388	-0.500696	0.151534	0.294068	0.0142305	0.0130831	-0.0114119	0.039873	0.276727	58.4825	0.998831
SCZ	90002116	0.0280053	29.7219	97	0.00580702	0.0427494	-0.0779802	0.0895942	0.891949	0.00580702	0.0432068	-0.0788767	0.0904908	0.893086	-0.133257	0.142011	-0.411592	0.145079	0.348061	-0.0524755	0.0633972	-0.176732	0.0717808	0.407826	-0.0516279	0.177018	-0.403053	0.299797	0.771188	0.00462639	0.0138235	-0.0228167	0.0320695	0.738607	98.0655	0.422283
SCZ	90002117	0.0283981	29.7219	99	-0.0520313	0.0428441	-0.136004	0.0319416	0.224582	-0.0520313	0.0428441	-0.136004	0.0319416	0.224582	-0.0679809	0.127526	-0.317927	0.181965	0.593982	-0.0755537	0.0609015	-0.194919	0.0438111	0.214758	-0.150089	0.182388	-0.507562	0.207385	0.41056	0.0078007	0.0141034	-0.0198415	0.0354429	0.58019	88.9745	0.731576
SCZ	90002118	0.0287004	29.7219	100	-0.00773674	0.0426709	-0.0913702	0.0758967	0.856123	-0.00773674	0.0426709	-0.0913702	0.0758967	0.856123	-0.149874	0.129143	-0.402989	0.103242	0.245834	-0.0277658	0.0589058	-0.143219	0.0876875	0.637384	0.059344	0.177274	-0.288107	0.406795	0.737808	-0.00538506	0.0138127	-0.0324574	0.0216873	0.696637	60.2787	0.999251
SCZ	90002119	0.0279513	29.7219	97	-0.0280049	0.0428801	-0.112048	0.0560386	0.513693	-0.0280049	0.0428801	-0.112048	0.0560386	0.513693	0.056776	0.154593	-0.246221	0.359773	0.713425	0.00365601	0.059885	-0.113716	0.121028	0.951319	-0.0422533	0.182866	-0.400664	0.316157	0.817267	0.00112896	0.0140853	-0.0264777	0.0287356	0.936117	63.6544	0.995535
SCZ	90002120	0.0277091	29.7219	96	0.0556027	0.0438245	-0.0302918	0.141497	0.204528	0.0556027	0.0438245	-0.0302918	0.141497	0.204528	0.139233	0.150669	-0.156072	0.434538	0.355434	0.0802587	0.0612112	-0.039713	0.20023	0.189798	-0.107102	0.178551	-0.457056	0.242851	0.548612	0.0131579	0.0139976	-0.014277	0.0405927	0.347214	64.1045	0.993694
SCZ	90002121	0.0287248	29.7219	100	0.00626018	0.0425226	-0.0770826	0.0896029	0.882958	0.00626018	0.0425226	-0.0770826	0.0896029	0.882958	0.061811	0.160083	-0.251947	0.375569	0.69941	0.0207427	0.0600413	-0.096936	0.138421	0.729738	0.203318	0.196952	-0.182701	0.589338	0.301922	-0.0155246	0.0151503	-0.0452186	0.0141695	0.305503	70.491	0.98655
