# Supplementary material for: Causal role of immune cells in schizophrenia: Mendelian randomization (MR) study
Source: BMC Psychiatry. 2023 Aug 15;23:590. doi: 10.1186/s12888-023-05081-4 (PMC10428653; doi:10.1186/s12888-023-05081-4)
Supplement: Supplementary file 5 — Sensitivity analysis results of causal effects of immune cells on SCZ [file 12888_2023_5081_MOESM5_ESM.xls]

## Sheet: Sheet1
Supplementary Table 5 Sensitivity analysis results of causal effects of immune cells on SCZ
Outcomes	Exposures	ID	Trait type	Panel	Statistical trait name	Trait	PVE	F_min	n_snp	IVW_fix	SE	Down	Up	Pval	IVW_random	SE	Down	Up	Pval	weighted_Mode	SE	Down	Up	Pval	weighted_Median	SE	Down	Up	Pval	Egger_slope	SE	Down	Up	Pval	Egger_intercept	SE	Down	Up	Pval	Heter.est	Heter.Pval
SCZ	90001391	1	Relative count	Treg	f_Treg_Trait522	Activated & resting Treg % CD4 Treg	0.0385894	19.5577	14	-0.0649562	0.0174448	-0.0991473	-0.030765	0.000196456	-0.0649562	0.0174448	-0.0991473	-0.030765	0.000196456	-0.0563409	0.0256707	-0.106655	-0.00602717	0.0281814	-0.0752505	0.0272497	-0.128659	-0.0218421	0.00575332	-0.0417107	0.0283438	-0.0984394	0.0150179	0.141129	-0.0090993	0.00874464	-0.0266012	0.00840264	0.298081	11.2086	0.59335
SCZ	90001392	2	Relative count	Treg	f_Treg_Trait523	Activated & resting Treg %CD4+	0.0681252	19.5515	23	0.0160156	0.0132894	-0.0100311	0.0420623	0.228149	0.0160156	0.0132894	-0.0100311	0.0420623	0.228149	0.0268039	0.0167542	-0.00603371	0.0596415	0.109636	0.0240681	0.018584	-0.0123559	0.0604922	0.195287	0.0353636	0.0183509	-0.000603465	0.0713307	0.0539698	-0.0077553	0.0050725	-0.0176972	0.00218661	0.126291	15.6095	0.834784
SCZ	90001393	3	Relative count	Treg	f_Treg_Trait529	Activated & secreting Treg %CD4+	0.0320516	19.7361	11	-0.0353484	0.0288615	-0.0919159	0.0212192	0.220667	-0.0353484	0.0363979	-0.106687	0.0359902	0.331466	-0.05781	0.0635414	-0.182349	0.0667289	0.362928	-0.0513522	0.0412428	-0.132187	0.0294823	0.213089	-0.209134	0.132935	-0.509853	0.091586	0.150123	0.0249435	0.0184084	-0.0166992	0.0665862	0.208445	15.9043	0.102406
SCZ	90001394	4	MFI	B cell	Bcells.trait159	BAFF-R on sw mem	0.0690002	19.6272	24	-0.0101951	0.00741874	-0.0247356	0.00434535	0.169368	-0.0101951	0.0076886	-0.0252645	0.00487426	0.184838	-0.0151219	0.00877763	-0.0323257	0.00208199	0.0849298	-0.0155609	0.0099541	-0.0350705	0.00394882	0.117991	-0.0172167	0.0087277	-0.0353168	0.000883449	0.0612328	0.00695614	0.00448217	-0.00233931	0.0162516	0.13494	24.7037	0.365742
SCZ	90001395	5	Absolute count	cDC	DC_Trait530	CD11c+ CD62L- monocyte AC	0.0590241	19.8055	20	-0.00158117	0.0113796	-0.0238848	0.0207225	0.889492	-0.00158117	0.0141255	-0.0292666	0.0261043	0.910873	-0.000204679	0.011908	-0.0235439	0.0231345	0.986286	-0.0104294	0.0171509	-0.0440445	0.0231857	0.543123	0.012175	0.0166835	-0.0228758	0.0472258	0.474926	-0.00855463	0.00589303	-0.0209354	0.00382615	0.163805	29.2755	0.061773
SCZ	90001396	6	MFI	B cell	Bcells.trait149	BAFF-R on IgD- CD38-	0.0472863	19.7984	17	0.0169482	0.0216889	-0.0255612	0.0594577	0.434552	0.0169482	0.0216889	-0.0255612	0.0594577	0.434552	-0.0162808	0.0393055	-0.0933182	0.0607566	0.678719	0.0043794	0.0303282	-0.0550627	0.0638215	0.885184	0.0998856	0.048022	0.00576426	0.194007	0.0375257	-0.0180357	0.00931717	-0.036297	0.000225615	0.0528984	12.366	0.718426
SCZ	90001397	7	MFI	B cell	Bcells.trait785	IgD on unsw mem	0.0793849	19.5809	29	-0.000201948	0.0150956	-0.0297888	0.0293849	0.989326	-0.000201948	0.0184837	-0.0364293	0.0360255	0.991283	-0.0141691	0.0315379	-0.0759822	0.047644	0.653236	0.000118635	0.0243514	-0.0476092	0.0478464	0.996113	-0.00824948	0.0353302	-0.0807411	0.0642421	0.817137	0.00190742	0.00709029	-0.0126406	0.0164555	0.78996	41.9792	0.0435551
SCZ	90001398	8	MFI	B cell	Bcells.trait154	BAFF-R on memory B cell	0.0428843	19.8065	15	0.0166921	0.027414	-0.0370384	0.0704226	0.542598	0.0166921	0.0333882	-0.0487476	0.0821318	0.617118	0.0334637	0.0683605	-0.100521	0.167448	0.624475	0.0153157	0.0404931	-0.0640494	0.0946807	0.705261	0.040745	0.0811755	-0.134624	0.216114	0.624105	-0.00470386	0.0143692	-0.0357467	0.026339	0.74861	20.7668	0.10776
SCZ	90001399	9	Relative count	B cell	BC_Trait39	CD20- %B cell	0.0852115	19.6751	25	0.0110818	0.014255	-0.0168574	0.0390211	0.436923	0.0110818	0.0180454	-0.0242865	0.0464502	0.539143	0.00743222	0.0210524	-0.0338297	0.0486942	0.724063	0.00895621	0.0220314	-0.0342246	0.052137	0.684361	0.00586935	0.0294332	-0.055018	0.0667567	0.843693	0.00141409	0.00622947	-0.0114726	0.0143007	0.82243	38.46	0.0310894
SCZ	90001400	10	MFI	B cell	Bcells.trait112	BAFF-R on CD24+ CD27+	0.0423671	19.7502	15	-0.00505732	0.010739	-0.0261053	0.0159907	0.63769	-0.00505732	0.0142274	-0.0329426	0.0228279	0.722243	-0.00921597	0.0124184	-0.0335556	0.0151237	0.458014	-0.0133786	0.0142687	-0.0413447	0.0145875	0.34844	-0.0074653	0.0173909	-0.045036	0.0301054	0.674759	0.00193019	0.00741545	-0.0140899	0.0179503	0.798715	24.5728	0.0390261
SCZ	90001401	11	MFI	Maturation stages of T cell	Violet.450.50.MT.trait1	CD45RA on naive CD4+	0.0792575	19.5723	28	0.0360876	0.0173346	0.00211233	0.0700628	0.0373589	0.0360876	0.022025	-0.0070806	0.0792557	0.101321	0.00880411	0.0360309	-0.0618151	0.0794233	0.80696	0.0155317	0.0274926	-0.0383527	0.0694162	0.572113	0.0130615	0.0451563	-0.0797587	0.105882	0.774683	0.00477765	0.00814752	-0.0119698	0.0215251	0.562668	43.5879	0.0227964
SCZ	90001402	12	MFI	B cell	Bcells.trait161	BAFF-R on transitional	0.0305832	19.6377	11	0.0444594	0.0206528	0.00398067	0.0849382	0.0313418	0.0444594	0.0207233	0.00384245	0.0850764	0.0319224	0.0498972	0.0294746	-0.007872	0.107666	0.090477	0.0324878	0.0289685	-0.0242895	0.0892651	0.262082	0.0608278	0.0336922	-0.0153893	0.137045	0.104494	-0.00501178	0.00797298	-0.0230479	0.0130243	0.545234	10.0684	0.434512
SCZ	90001403	13	MFI	B cell	Bcells.trait147	BAFF-R on IgD- CD24-	0.0681161	19.6586	24	0.0188132	0.0146031	-0.00980841	0.0474349	0.197642	0.0188132	0.0167753	-0.0140657	0.0516922	0.262081	0.0616738	0.0363457	-0.0095625	0.13291	0.0897221	0.0332385	0.0220099	-0.00990015	0.0763771	0.131003	0.0212126	0.0259295	-0.0325619	0.0749872	0.422079	-0.000737777	0.00598083	-0.0131413	0.0116657	0.902945	30.3511	0.139586
SCZ	90001404	14	Relative count	Treg	Treg_Trait595	CD25++ CD8br %CD8br	0.0686961	19.8454	24	-0.00402423	0.0134133	-0.0303138	0.0222653	0.764163	-0.00402423	0.0151599	-0.0337371	0.0256886	0.790661	0.0129567	0.0221278	-0.0304129	0.0563264	0.558184	0.0127568	0.0215353	-0.0294516	0.0549653	0.553604	-0.0122168	0.0216752	-0.0571683	0.0327347	0.578705	0.0033382	0.00621509	-0.00955111	0.0162275	0.596581	29.3799	0.168044
SCZ	90001405	15	Relative count	Treg	Treg_Trait603	CD28+ CD45RA+ CD8br %T cell	0.0625662	19.7935	23	0.00224323	0.0107212	-0.01877	0.0232564	0.834267	0.00224323	0.0107212	-0.01877	0.0232564	0.834267	-0.0054626	0.0161441	-0.0371044	0.0261792	0.735087	-0.00591013	0.0158032	-0.0368839	0.0250636	0.708417	-0.00700636	0.0127261	-0.0319491	0.0179364	0.581942	0.00563092	0.00417397	-0.00254991	0.0138118	0.177319	15.4816	0.840754
SCZ	90001406	16	Morphological parameter	TBNK	FSC.TBNK.trait1	FSC-A on CD14+ monocyte	0.0771689	19.6209	26	-0.00813209	0.0134235	-0.0344417	0.0181775	0.544641	-0.00813209	0.014135	-0.0358361	0.0195719	0.565077	-0.00867299	0.0222141	-0.0522117	0.0348658	0.69622	-0.0102531	0.0187779	-0.0470571	0.0265509	0.585051	0.0099584	0.0202365	-0.0318076	0.0517244	0.627119	-0.00636563	0.00514592	-0.0169863	0.00425503	0.228046	27.7202	0.320892
SCZ	90001407	17	Morphological parameter	cDC	SSC.cDC.trait2	SSC-A on myeloid DC	0.0450504	19.7729	15	0.0196048	0.016002	-0.0117586	0.0509683	0.22052	0.0196048	0.0161071	-0.0119645	0.0511741	0.223545	0.0347238	0.0217557	-0.00791654	0.0773641	0.110471	0.0304175	0.0233957	-0.0154373	0.0762722	0.193557	0.0284818	0.0218461	-0.0187139	0.0756775	0.214936	-0.00332736	0.00537791	-0.0149456	0.00829091	0.546797	14.1844	0.436065
SCZ	90001408	18	MFI	cDC	Blue.780.60.cDC.trait2	CD123 on CD62L+ plasmacytoid DC	0.0707019	19.6076	24	0.000547968	0.0134419	-0.0257976	0.0268935	0.967483	0.000547968	0.014496	-0.0278636	0.0289595	0.969846	-0.00639457	0.0216478	-0.0488235	0.0360344	0.767695	1.74694e-05	0.0193635	-0.0379342	0.0379692	0.99928	-0.0192505	0.0202771	-0.0613026	0.0228016	0.352744	0.00691353	0.00504525	-0.00354968	0.0173767	0.184414	26.7487	0.266811
SCZ	90001409	19	MFI	B cell	Bcells.trait84	BAFF-R on B cell	0.0736483	19.774	26	-0.0153742	0.00952939	-0.0340515	0.00330306	0.106669	-0.0153742	0.0111504	-0.0372286	0.00648024	0.167957	-0.0149461	0.013454	-0.0413155	0.0114232	0.266608	-0.0177945	0.0139515	-0.045139	0.00955005	0.202151	-0.0164384	0.0138197	-0.044961	0.0120841	0.245882	0.000693601	0.00511398	-0.00986113	0.0112483	0.893246	34.2289	0.103105
SCZ	90001410	20	MFI	B cell	Bcells.trait160	BAFF-R on IgD+	0.0465024	19.7146	16	0.0256032	0.0208246	-0.0152122	0.0664187	0.218895	0.0256032	0.0236518	-0.0207534	0.0719599	0.279027	0.0443301	0.0409023	-0.035837	0.124497	0.278452	0.0320834	0.0293219	-0.0253864	0.0895533	0.273876	-0.0231084	0.0457205	-0.121169	0.0749523	0.621123	0.0108901	0.00880191	-0.00798809	0.0297684	0.236347	19.3494	0.198337
SCZ	90001411	21	Morphological parameter	TBNK	SSC.TBNK.trait13	SSC-A on granulocyte	0.0381183	19.6303	14	0.0602746	0.0270617	0.00723456	0.113315	0.0259273	0.0602746	0.0329738	-0.00435288	0.124902	0.0675565	-0.00749186	0.0637319	-0.132404	0.11742	0.906422	0.0652863	0.041682	-0.0164088	0.146981	0.117279	0.117648	0.0895341	-0.0774297	0.312726	0.213409	-0.0100219	0.0144925	-0.0415984	0.0215546	0.502399	19.3006	0.114075
SCZ	90001412	22	Relative count	Treg	Treg_Trait578	CD28+ CD45RA+ CD8dim %CD8dim	0.0736825	19.8063	24	0.0215264	0.0203567	-0.0183719	0.0614247	0.290301	0.0215264	0.0203567	-0.0183719	0.0614247	0.290301	0.00554133	0.0425118	-0.0777802	0.0888629	0.896291	0.0124968	0.0293023	-0.0449346	0.0699283	0.669759	0.0938726	0.0658694	-0.0396078	0.227353	0.158835	-0.0120728	0.0104539	-0.033257	0.00911139	0.249866	22.3389	0.499881
SCZ	90001413	23	Absolute count	Treg	Treg_Trait579	CD28+ CD45RA+ CD8dim AC	0.04509	19.7508	16	-0.0168404	0.0101955	-0.0368231	0.00314237	0.0985853	-0.0168404	0.0103446	-0.0371154	0.00343471	0.103539	-0.0163608	0.0141768	-0.0441469	0.0114253	0.248479	-0.010363	0.0140354	-0.0378718	0.0171458	0.460304	-0.0188049	0.013059	-0.0468138	0.00920394	0.171856	0.0017229	0.00658864	-0.0124083	0.0158541	0.797518	15.4421	0.420066
SCZ	90001414	24	Morphological parameter	TBNK	FSC.TBNK.trait9	FSC-A on HLA DR+ CD8br	0.0437242	19.8129	16	-0.0140164	0.0182937	-0.0498714	0.0218387	0.443567	-0.0140164	0.0213121	-0.0557872	0.0277545	0.510749	-0.0154006	0.0233695	-0.0612039	0.0304028	0.509893	-0.00511238	0.0257308	-0.0555438	0.0453191	0.842508	-0.0269718	0.0332924	-0.098377	0.0444334	0.431411	0.00458418	0.00888711	-0.0144768	0.0236451	0.614027	20.3581	0.158622
SCZ	90001415	25	Morphological parameter	TBNK	FSC.TBNK.trait12	FSC-A on HLA DR+ NK	0.0466753	19.7909	17	0.00204327	0.0136867	-0.0247822	0.0288687	0.881326	0.00204327	0.0162713	-0.0298478	0.0339344	0.900068	0.00934008	0.0168759	-0.0237361	0.0424163	0.579952	0.0117476	0.0184553	-0.0244241	0.0479193	0.524422	0.00469012	0.0226866	-0.0436653	0.0530455	0.838997	-0.00127654	0.00735935	-0.0169626	0.0144095	0.86461	22.6134	0.124468
SCZ	90001416	26	Absolute count	Myeloid cell	MDSC_Trait5	CD33dim HLA DR- AC	0.053108	20.2003	19	-0.016307	0.00943728	-0.0348038	0.00218969	0.0839992	-0.016307	0.0105744	-0.0370325	0.00441843	0.123044	-0.0146825	0.0116984	-0.0376109	0.00824592	0.209447	-0.0180043	0.0131718	-0.0438205	0.00781182	0.17166	-0.0111953	0.0129107	-0.0384345	0.016044	0.397947	-0.00408553	0.00574723	-0.0162111	0.00804007	0.486805	22.5991	0.206468
SCZ	90001417	27	Relative count	Treg	f_Treg_Trait513	CD39+ activated Treg %activated Treg	0.0802597	19.5916	29	0.00219673	0.0116525	-0.0206418	0.0250353	0.850469	0.00219673	0.012696	-0.0226869	0.0270804	0.862631	0.00222873	0.0150148	-0.0271996	0.0316571	0.881999	-0.00142452	0.0182795	-0.0372516	0.0344025	0.937883	0.00596047	0.0175782	-0.0301071	0.042028	0.737171	-0.00152433	0.00483383	-0.0114425	0.00839387	0.754923	33.2391	0.227052
SCZ	90001418	28	Absolute count	Treg	Treg_Trait587	CD39+ CD8br AC	0.0596581	19.6439	21	0.0256788	0.0148103	-0.00334888	0.0547066	0.0829454	0.0256788	0.0148103	-0.00334888	0.0547066	0.0829454	0.0288275	0.0201042	-0.010576	0.068231	0.151599	0.036791	0.0226174	-0.00753838	0.0811203	0.103808	0.0332271	0.01971	-0.00540385	0.071858	0.0918351	-0.00300609	0.0051794	-0.0131575	0.00714534	0.561649	14.647	0.796236
SCZ	90001419	29	MFI	TBNK	Blue.585.42.TBNK.trait3	CD16-CD56 on HLA DR+ NK	0.0459941	19.8432	17	0.0161357	0.0167551	-0.0167037	0.0489752	0.335532	0.0161357	0.0185305	-0.0201833	0.0524548	0.383881	0.00256551	0.0224453	-0.0414265	0.0465575	0.909	0.00327284	0.0242218	-0.044201	0.0507467	0.892517	-0.00691952	0.0280855	-0.0667824	0.0529434	0.808733	0.00803317	0.00738562	-0.00770891	0.0237753	0.293906	19.5703	0.240202
SCZ	90001420	30	MFI	TBNK	Red.780.60.TBNK.trait3	CD8 on HLA DR+ CD8br	0.062957	19.6348	23	0.0126669	0.0128048	-0.01243	0.0377639	0.322549	0.0126669	0.0165272	-0.0197258	0.0450597	0.443421	0.0301348	0.0180422	-0.00522729	0.0654968	0.0948722	0.0355999	0.0219502	-0.00742179	0.0786215	0.104837	0.00980649	0.0221963	-0.0363532	0.0559661	0.663144	0.00145543	0.0073215	-0.0137705	0.0166813	0.84434	36.6501	0.0258331
SCZ	90001421	31	Absolute count	Treg	f_Treg_Trait506	CD39+ resting Treg AC	0.0684523	19.6042	25	0.0145212	0.0118745	-0.00875249	0.0377948	0.221374	0.0145212	0.0133536	-0.0116515	0.0406938	0.276846	0.0111306	0.0137588	-0.0158361	0.0380973	0.418526	0.0110207	0.016696	-0.0217028	0.0437442	0.509202	0.0105044	0.0175321	-0.0257635	0.0467723	0.554928	0.00169725	0.00467405	-0.00797176	0.0113663	0.71983	30.3513	0.173381
SCZ	90001422	32	Absolute count	TBNK	TB_ry_Trait512	CD4+ AC	0.0498896	19.5796	18	0.000574467	0.0188652	-0.0364006	0.0375495	0.975707	0.000574467	0.027117	-0.0525739	0.0537228	0.983098	-0.0472358	0.0441707	-0.133809	0.0393371	0.284892	-0.0381141	0.0308884	-0.0986542	0.022426	0.217229	0.0381998	0.0448896	-0.0569619	0.133362	0.407341	-0.0106949	0.010186	-0.0322883	0.0108985	0.309338	35.1245	0.00599118
SCZ	90001423	33	Relative count	TBNK	TB_Trait523	CD4+ CD8dim %leukocyte	0.0331795	19.6103	12	0.00995595	0.0290578	-0.0469962	0.0669081	0.73188	0.00995595	0.0297896	-0.0484306	0.0683425	0.738222	-0.00286943	0.0630612	-0.126467	0.120728	0.963707	-0.00273343	0.0406766	-0.0824581	0.0769912	0.946423	0.00745565	0.0836336	-0.178892	0.193803	0.930726	0.000438888	0.0136177	-0.0299033	0.0307811	0.974924	11.5611	0.397523
SCZ	90001424	34	Relative count	TBNK	TB_Trait522	CD4+ CD8dim %lymphocyte	0.0556691	19.8164	18	0.00315476	0.0120226	-0.0204092	0.0267187	0.793012	0.00315476	0.0132359	-0.0227872	0.0290967	0.811611	0.00588578	0.0117343	-0.0171131	0.0288847	0.615959	0.00564259	0.0163572	-0.026417	0.0377022	0.730125	0.00380862	0.0167619	-0.031725	0.0393423	0.823131	-0.000346826	0.00516653	-0.0112994	0.0106057	0.94731	20.6044	0.244489
SCZ	90001425	35	Absolute count	TBNK	TB_Trait521	CD4+ CD8dim AC	0.0720254	19.7017	26	-0.00994125	0.0127076	-0.0348477	0.0149652	0.434033	-0.00994125	0.019053	-0.0472845	0.027402	0.601832	-0.0243784	0.0140816	-0.0519779	0.00322108	0.0834125	-0.0204571	0.0187036	-0.0571155	0.0162012	0.274062	-0.0387545	0.0251387	-0.0906382	0.0131292	0.136247	0.013035	0.00775245	-0.00296531	0.0290352	0.105655	56.2008	0.000341671
SCZ	90001426	36	Absolute count	Treg	Treg_Trait706	CD45RA+ CD28- CD8br AC	0.079603	19.5702	27	-0.000493207	0.0126855	-0.0253564	0.02437	0.968986	-0.000493207	0.0126855	-0.0253564	0.02437	0.968986	-0.0250367	0.0168147	-0.0579929	0.00791946	0.136493	-0.0272308	0.0196598	-0.0657632	0.0113016	0.166021	-0.0308085	0.0169139	-0.0639592	0.00234217	0.0685327	0.0128049	0.00472545	0.00354317	0.0220666	0.006733	22.8579	0.640972
SCZ	90001427	37	MFI	B cell	Bcells.trait156	BAFF-R on naive-mature B cell	0.0779482	19.642	28	0.0267945	0.0165803	-0.00570228	0.0592913	0.106085	0.0267945	0.0195516	-0.0115259	0.0651149	0.170545	0.0651221	0.0317379	0.002917	0.127327	0.040182	0.0638454	0.0245572	0.0157142	0.111977	0.00932599	0.0591045	0.0342441	-0.0112853	0.129494	0.096219	-0.00712697	0.00621859	-0.0199095	0.00565554	0.262204	37.5441	0.0853505
SCZ	90001428	38	MFI	B cell	Bcells.trait137	BAFF-R on IgD+ CD24+	0.0687526	19.5769	25	-0.00915004	0.00971847	-0.0281979	0.00989781	0.346443	-0.00915004	0.0108983	-0.0305103	0.0122102	0.401141	-0.0125958	0.0113162	-0.0347751	0.00958341	0.265672	-0.0135556	0.0140133	-0.0410212	0.01391	0.333375	-0.0192391	0.0133866	-0.0469314	0.00845316	0.164129	0.00690097	0.00544444	-0.00436172	0.0181637	0.21765	30.1809	0.178828
SCZ	90001429	39	Relative count	TBNK	TB_Trait529	DN (CD4-CD8-) %leukocyte	0.04668	19.9905	16	-0.0159307	0.0208496	-0.0567952	0.0249338	0.444822	-0.0159307	0.0208496	-0.0567952	0.0249338	0.444822	-0.0133206	0.0325055	-0.0770302	0.0503891	0.681957	-0.0163738	0.0284089	-0.0720542	0.0393067	0.564372	-0.00889214	0.0424958	-0.100036	0.0822522	0.837269	-0.00148653	0.00780268	-0.0182216	0.0152486	0.851641	14.2383	0.50754
SCZ	90001430	40	MFI	B cell	Bcells.trait157	BAFF-R on unsw mem	0.0852296	19.6304	30	0.000285143	0.00876875	-0.0169013	0.0174716	0.974059	0.000285143	0.0104885	-0.020272	0.0208423	0.978311	0.00396616	0.00872176	-0.0131282	0.0210605	0.649294	-0.00199474	0.0122512	-0.0260066	0.0220171	0.87066	0.00190705	0.0125791	-0.0238601	0.0276742	0.880586	-0.00106491	0.00438171	-0.0100404	0.00791061	0.809749	41.4909	0.0623515
SCZ	90001431	41	MFI	Treg	Red.780.60.Treg.trait6	CD4 on CD39+ activated Treg	0.0619562	19.7374	21	-0.00381956	0.0122946	-0.0279166	0.0202775	0.756052	-0.00381956	0.016641	-0.0364353	0.0287961	0.818459	0.00985511	0.0146027	-0.0187657	0.0384759	0.499751	0.0104242	0.0168213	-0.022545	0.0433933	0.535456	0.00487945	0.0208109	-0.0386783	0.0484372	0.817132	-0.00520249	0.00730456	-0.0204911	0.0100861	0.48498	36.64	0.0129204
SCZ	90001432	42	MFI	Myeloid cell	Red.780.60.MDSC.trait9	CD45 on CD33br HLA DR+	0.0581124	19.5771	19	0.0174273	0.0210889	-0.0239061	0.0587608	0.408592	0.0174273	0.0256971	-0.032938	0.0677926	0.497655	0.0140522	0.0554056	-0.0945409	0.122645	0.799787	0.0147292	0.0319869	-0.047964	0.0774225	0.645174	0.0673006	0.05503	-0.0488025	0.183404	0.238021	-0.0100865	0.00984528	-0.0308583	0.0106852	0.319955	26.7259	0.0842827
SCZ	90001433	43	MFI	B cell	Bcells.trait148	BAFF-R on IgD- CD27-	0.0505481	20.2023	16	0.00827184	0.0210314	-0.0329489	0.0494926	0.694091	0.00827184	0.0269871	-0.044622	0.0611657	0.759216	0.0335888	0.0427183	-0.0501376	0.117315	0.4317	0.0213135	0.0314834	-0.0403927	0.0830198	0.49842	0.0567446	0.0762607	-0.106818	0.220308	0.469129	-0.00919794	0.0134985	-0.0381494	0.0197535	0.506732	24.6984	0.0541429
SCZ	90001434	44	Relative count	Maturation stages of T cell	MT_Trait510	EM CD4+ %T cell	0.0534432	19.8131	16	-0.0134201	0.0230831	-0.0586621	0.031822	0.560984	-0.0134201	0.0230831	-0.0586621	0.031822	0.560984	0.0278817	0.0417818	-0.0540091	0.109772	0.50457	0.017669	0.0313932	-0.0438605	0.0791984	0.573552	-0.00790728	0.0689682	-0.145677	0.129862	0.908722	-0.00099193	0.0116939	-0.0243515	0.0223676	0.932401	12.1514	0.667538
SCZ	90001435	45	MFI	B cell	Bcells.trait311	CD19 on IgD+ CD38- naive	0.0553419	19.5651	20	0.00648117	0.0108265	-0.0147384	0.0277007	0.549413	0.00648117	0.0108265	-0.0147384	0.0277007	0.549413	0.0117666	0.0134054	-0.0145075	0.0380406	0.380079	0.0167706	0.0147046	-0.0120499	0.0455911	0.254079	0.011527	0.0129339	-0.0146413	0.0376953	0.372808	-0.00341095	0.00478344	-0.013089	0.00626708	0.4758	17.2019	0.57619
SCZ	90001436	46	Relative count	B cell	BC_Trait59	Naive-mature B cell %lymphocyte	0.0894611	19.7642	28	0.0274213	0.0123955	0.0031266	0.051716	0.0269528	0.0274213	0.0174407	-0.00676195	0.0616045	0.115892	0.051877	0.0186492	0.0153252	0.0884289	0.00540706	0.0428322	0.0205978	0.00246133	0.0832031	0.0375752	0.0632751	0.0226409	0.0167361	0.109814	0.00962844	-0.0114666	0.00504711	-0.021841	-0.00109209	0.0316009	53.4524	0.00177413
SCZ	90001437	47	MFI	B cell	Bcells.trait138	BAFF-R on IgD+ CD24-	0.0634448	19.5711	23	-0.00111604	0.0185077	-0.0373906	0.0351585	0.951916	-0.00111604	0.0185077	-0.0373906	0.0351585	0.951916	0.0217835	0.0371086	-0.0509481	0.0945151	0.55719	0.0212088	0.0284407	-0.034534	0.0769516	0.455837	-0.000142513	0.032577	-0.0660545	0.0657694	0.99651	-0.00023866	0.00657221	-0.013536	0.0130587	0.971032	19.8788	0.590622
SCZ	90001438	48	Relative count	TBNK	TB_Trait540	NKT %T cell	0.0536606	19.6334	19	0.00345265	0.0132949	-0.0226048	0.0295101	0.795097	0.00345265	0.0133237	-0.0226613	0.0295666	0.79553	-0.0244914	0.0177049	-0.0591923	0.0102094	0.166567	-0.0268802	0.0193184	-0.0647436	0.0109832	0.164096	-0.0177675	0.0167385	-0.0505742	0.0150393	0.288474	0.0104386	0.00500267	0.000633509	0.0202436	0.0369245	18.0781	0.450518
SCZ	90001439	49	MFI	cDC	Violet.450.50.cDC.trait1	CD11c on myeloid DC	0.0710434	19.5851	22	0.0205449	0.0200642	-0.0187801	0.05987	0.305854	0.0205449	0.026145	-0.0306983	0.0717882	0.43198	0.0661078	0.0684218	-0.0679966	0.200212	0.333954	0.0194505	0.031556	-0.0423981	0.0812992	0.537643	0.11364	0.0926661	-0.0796579	0.306938	0.234313	-0.0142774	0.0136369	-0.0427236	0.0141687	0.307603	35.6576	0.0238814
SCZ	90001440	50	Relative count	Treg	f_Treg_Trait516	Secreting Treg % CD4 Treg	0.0542064	19.652	20	-0.0290328	0.0138721	-0.0562216	-0.00184392	0.0363593	-0.0290328	0.0149023	-0.0582407	0.0001752	0.0513902	-0.030479	0.0156135	-0.0610808	0.000122848	0.0509268	-0.0292644	0.021014	-0.070451	0.0119223	0.163737	-0.0300395	0.0208844	-0.073916	0.013837	0.16749	0.000409423	0.00577731	-0.0117283	0.0125471	0.944285	21.9268	0.287916
SCZ	90001441	51	Relative count	TBNK	TB_ry_Trait516	CD8br %T cell	0.0573957	19.586	21	-0.0446638	0.0211379	-0.0860932	-0.00323431	0.034603	-0.0446638	0.0221483	-0.0880736	-0.00125394	0.0437394	-0.0606699	0.0397509	-0.13858	0.0172403	0.126946	-0.0661328	0.0307375	-0.126377	-0.00588833	0.0314342	-0.0921652	0.0481809	-0.193009	0.00867847	0.0709536	0.00985642	0.00889192	-0.00875457	0.0284674	0.281494	21.9577	0.342808
SCZ	90001442	52	Absolute count	Myeloid cell	MDSC_Trait15	CD33br HLA DR+ CD14dim AC	0.0861123	19.9973	27	0.0340515	0.0133166	0.00795151	0.0601515	0.0105555	0.0340515	0.0173082	0.00012802	0.067975	0.0491417	0.0427746	0.0232861	-0.00286543	0.0884146	0.066223	0.040015	0.0219636	-0.00303283	0.0830629	0.0684733	0.0521269	0.0241959	0.00229441	0.101959	0.041043	-0.00546246	0.00512356	-0.0160146	0.0050897	0.296546	43.9232	0.0154062
SCZ	90001443	53	MFI	B cell	Bcells.trait151	BAFF-R on IgD- CD38dim	0.0519248	19.5478	19	-0.00570865	0.0115222	-0.0282918	0.0168744	0.620284	-0.00570865	0.0130619	-0.0313095	0.0198922	0.662078	0.00879875	0.0127495	-0.0161899	0.0337874	0.490117	0.0129811	0.0153898	-0.0171823	0.0431444	0.398957	0.0127045	0.0150769	-0.019105	0.044514	0.411126	-0.0101275	0.00498071	-0.0206359	0.000380868	0.0579342	23.1321	0.185564
SCZ	90001444	54	Relative count	Maturation stages of T cell	MT_Trait533	TD CD8br %T cell	0.0547731	19.664	20	-0.00728977	0.0205157	-0.0474998	0.0329202	0.722345	-0.00728977	0.0273027	-0.060802	0.0462225	0.78947	-0.0214453	0.0485472	-0.116596	0.0737055	0.658677	-0.0176256	0.0326538	-0.081626	0.0463747	0.589354	0.000349902	0.0497442	-0.104159	0.104858	0.994465	-0.00188313	0.0101307	-0.0231669	0.0194006	0.854614	33.6505	0.0201999
SCZ	90001445	55	Absolute count	TBNK	TB_Trait554	DN (CD4-CD8-) NKT AC	0.0307523	19.8221	11	-0.0452512	0.0228804	-0.0900959	-0.000406409	0.0479596	-0.0452512	0.0228804	-0.0900959	-0.000406409	0.0479596	-0.0828588	0.0305225	-0.142682	-0.0230359	0.00663393	-0.0804886	0.0353557	-0.149784	-0.0111928	0.0228137	-0.0775292	0.0359711	-0.155106	4.74943e-05	0.0501133	0.00970881	0.00834872	-0.00829635	0.027714	0.253537	9.53232	0.482435
SCZ	90001446	56	MFI	cDC	Violet.510.50.cDC.trait4	HLA DR on DC	0.0324679	19.7817	11	-0.00890992	0.0181701	-0.0445226	0.0267028	0.623877	-0.00890992	0.0243678	-0.05667	0.0388502	0.714632	0.0333897	0.0440158	-0.0528797	0.119659	0.448101	-0.00212548	0.0307681	-0.0624298	0.0581789	0.944925	-0.00836963	0.0345414	-0.0865076	0.0697684	0.813973	-0.000397411	0.0169876	-0.038826	0.0380312	0.981846	17.9854	0.0552099
SCZ	90001447	57	Relative count	TBNK	TB_Trait556	DN (CD4-CD8-) NKT %lymphocyte	0.0545914	19.6875	19	0.0058191	0.0154996	-0.0245596	0.0361978	0.707337	0.0058191	0.0179829	-0.0294267	0.0410649	0.746248	-0.00177652	0.0237107	-0.0482487	0.0446957	0.940275	0.00960603	0.0237538	-0.0369506	0.0561626	0.685919	0.0052167	0.0283601	-0.0546179	0.0650513	0.856233	0.000229442	0.00818583	-0.0170412	0.0175	0.977965	24.2298	0.147643
SCZ	90001448	58	MFI	cDC	Blue.780.60.cDC.trait1	CD123 on plasmacytoid DC	0.0472863	19.7984	17	0.0169482	0.0216889	-0.0255612	0.0594577	0.434552	0.0169482	0.0216889	-0.0255612	0.0594577	0.434552	-0.0162808	0.0393055	-0.0933182	0.0607566	0.678719	0.0043794	0.0303282	-0.0550627	0.0638215	0.885184	0.0998856	0.048022	0.00576426	0.194007	0.0375257	-0.0180357	0.00931717	-0.036297	0.000225615	0.0528984	12.366	0.718426
SCZ	90001449	59	Relative count	TBNK	f_MONO_Trait504	HLA DR++ monocyte %leukocyte	0.0545618	19.5934	20	0.0339639	0.0170373	0.000571468	0.0673563	0.046206	0.0339639	0.0171878	0.000276388	0.0676513	0.0481497	0.0638219	0.0286067	0.00775382	0.11989	0.0256803	0.0586475	0.025813	0.00805503	0.10924	0.0230855	0.0675489	0.0325135	-0.000505348	0.135603	0.0515498	-0.00969686	0.00799544	-0.0264322	0.00703848	0.2392	19.3373	0.435399
SCZ	90001450	60	Relative count	TBNK	TB_Trait541	NKT %lymphocyte	0.0758678	19.7132	23	-0.00973862	0.0127781	-0.0347833	0.015306	0.445981	-0.00973862	0.0127781	-0.0347833	0.015306	0.445981	-0.0045224	0.0165108	-0.0368829	0.0278381	0.784156	-0.00467972	0.018789	-0.0415055	0.032146	0.803309	0.00119593	0.0187037	-0.0372852	0.039677	0.949079	-0.00393421	0.00491417	-0.0140447	0.00617625	0.42746	21.1949	0.508722
SCZ	90001451	61	Relative count	Maturation stages of T cell	MT_Trait504	CM CD4+ %CD4+	0.0978664	19.7039	26	-0.00374986	0.0129583	-0.0291477	0.021648	0.772291	-0.00374986	0.014301	-0.0317794	0.0242796	0.79316	-0.0310252	0.0312703	-0.0923139	0.0302634	0.321118	-0.0153957	0.0191274	-0.0528846	0.0220933	0.420876	-0.0329625	0.0335195	-0.102143	0.0362183	0.335229	0.00798943	0.00828847	-0.00911713	0.025096	0.344698	30.4493	0.207905
SCZ	90001452	62	Relative count	TBNK	TB_Trait526	CD8dim %leukocyte	0.0643132	19.6134	23	-0.00386602	0.0117445	-0.0268849	0.0191529	0.742023	-0.00386602	0.0141175	-0.0315357	0.0238037	0.784202	-0.00324813	0.0201753	-0.0427909	0.0362946	0.872097	-0.00582944	0.0206772	-0.046356	0.0346971	0.778	-0.0172053	0.0189507	-0.0566155	0.0222049	0.374234	0.00727512	0.00691569	-0.00710684	0.0216571	0.304767	31.788	0.0810837
SCZ	90001453	63	MFI	Myeloid cell	Blue.780.60.MDSC.trait14	CD33 on Gr MDSC	0.0455902	19.6944	16	0.0410213	0.0215914	-0.00129703	0.0833397	0.0574473	0.0410213	0.0216753	-0.00146156	0.0835042	0.0584198	0.0689419	0.0446854	-0.0186398	0.156524	0.122872	0.0610281	0.0301315	0.00197136	0.120085	0.0428274	0.111085	0.0546179	-0.00251814	0.224688	0.0546107	-0.0155347	0.0111236	-0.0386714	0.00760196	0.171832	15.1169	0.443033
SCZ	90001454	64	Absolute count	cDC	f_DC_Trait508	CD62L- DC AC	0.0407307	19.5893	15	0.0211124	0.0225632	-0.0231107	0.0653355	0.349428	0.0211124	0.0237774	-0.0254904	0.0677152	0.374584	-0.014802	0.0461685	-0.105291	0.0756865	0.748507	-0.0140561	0.0319799	-0.0767355	0.0486234	0.660279	0.0172115	0.0529712	-0.0972258	0.131649	0.75041	0.000803826	0.0096594	-0.020064	0.0216717	0.934947	15.5472	0.341797
SCZ	90001455	65	Relative count	TBNK	TB_Trait514	CD4+ %leukocyte	0.0329466	19.5799	12	0.0190529	0.0172847	-0.0148246	0.0529303	0.270334	0.0190529	0.0208665	-0.0218446	0.0599504	0.361197	0.03202	0.0287157	-0.0242617	0.0883016	0.264821	0.0361033	0.0256402	-0.0141506	0.0863572	0.159109	0.0324544	0.0311436	-0.0369379	0.101847	0.321909	-0.00469052	0.00788354	-0.0222562	0.0128751	0.565079	16.0311	0.139979
SCZ	90001456	66	MFI	B cell	Bcells.trait398	CD20 on unsw mem	0.0438276	19.756	16	0.00953609	0.0198623	-0.0293934	0.0484656	0.63115	0.00953609	0.0207966	-0.0312245	0.0502967	0.646564	-0.00591299	0.0270442	-0.0589186	0.0470926	0.826929	0.0040736	0.0286311	-0.0520423	0.0601894	0.88686	0.00151287	0.0344399	-0.0723534	0.0753791	0.965582	0.00225976	0.00758705	-0.0140128	0.0185324	0.770196	16.4443	0.353154
SCZ	90001457	67	MFI	B cell	Bcells.trait501	CD25 on IgD- CD27-	0.0377325	19.6181	13	0.0231765	0.0128914	-0.00209016	0.0484432	0.0722043	0.0231765	0.0192876	-0.0146266	0.0609796	0.229509	0.0254259	0.0121406	0.00163081	0.049221	0.0362341	0.0232681	0.0175836	-0.0111951	0.0577312	0.185741	0.0275892	0.0241639	-0.0255951	0.0807734	0.277802	-0.00308596	0.00943392	-0.0238499	0.0176779	0.749722	26.8621	0.00808826
SCZ	90001458	68	MFI	Myeloid cell	Blue.780.60.MDSC.trait13	CD33 on CD33dim HLA DR+ CD11b-	0.299423	19.6576	51	-0.0121254	0.00767693	-0.0271719	0.00292109	0.11423	-0.0121254	0.00830977	-0.0284123	0.00416143	0.144516	-0.0101284	0.0107654	-0.0312283	0.0109714	0.346791	-0.0125935	0.0116896	-0.0355047	0.0103177	0.281335	-0.0165432	0.0121593	-0.0409782	0.0078918	0.179885	0.00181301	0.00361855	-0.00545875	0.00908476	0.618593	58.5831	0.189586
SCZ	90001459	69	Absolute count	TBNK	TB_Trait563	B cell AC	0.228003	19.7994	44	-0.0227116	0.00888565	-0.0401271	-0.00529603	0.0105888	-0.0227116	0.010078	-0.042464	-0.00295914	0.024222	-0.0207181	0.0136421	-0.0474561	0.00601996	0.128842	-0.0270862	0.0160145	-0.0584739	0.00430158	0.0907684	-0.0142416	0.0145605	-0.0436259	0.0151428	0.333629	-0.00320659	0.00396375	-0.0112058	0.00479258	0.423086	55.314	0.0986636
SCZ	90001460	70	Relative count	TBNK	f_MONO_Trait503	HLA DR++ monocyte %monocyte	0.0812016	19.7855	26	-0.0198676	0.0111235	-0.0416693	0.00193405	0.0740842	-0.0198676	0.0122843	-0.0439444	0.00420922	0.10581	-0.019433	0.0171292	-0.0530056	0.0141396	0.256587	-0.0237749	0.0169609	-0.0570177	0.00946783	0.16099	-0.0190569	0.0179614	-0.0561275	0.0180136	0.299254	-0.00035017	0.00555602	-0.0118172	0.0111169	0.950268	30.4901	0.206461
SCZ	90001461	71	MFI	B cell	Bcells.trait539	CD27 on T cell	0.231423	19.5937	44	-0.01708	0.0114794	-0.0395793	0.00541921	0.136782	-0.01708	0.0123095	-0.0412061	0.00704605	0.165273	-0.00702	0.026737	-0.0594235	0.0453835	0.792891	-0.00934241	0.0184223	-0.0454494	0.0267645	0.612066	-0.0431588	0.0271572	-0.0979642	0.0116467	0.119511	0.00601125	0.00558253	-0.00525475	0.0172772	0.287717	49.4432	0.231491
SCZ	90001462	72	Relative count	Treg	f_Treg_Trait537	CD25hi CD45RA+ CD4 not Treg %CD4+	0.359073	19.5779	48	-0.00969267	0.00708916	-0.0235872	0.00420183	0.171546	-0.00969267	0.00809176	-0.0255522	0.00616688	0.230977	-0.00183764	0.0102453	-0.0219181	0.0182428	0.857652	-0.000709559	0.0108625	-0.0219996	0.0205805	0.947918	-0.00829151	0.0111154	-0.0306656	0.0140826	0.459493	-0.000712177	0.00382738	-0.00841629	0.00699194	0.853205	61.2342	0.0794364
SCZ	90001463	73	Absolute count	TBNK	TB_Trait569	HLA DR+ NK AC	0.321418	19.8124	47	0.0194548	0.00821316	0.00335732	0.0355523	0.0178489	0.0194548	0.00954143	0.000753957	0.0381557	0.0414517	0.0289418	0.0146899	0.000150138	0.0577334	0.0488172	0.0253004	0.0127023	0.00040427	0.0501965	0.0463941	0.0153136	0.0159831	-0.016878	0.0475053	0.343125	0.00152468	0.004695	-0.00793154	0.0109809	0.746878	62.0818	0.0569186
SCZ	90001464	74	MFI	B cell	Bcells.trait150	BAFF-R on IgD- CD38br	0.411194	19.6288	59	0.00106155	0.00756389	-0.0137634	0.0158865	0.888388	0.00106155	0.0087211	-0.0160315	0.0181546	0.903119	-0.00690064	0.0186485	-0.0434511	0.0296498	0.711355	-0.00813744	0.0130525	-0.0337199	0.017445	0.532996	-0.00815928	0.0151907	-0.0385781	0.0222596	0.593273	0.00319839	0.00430599	-0.00542421	0.011821	0.460667	77.1046	0.0474581
SCZ	90001465	75	Relative count	B cell	BC_Trait52	IgD+ CD38- %lymphocyte	0.41562	19.6385	65	0.00517523	0.00661674	-0.00779333	0.0181438	0.434131	0.00517523	0.00716794	-0.00887368	0.0192241	0.470296	0.00666115	0.0105659	-0.0140476	0.0273699	0.528406	0.00723751	0.0116417	-0.0155797	0.0300547	0.534146	0.00726238	0.0108815	-0.0144825	0.0290072	0.506949	-0.00086753	0.00338357	-0.00762906	0.005894	0.798482	75.1072	0.161515
SCZ	90001466	76	Relative count	Treg	Treg_Trait577	CD28+ CD45RA+ CD8dim %T cell	0.0422013	19.8923	15	0.0284117	0.0187143	-0.00826774	0.0650911	0.12897	0.0284117	0.0187143	-0.00826774	0.0650911	0.12897	0.0521163	0.0328485	-0.0122657	0.116498	0.112612	0.0435237	0.0285739	-0.0124801	0.0995276	0.127709	0.0400653	0.0305757	-0.0256917	0.105822	0.210811	-0.00311829	0.00646999	-0.0170329	0.0107963	0.636337	13.1154	0.517461
SCZ	90001467	77	Relative count	Maturation stages of T cell	MT_Trait532	TD CD8br %CD8br	0.0812638	19.6102	25	-0.00188535	0.0155388	-0.0323408	0.0285701	0.903428	-0.00188535	0.0183545	-0.0378595	0.0340888	0.918186	0.0345486	0.0215662	-0.00772049	0.0768176	0.109161	0.024967	0.0227201	-0.0195635	0.0694975	0.271813	0.0348345	0.0345899	-0.0367201	0.106389	0.324378	-0.0081938	0.00657113	-0.0217872	0.00539962	0.224969	33.4859	0.0942292
SCZ	90001468	78	MFI	TBNK	Blue.670.LP.TBNK.trait4	CD45 on CD4+	0.373902	19.7546	53	-0.00585037	0.00801758	-0.0215645	0.00986378	0.465577	-0.00585037	0.00885965	-0.023215	0.0115142	0.509036	0.00165043	0.0115674	-0.0210213	0.0243221	0.886544	-0.00213253	0.0129711	-0.0275554	0.0232903	0.869411	0.000349433	0.0152968	-0.0303601	0.031059	0.981864	-0.00207132	0.00415068	-0.0104042	0.00626152	0.619903	63.4965	0.131814
SCZ	90001469	79	Relative count	B cell	BC_Trait55	IgD- CD27- %lymphocyte	0.450645	19.5942	64	0.00332291	0.00738555	-0.0111525	0.0177983	0.652768	0.00332291	0.00841316	-0.0131666	0.0198124	0.692868	0.00567213	0.0158959	-0.0254833	0.0368275	0.72122	0.00407225	0.0122521	-0.0199414	0.0280859	0.739608	0.0102131	0.01524	-0.0202513	0.0406775	0.505251	-0.00227634	0.00418776	-0.0106475	0.00609488	0.588687	81.7512	0.0562847
SCZ	90001470	80	MFI	Treg	Blue.780.60.CD25.trait2	CD25 on CD4 Treg	0.0794998	19.7563	22	-0.00466104	0.0155239	-0.0350874	0.0257653	0.763987	-0.00466104	0.0158905	-0.0358059	0.0264838	0.769276	-0.0288542	0.0293534	-0.0863857	0.0286774	0.325611	-0.0201897	0.0226846	-0.0646508	0.0242714	0.373457	-0.0232542	0.0293032	-0.0843797	0.0378712	0.436759	0.00479587	0.00632318	-0.00839405	0.0179858	0.457022	22.0036	0.399303
SCZ	90001471	81	Relative count	Treg	Treg_Trait580	CD28+ CD45RA- CD8dim %T cell	0.107807	19.6006	27	0.0127363	0.0127553	-0.0122636	0.0377363	0.318031	0.0127363	0.0133343	-0.0133984	0.0388711	0.339498	-0.00380919	0.0221101	-0.0471443	0.0395259	0.863216	0.00633071	0.0199387	-0.0327485	0.0454099	0.750858	0.0323158	0.020284	-0.00945981	0.0740915	0.123688	-0.00623074	0.00490659	-0.0163361	0.00387457	0.215823	28.4139	0.3384
SCZ	90001472	82	MFI	B cell	Bcells.trait142	BAFF-R on IgD+ CD38br	0.540185	19.6766	72	-0.00537893	0.00695457	-0.0190096	0.00825178	0.439263	-0.00537893	0.00695457	-0.0190096	0.00825178	0.439263	-0.00783487	0.0128064	-0.0329349	0.0172651	0.540673	-0.00778405	0.0110848	-0.0295099	0.0139418	0.482539	-0.00242736	0.0128652	-0.0279915	0.0231368	0.850347	-0.00101251	0.00371288	-0.0083903	0.00636529	0.785113	69.5588	0.526189
SCZ	90001473	83	Absolute count	B cell	BC_Trait20	IgD- CD27- AC	0.54096	19.6261	74	-0.00467121	0.00694545	-0.018284	0.00894163	0.501229	-0.00467121	0.00810484	-0.0205564	0.011214	0.56438	0.00222911	0.012249	-0.0217784	0.0262367	0.855596	-0.00447877	0.011858	-0.02772	0.0187624	0.705652	-0.000747487	0.0146859	-0.0300233	0.0285283	0.959547	-0.00131933	0.00410672	-0.00950593	0.00686727	0.748943	99.4055	0.0216835
SCZ	90001474	84	MFI	B cell	Bcells.trait139	BAFF-R on IgD+ CD38-	0.207175	19.5774	38	0.00683345	0.0104975	-0.0137412	0.0274081	0.515072	0.00683345	0.0125004	-0.0176668	0.0313337	0.584613	-0.00847501	0.0173068	-0.0423957	0.0254457	0.624351	-0.00756582	0.0171862	-0.0412501	0.0261184	0.659772	-0.000228766	0.0217597	-0.0443594	0.0439019	0.99167	0.00207388	0.00520024	-0.0084727	0.0126205	0.692393	52.4659	0.0474456
SCZ	90001475	85	MFI	B cell	Bcells.trait382	CD20 on IgD+ CD38- unsw mem	0.0412446	19.6004	15	0.032666	0.016023	0.00126149	0.0640706	0.0414806	0.032666	0.016023	0.00126149	0.0640706	0.0414806	0.0505028	0.0208713	0.0095958	0.0914099	0.0155323	0.050306	0.0256812	-2.82375e-05	0.10064	0.0501287	0.0417839	0.0224659	-0.0022485	0.0858162	0.0629027	-0.0038388	0.00662998	-0.0168333	0.00915572	0.562585	9.67429	0.785588
SCZ	90001476	86	Absolute count	Treg	Treg_Trait605	CD28+ CD45RA+ CD8br AC	0.00828983	19.6741	3	0.0215788	0.0548905	-0.0860046	0.129162	0.694228	0.0215788	0.0548905	-0.0860046	0.129162	0.694228	0.0370003	0.073922	-0.107884	0.181885	0.616701	0.0289522	0.0652987	-0.0990308	0.156935	0.65749	-0.0403808	0.137574	-0.844364	0.763602	0.769124	0.0103706	0.0211143	-0.113022	0.133763	0.623312	0.45278	0.797407
SCZ	90001477	87	Morphological parameter	TBNK	SSC.TBNK.trait8	SSC-A on HLA DR+ CD4+	0.047151	19.9295	17	-0.000889107	0.0157671	-0.0317921	0.0300139	0.955031	-0.000889107	0.0165924	-0.0334097	0.0316315	0.957266	-0.000197867	0.0250645	-0.0493234	0.0489277	0.993701	-0.000593234	0.0226328	-0.0449526	0.0437662	0.979089	0.00662987	0.0237012	-0.043888	0.0571477	0.783507	-0.0035719	0.0078361	-0.0202742	0.0131304	0.655045	17.7188	0.340616
SCZ	90001478	88	MFI	cDC	Violet.510.50.cDC.trait2	HLA DR on myeloid DC	0.082214	19.618	24	-0.0102928	0.0147826	-0.0392663	0.0186806	0.486255	-0.0102928	0.0194268	-0.0483686	0.027783	0.596233	-0.00930543	0.0224676	-0.053341	0.0347302	0.678748	-0.0121314	0.0224414	-0.0561157	0.0318529	0.588797	-0.0366105	0.0369226	-0.113183	0.0399624	0.3322	0.00695909	0.00828205	-0.0102168	0.024135	0.409801	39.7215	0.0165108
SCZ	90001479	89	MFI	cDC	Red.780.60.cDC.trait6	CD80 on granulocyte	0.0615073	19.5963	20	-0.023303	0.0141695	-0.0510748	0.00446879	0.100056	-0.023303	0.0171192	-0.0568559	0.0102499	0.173443	-0.0184763	0.0197051	-0.0570976	0.020145	0.348429	-0.0186323	0.0204541	-0.0587216	0.021457	0.362331	-0.0241934	0.0268503	-0.0806038	0.0322171	0.379463	0.000279371	0.0063659	-0.0130949	0.0136536	0.965479	27.7336	0.0886904
SCZ	90001480	90	Relative count	Treg	f_Treg_Trait528	Activated & secreting Treg %CD4 Treg	0.136373	19.7998	34	-0.00346905	0.0102507	-0.0235601	0.016622	0.735046	-0.00346905	0.0112769	-0.0255713	0.0186332	0.758368	0.00050462	0.0177682	-0.0343204	0.0353297	0.977343	0.00271781	0.0155096	-0.0276805	0.0331161	0.860896	0.00343086	0.0165531	-0.0302866	0.0371484	0.837117	-0.00318018	0.00553468	-0.014454	0.0080936	0.569586	39.9377	0.189056
SCZ	90001481	91	Relative count	TBNK	TB_Trait511	T cell %leukocyte	0.357864	19.6114	68	0.00376451	0.00551785	-0.00705027	0.0145793	0.495086	0.00376451	0.00653142	-0.00903684	0.0165659	0.564366	0.00373421	0.00897943	-0.0138652	0.0213336	0.677511	0.00262599	0.00815991	-0.0133671	0.0186191	0.747592	0.00645637	0.00799734	-0.00951083	0.0224236	0.422385	-0.00213244	0.00361969	-0.00935938	0.00509449	0.557789	93.8752	0.016826
SCZ	90001482	92	MFI	Myeloid cell	Violet.450.50.MDSC.trait4	CD11b on CD33dim HLA DR-	0.226698	19.5743	46	0.00208972	0.00690289	-0.0114397	0.0156191	0.762095	0.00208972	0.00706688	-0.0117611	0.0159405	0.767455	0.000935117	0.00787372	-0.0144971	0.0163673	0.905462	0.000506567	0.00976861	-0.0186396	0.0196527	0.958643	-0.00190569	0.00886044	-0.0197627	0.0159514	0.8307	0.00284906	0.00377888	-0.00476676	0.0104649	0.454899	47.1635	0.384162
SCZ	90001483	93	MFI	B cell	Bcells.trait143	BAFF-R on IgD+ CD38dim	0.903817	19.6695	124	-0.000899112	0.00480026	-0.0103074	0.00850922	0.851422	-0.000899112	0.00576193	-0.0121923	0.0103941	0.875999	0.00234831	0.00690925	-0.0111936	0.0158902	0.733947	0.00390609	0.00777515	-0.0113329	0.0191451	0.6154	0.00308971	0.0091639	-0.0150511	0.0212306	0.736575	-0.00180937	0.00322641	-0.00819638	0.00457764	0.575963	177.22	0.000998651
SCZ	90001484	94	MFI	TBNK	Blue.585.42.TBNK.trait1	CD16-CD56 on NKT	1.10065	19.5901	138	-0.00607067	0.00493298	-0.0157391	0.00359781	0.218462	-0.00607067	0.00580257	-0.0174435	0.00530216	0.295467	-0.00908115	0.00846095	-0.0256643	0.00750201	0.283136	-0.00974665	0.00947974	-0.0283266	0.00883329	0.303876	-0.0184625	0.00992873	-0.0380972	0.00117219	0.0651169	0.00471929	0.00307607	-0.00136383	0.0108024	0.127305	189.558	0.00198666
SCZ	90001485	95	Absolute count	Treg	f_Treg_Trait518	CD39+ secreting Treg AC	1.0277	19.5907	136	0.00115532	0.00430758	-0.00728739	0.00959802	0.788541	0.00115532	0.00492255	-0.0084927	0.0108033	0.814442	-0.00386545	0.00723867	-0.018053	0.0103221	0.593341	-0.00167534	0.00710856	-0.0156079	0.0122572	0.813681	-0.00264421	0.00708116	-0.0166495	0.0113611	0.70943	0.00194605	0.00260318	-0.00320257	0.00709468	0.45603	176.297	0.00978566
SCZ	90001486	96	Absolute count	Myeloid cell	MDSC_Trait12	CD33br HLA DR+ AC	0.0478608	19.5698	16	-0.00339696	0.00968595	-0.0223811	0.0155872	0.725806	-0.00339696	0.0132659	-0.0293976	0.0226037	0.797899	-0.00291714	0.0122055	-0.0268395	0.0210052	0.811104	-0.00245729	0.0138174	-0.0295389	0.0246243	0.858848	-0.00223965	0.0166263	-0.0378995	0.0334202	0.894762	-0.00113012	0.00916483	-0.0207867	0.0185265	0.903614	28.1371	0.0207265
SCZ	90001487	97	Morphological parameter	TBNK	FSC.TBNK.trait11	FSC-A on NK	0.0954529	19.6391	30	0.0106172	0.00998743	-0.0089578	0.0301922	0.287756	0.0106172	0.0128483	-0.0145651	0.0357995	0.408606	0.0031548	0.0165268	-0.0292372	0.0355468	0.848612	0.000798602	0.0143347	-0.0272969	0.0288941	0.955572	-0.00141281	0.0168769	-0.0359835	0.0331579	0.93388	0.00692556	0.00632906	-0.00603892	0.01989	0.28317	47.9937	0.01472
SCZ	90001488	98	Relative count	Myeloid cell	MDSC_Trait16	CD33br HLA DR+ CD14dim %CD33br HLA DR+	0.0602313	19.5679	21	-0.00475816	0.0152273	-0.034603	0.0250867	0.754679	-0.00475816	0.0161454	-0.0364026	0.0268863	0.768218	0.00584574	0.0287936	-0.0505887	0.0622802	0.839118	-0.0029135	0.022139	-0.0463052	0.0404782	0.8953	-0.0029269	0.0233799	-0.0518616	0.0460078	0.901689	-0.000737732	0.00664901	-0.0146543	0.0131788	0.912817	22.4846	0.314804
SCZ	90001489	99	MFI	Monocyte	mono.trait52	CCR2 on monocyte	0.958887	19.5944	138	-0.00854751	0.00528265	-0.0189013	0.00180629	0.105655	-0.00854751	0.00618346	-0.0206669	0.00357186	0.166874	0.0069261	0.0095164	-0.0117257	0.0255779	0.466732	0.00469366	0.00984413	-0.0146005	0.0239878	0.633506	0.0131028	0.0120278	-0.0106829	0.0368885	0.277916	-0.0070186	0.00335883	-0.0136609	-0.000376316	0.0385166	187.707	0.00263766
SCZ	90001490	100	MFI	TBNK	Blue.530.30.TBNK.trait6	CD3 on HLA DR+ CD4+	1.46459	19.6147	205	-0.0108052	0.0042763	-0.0191866	-0.00242378	0.0115121	-0.0108052	0.00500094	-0.0206068	-0.00100352	0.030724	-0.0141623	0.00821041	-0.0302544	0.00192985	0.0845429	-0.0160252	0.0072844	-0.0303024	-0.00174805	0.0278115	-0.0154336	0.00902672	-0.0332318	0.00236453	0.0888362	0.00167854	0.00272345	-0.00369134	0.00704842	0.538369	278.995	0.000378638
SCZ	90001491	101	MFI	B cell	Bcells.trait470	CD25 on CD20- CD38-	1.03896	19.6161	142	-0.00784556	0.00476186	-0.0171786	0.00148751	0.0994382	-0.00784556	0.00555728	-0.0187376	0.00304651	0.15802	-0.00215219	0.00734937	-0.0165567	0.0122523	0.769645	-0.00569794	0.008196	-0.0217618	0.0103659	0.486924	-0.00578917	0.00919601	-0.0239702	0.0123918	0.530028	-0.000834254	0.00296681	-0.0066998	0.0050313	0.778976	192.039	0.00277398
SCZ	90001492	102	Relative count	Maturation stages of T cell	MT_Trait549	EM DN (CD4-CD8-) %DN	0.0888518	19.5921	22	0.00640332	0.00598756	-0.00533207	0.0181387	0.284872	0.00640332	0.00725243	-0.00781117	0.0206178	0.377279	0.00804038	0.00965814	-0.0108892	0.02697	0.405128	0.00978391	0.00906674	-0.00798657	0.0275544	0.280543	0.0116071	0.00909215	-0.00735878	0.030573	0.216365	-0.00810745	0.00851024	-0.0258595	0.00964461	0.352131	30.8096	0.076885
SCZ	90001493	103	MFI	Monocyte	mono.trait11	CD40 on CD14+ CD16+ monocyte	0.277236	19.661	54	0.00424872	0.00656789	-0.00862411	0.0171215	0.517701	0.00424872	0.0078931	-0.0112215	0.0197189	0.590382	0.00676704	0.00957837	-0.0120062	0.0255403	0.479882	0.000931543	0.0101603	-0.0189822	0.0208453	0.926949	0.00735162	0.0100117	-0.0127383	0.0274416	0.466062	-0.00188031	0.00368858	-0.00928199	0.00552137	0.612373	76.5455	0.0188362
SCZ	90001494	104	MFI	cDC	Red.780.60.cDC.trait1	CD80 on myeloid DC	0.179033	19.5802	40	0.00030681	0.00375306	-0.00704906	0.00766268	0.934846	0.00030681	0.00423113	-0.00798605	0.00859967	0.942194	0.00203483	0.00408031	-0.00596243	0.0100321	0.617994	0.00629637	0.00578421	-0.00504047	0.0176332	0.276354	0.00432063	0.00444175	-0.00467122	0.0133125	0.336838	-0.00731007	0.00335581	-0.0141036	-0.00051658	0.0356545	49.5684	0.119605
SCZ	90001495	105	Absolute count	Maturation stages of T cell	MT_Trait545	Naive DN (CD4-CD8-) AC	1.16366	19.6191	158	-0.0120389	0.00477126	-0.0213903	-0.00268737	0.0116291	-0.0120389	0.00598319	-0.0237657	-0.000312019	0.044208	-0.00495272	0.00787635	-0.0203901	0.0104846	0.529474	-0.00588436	0.00954903	-0.0246001	0.0128314	0.537746	-0.019154	0.0110611	-0.0410029	0.00269496	0.0853136	0.00256301	0.00334939	-0.00405299	0.00917901	0.445297	246.888	6.10475e-06
SCZ	90001496	106	MFI	cDC	Blue.530.30.cDC.trait4	CD62L on monocyte	1.11909	19.6488	173	-0.00577235	0.00485167	-0.0152814	0.00373674	0.234138	-0.00577235	0.00590511	-0.0173462	0.00580145	0.328313	-0.00518047	0.0100573	-0.0248923	0.0145314	0.606485	-0.00254645	0.00797166	-0.0181706	0.0130777	0.749394	-0.020901	0.0110425	-0.0426982	0.000896187	0.0600771	0.00515381	0.00318466	-0.00113251	0.0114401	0.107437	254.802	4.17116e-05
SCZ	90001497	107	Absolute count	cDC	f_DC_Trait520	CD62L- CD86+ myeloid DC AC	1.0937	19.649	170	-0.00766836	0.00500022	-0.0174686	0.0021319	0.125127	-0.00766836	0.00583959	-0.0191137	0.00377703	0.189127	0.000544185	0.0108199	-0.0206624	0.0217507	0.959887	-0.00251361	0.00831475	-0.0188102	0.013783	0.762417	-0.0248184	0.0112794	-0.0470859	-0.00255087	0.0291473	0.00566718	0.00319613	-0.000642567	0.0119769	0.0780175	230.501	0.0011684
SCZ	90001498	108	Relative count	Myeloid cell	MDSC_Trait9	Basophil %CD33dim HLA DR- CD66b-	0.0579086	19.9977	19	0.0523261	0.0172091	0.0185968	0.0860553	0.00236105	0.0523261	0.0240194	0.005249	0.0994031	0.0293691	0.0601588	0.0389511	-0.0161839	0.136502	0.122474	0.0613405	0.0278714	0.00671363	0.115967	0.0277471	0.0413095	0.0404668	-0.044068	0.126687	0.321646	0.00329436	0.00960131	-0.0169626	0.0235513	0.735718	35.0654	0.00927491
SCZ	90001499	109	MFI	Treg	Blue.780.60.CD25.trait9	CD25 on activated & secreting Treg	0.273767	19.5511	53	-0.00417969	0.0065653	-0.0170474	0.00868806	0.524364	-0.00417969	0.00795788	-0.0197768	0.0114175	0.599426	-0.00731135	0.00810753	-0.0232018	0.00857911	0.367164	-0.000907405	0.00998774	-0.020483	0.0186682	0.92761	-0.00635874	0.0100358	-0.0265065	0.013789	0.529171	0.00130965	0.00362178	-0.00596137	0.00858067	0.719141	76.3994	0.0154162
SCZ	90001500	110	Relative count	B cell	BC_Trait63	IgD+ CD24- %lymphocyte	0.139087	19.6095	38	-0.0158452	0.00910856	-0.0336976	0.00200727	0.0819307	-0.0158452	0.010589	-0.0365993	0.00490889	0.134555	-0.00485693	0.0116918	-0.0277724	0.0180585	0.677839	-0.000538484	0.0134829	-0.0269645	0.0258875	0.968142	-0.0108273	0.0144359	-0.0401047	0.01845	0.458113	-0.0023374	0.00451633	-0.0114969	0.00682215	0.607943	50.0049	0.0750026
SCZ	90001501	111	Absolute count	Myeloid cell	MDSC_Trait8	Basophil AC	0.0909265	19.5964	23	0.00436459	0.00584856	-0.00709838	0.0158276	0.455506	0.00436459	0.00650084	-0.00837683	0.017106	0.501973	0.00665251	0.00966672	-0.0122939	0.0255989	0.491335	0.00628253	0.00878761	-0.0109409	0.0235059	0.474652	0.00555799	0.0081946	-0.0114836	0.0225996	0.505019	-0.00188546	0.00757833	-0.0176455	0.0138745	0.805935	27.1809	0.204435
SCZ	90001502	112	MFI	Treg	Blue.530.30.Treg.trait23	CD3 on CD28+ DN (CD4-CD8-)	0.377303	19.5894	75	-0.00150564	0.00436641	-0.0100637	0.00705238	0.730227	-0.00150564	0.0049498	-0.0112071	0.00819578	0.760989	-0.00105304	0.00450399	-0.00988071	0.00777462	0.815139	0.000610874	0.00666825	-0.0124587	0.0136804	0.927008	-0.0024304	0.00584764	-0.0140847	0.00922393	0.678907	0.00100136	0.00331809	-0.00561158	0.0076143	0.763671	95.0947	0.0499049
SCZ	90001503	113	Relative count	Treg	f_Treg_Trait534	CD25hi %CD4+	0.184009	19.5547	45	0.00105152	0.00355448	-0.00591515	0.00801818	0.767362	0.00105152	0.00373057	-0.00626026	0.00836329	0.778047	0.00257443	0.00387075	-0.00501211	0.010161	0.505988	0.00454872	0.00552164	-0.0062735	0.0153709	0.410054	0.00589005	0.00390274	-0.00175918	0.0135393	0.131246	-0.00909875	0.00303045	-0.0150383	-0.00315919	0.00309874	48.4673	0.297517
SCZ	90001504	114	MFI	B cell	Bcells.trait786	IgD on IgD+	0.0377201	19.5812	12	0.00924521	0.0146918	-0.0195501	0.0380406	0.529167	0.00924521	0.0159374	-0.0219915	0.0404819	0.56185	0.00663654	0.0178314	-0.0283123	0.0415854	0.709757	0.00617746	0.0189394	-0.0309431	0.043298	0.744296	-0.00390494	0.0219773	-0.0528735	0.0450636	0.862521	0.00841229	0.00956692	-0.0129041	0.0297287	0.39987	12.9443	0.296981
SCZ	90001505	115	MFI	Myeloid cell	Red.660.20.MDSC.trait2	CD14 on Mo MDSC	0.0812445	19.5697	23	-0.0333156	0.0147696	-0.0622636	-0.00436765	0.0240905	-0.0333156	0.0170054	-0.0666456	1.4349e-05	0.0500987	-0.0117531	0.0204305	-0.0517962	0.02829	0.565108	-0.0320886	0.0221413	-0.0754847	0.0113076	0.147264	-0.0284041	0.0279544	-0.0865384	0.0297302	0.321152	-0.00145989	0.00650689	-0.0149917	0.0120719	0.824645	29.1646	0.140221
SCZ	90001506	116	Morphological parameter	TBNK	SSC.TBNK.trait7	SSC-A on NKT	0.0788613	19.5807	25	-0.0302819	0.0139793	-0.0576809	-0.00288284	0.030297	-0.0302819	0.0170015	-0.0636041	0.00304041	0.0748909	-0.0151338	0.0296156	-0.0731793	0.0429117	0.609345	-0.0233862	0.0224454	-0.0673784	0.020606	0.297451	-0.0227602	0.0267134	-0.0780211	0.0325008	0.402992	-0.00234922	0.00635315	-0.0154917	0.0107933	0.714935	35.4985	0.0613433
SCZ	90001507	117	MFI	Treg	Blue.780.60.CD25.trait13	CD25 on CD45RA+ CD4 not Treg	0.150367	19.6511	38	-0.00102141	0.00737759	-0.0154812	0.0134384	0.889887	-0.00102141	0.00834977	-0.0173867	0.0153438	0.902639	0.00201987	0.00927298	-0.0161548	0.0201946	0.827567	0.00446114	0.0103707	-0.015865	0.0247872	0.667073	0.00401455	0.0110374	-0.0183703	0.0263994	0.718192	-0.0037529	0.00532932	-0.0145613	0.00705546	0.48584	47.3938	0.117692
SCZ	90001508	118	Absolute count	Maturation stages of T cell	MT_Trait503	CM CD4+ AC	0.17807	19.6141	43	0.00325977	0.00518763	-0.00690781	0.0134273	0.52976	0.00325977	0.00622878	-0.00894842	0.015468	0.600738	0.00410325	0.00553841	-0.00675183	0.0149583	0.458771	0.00688478	0.007525	-0.00786394	0.0216335	0.360233	0.00566632	0.0073134	-0.0091034	0.020436	0.442912	-0.0028058	0.0043834	-0.0116583	0.00604666	0.525671	60.5504	0.0317591
SCZ	90001509	119	MFI	B cell	Bcells.trait397	CD20 on naive-mature B cell	0.155552	19.5812	39	0.00324444	0.00510431	-0.00675982	0.0132487	0.52502	0.00324444	0.00560854	-0.0077481	0.014237	0.562939	0.00616317	0.00532963	-0.00428271	0.0166091	0.247518	0.0069931	0.00739608	-0.00750295	0.0214891	0.344396	0.00675778	0.0066829	-0.00678307	0.0202986	0.318486	-0.00461412	0.00476325	-0.0142654	0.00503713	0.338988	45.8786	0.177947
SCZ	90001510	120	MFI	cDC	Blue.530.30.cDC.trait2	CD62L on CD62L+ plasmacytoid DC	0.0768365	19.5717	20	0.00624749	0.00806066	-0.00955111	0.0220461	0.438305	0.00624749	0.00881316	-0.011026	0.023521	0.478398	0.0101294	0.0108993	-0.0112329	0.0314916	0.352705	0.0120636	0.0110703	-0.00963379	0.0337609	0.275834	0.00334661	0.0115656	-0.0209517	0.0276449	0.775612	0.00297944	0.00744182	-0.0126553	0.0186141	0.6936	22.7131	0.250217
SCZ	90001511	121	MFI	Treg	Blue.780.60.CD25.trait4	CD25 on CD39+ resting Treg	0.107729	19.5929	28	-9.72118e-05	0.00923786	-0.0182031	0.0180087	0.991604	-9.72118e-05	0.00923786	-0.0182031	0.0180087	0.991604	0.00618629	0.0145565	-0.0223439	0.0347165	0.670847	0.00016619	0.0132579	-0.0258189	0.0261512	0.989999	0.000435016	0.0118383	-0.0233825	0.0242526	0.970687	-0.000343452	0.00477733	-0.00995501	0.0092681	0.942688	24.9134	0.579314
SCZ	90001512	122	Relative count	Treg	Treg_Trait604	CD28+ CD45RA+ CD8br %CD8br	0.116752	19.6241	35	-0.0131721	0.00912423	-0.0310553	0.00471107	0.148841	-0.0131721	0.010494	-0.0337399	0.00739568	0.209403	-0.000727961	0.013162	-0.0265249	0.025069	0.955893	-0.00369331	0.0138071	-0.0307548	0.0233682	0.78909	0.00113338	0.013476	-0.0262838	0.0285506	0.933482	-0.00704885	0.00431356	-0.0158248	0.00172715	0.11174	44.9744	0.0987469
SCZ	90001513	123	MFI	Treg	Red.780.60.Treg.trait7	CD4 on secreting Treg	0.0467525	19.6205	17	-0.0103456	0.019987	-0.0495193	0.0288282	0.604727	-0.0103456	0.019987	-0.0495193	0.0288282	0.604727	0.0152838	0.0396673	-0.0624626	0.0930303	0.700015	0.00834058	0.0276025	-0.0457593	0.0624405	0.762524	-0.014274	0.0449476	-0.110077	0.0815295	0.755189	0.00102504	0.0104803	-0.0213131	0.0233632	0.923381	15.2938	0.503237
SCZ	90001514	124	MFI	B cell	Bcells.trait446	CD24 on IgD- CD38dim	0.0964764	19.7864	28	0.00326375	0.00945909	-0.0152757	0.0218032	0.730066	0.00326375	0.011347	-0.018976	0.0255035	0.77363	-0.00910759	0.0145294	-0.0375846	0.0193694	0.530764	-0.00413457	0.0136249	-0.0308389	0.0225697	0.761542	-0.00783527	0.0169163	-0.0426072	0.0269367	0.64709	0.00545235	0.00614325	-0.00717529	0.01808	0.382928	38.8534	0.065329
SCZ	90001515	125	Absolute count	TBNK	TB_Trait539	NKT AC	0.0949837	19.6611	26	-0.00796639	0.00970788	-0.0269935	0.0110607	0.411868	-0.00796639	0.0135284	-0.0344816	0.0185488	0.555953	-0.00506081	0.0135318	-0.0315828	0.0214611	0.70841	-0.0107232	0.0157458	-0.0415844	0.020138	0.495858	-0.0352444	0.0194021	-0.0752885	0.00479963	0.0818017	0.0123409	0.00656065	-0.00119964	0.0258814	0.0721528	48.5496	0.0032032
SCZ	90001516	126	Relative count	Treg	f_Treg_Trait519	CD39+ secreting Treg %secreting Treg	0.057963	19.6462	19	-0.0115798	0.0135994	-0.0382342	0.0150746	0.394497	-0.0115798	0.0210887	-0.0529129	0.0297534	0.582938	-0.00181951	0.0301131	-0.0608401	0.0572011	0.951819	-0.00493602	0.0211479	-0.0463851	0.0365131	0.815447	-0.00879488	0.0442113	-0.102073	0.0844829	0.844679	-0.00093352	0.0129127	-0.0281768	0.0263098	0.943211	43.2844	0.000729388
SCZ	90001517	127	Relative count	cDC	DC_Trait535	CD11c+ HLA DR++ monocyte %monocyte	0.0993097	19.6647	32	-0.00163009	0.0077537	-0.0168271	0.0135669	0.833485	-0.00163009	0.0077537	-0.0168271	0.0135669	0.833485	-0.0058216	0.0140231	-0.0333064	0.0216632	0.678037	-0.00400121	0.011581	-0.0266996	0.0186972	0.729721	-0.00410132	0.010207	-0.0241067	0.015904	0.687821	0.00144995	0.00389473	-0.00618358	0.00908348	0.709681	27.1785	0.663178
SCZ	90001518	128	MFI	Monocyte	mono.trait28	CCR2 on CD14+ CD16+ monocyte	0.0896567	19.6301	29	-0.00191923	0.00654086	-0.0147391	0.0109006	0.7692	-0.00191923	0.00655229	-0.0147615	0.010923	0.769591	0.00321116	0.00861922	-0.0136822	0.0201045	0.709478	0.000216267	0.00909702	-0.0176136	0.0180461	0.981033	-0.00329041	0.00818032	-0.020075	0.0134942	0.690678	0.00123721	0.00428304	-0.00755087	0.0100253	0.774893	28.0979	0.45927
SCZ	90001519	129	MFI	TBNK	Blue.670.LP.TBNK.trait6	CD45 on HLA DR+ T cell	0.062668	19.7363	20	-0.00225506	0.0101197	-0.0220894	0.0175792	0.823662	-0.00225506	0.0123395	-0.0264401	0.02193	0.854993	0.000557852	0.0174562	-0.0336557	0.0347714	0.974506	-0.00187535	0.015342	-0.0319451	0.0281944	0.902712	0.00748119	0.0186078	-0.0316124	0.0465748	0.692384	-0.00503801	0.00713001	-0.0200176	0.00994159	0.488867	28.2496	0.0787417
SCZ	90001520	130	Absolute count	B cell	BC_Trait6	IgD- CD38dim AC	0.0877558	19.646	29	0.00538364	0.0105895	-0.0153714	0.0261387	0.611177	0.00538364	0.0114548	-0.0170673	0.0278346	0.638361	0.00150049	0.0204244	-0.0385306	0.0415315	0.941436	0.00756172	0.0152667	-0.0223604	0.0374838	0.620382	-0.00354727	0.0191516	-0.0428432	0.0357486	0.854441	0.00377287	0.00644043	-0.00944179	0.0169875	0.562868	32.7626	0.244598
SCZ	90001521	131	MFI	TBNK	Blue.530.30.TBNK.trait4	CD3 on HLA DR+ T cell	0.0563209	19.6389	20	0.00635703	0.0136121	-0.0203223	0.0330363	0.640491	0.00635703	0.0166918	-0.0263582	0.0390723	0.703316	-0.03715	0.0312531	-0.0984049	0.0241048	0.234564	-0.00432273	0.0208539	-0.0451955	0.0365501	0.835786	-0.0324888	0.0278208	-0.0909382	0.0259606	0.258129	0.0118729	0.00697434	-0.0027796	0.0265255	0.105892	28.5697	0.0730617
SCZ	90001522	132	MFI	B cell	Bcells.trait471	CD25 on CD24+ CD27+	0.0508218	19.6716	18	-0.0099724	0.0126849	-0.0348344	0.0148896	0.431773	-0.0099724	0.0126849	-0.0348344	0.0148896	0.431773	-0.0311392	0.02105	-0.0723964	0.010118	0.13906	-0.0338241	0.0186858	-0.0704476	0.0027994	0.0702726	-0.0268749	0.0229645	-0.0739849	0.0202351	0.244098	0.00767756	0.00869532	-0.0101603	0.0255154	0.377261	15.7627	0.540716
SCZ	90001523	133	MFI	cDC	Blue.670.LP.cDC.trait3	CD86 on monocyte	0.104071	19.6331	33	0.00225159	0.00749344	-0.0124353	0.0169385	0.763814	0.00225159	0.00953993	-0.0164463	0.0209495	0.813419	0.00220733	0.0122662	-0.021834	0.0262487	0.85719	0.00185217	0.0129723	-0.023573	0.0272773	0.886465	0.00469101	0.0129576	-0.0217363	0.0311183	0.719788	-0.00150537	0.00531558	-0.0123466	0.00933583	0.778906	51.8655	0.0146166
SCZ	90001524	134	MFI	Treg	Blue.670.LP.Treg.trait2	CD127 on CD8br	0.0635746	19.6297	21	0.00601294	0.0124648	-0.0184176	0.0304435	0.629526	0.00601294	0.0157688	-0.0248934	0.0369193	0.702968	0.0181769	0.0164066	-0.0139794	0.0503332	0.267905	0.0276008	0.0181052	-0.00788468	0.0630862	0.127391	0.0189374	0.0264629	-0.03645	0.0743248	0.482927	-0.00419367	0.00683423	-0.0184979	0.0101105	0.546738	32.0081	0.0432119
SCZ	90001525	135	Morphological parameter	TBNK	FSC.TBNK.trait8	FSC-A on HLA DR+ CD4+	0.0687778	19.7362	24	-0.000358821	0.0119172	-0.023716	0.0229984	0.97598	-0.000358821	0.012574	-0.0250033	0.0242857	0.977234	0.000505182	0.0264396	-0.0513155	0.0523259	0.984756	-0.00150901	0.0181179	-0.0370194	0.0340014	0.933622	-0.0135072	0.0219818	-0.0590945	0.0320802	0.545207	0.00471109	0.00642798	-0.00861973	0.0180419	0.471355	25.6051	0.319861
SCZ	90001526	136	MFI	Myeloid cell	Violet.450.50.MDSC.trait3	CD11b on Mo MDSC	0.0993316	19.7594	27	-0.00788828	0.0099706	-0.0274303	0.0116537	0.428854	-0.00788828	0.0099706	-0.0274303	0.0116537	0.428854	-0.0256745	0.0215172	-0.0678475	0.0164984	0.232787	-0.00559708	0.0145341	-0.0340834	0.0228893	0.700164	0.00220385	0.0211087	-0.0412702	0.0456779	0.917681	-0.00370265	0.00680325	-0.0177142	0.0103089	0.591093	25.8838	0.469505
SCZ	90001527	137	Relative count	cDC	f_DC_Trait521	CD62L- CD86+ myeloid DC %DC	0.0789554	19.7187	26	0.0111069	0.00773125	-0.00404609	0.0262598	0.150826	0.0111069	0.00806237	-0.00469508	0.0269088	0.168321	0.00864374	0.0102081	-0.0113637	0.0286512	0.397131	0.00610366	0.0117023	-0.0168324	0.0290397	0.601963	0.00801765	0.010255	-0.0131475	0.0291828	0.441959	0.00227757	0.00455389	-0.0071212	0.0116763	0.621533	27.1873	0.346591
SCZ	90001528	138	MFI	Treg	Blue.780.60.CD25.trait8	CD25 on CD39+ secreting Treg	0.100424	19.6695	28	0.000837244	0.00849786	-0.0158183	0.0174927	0.921516	0.000837244	0.0100739	-0.0189072	0.0205817	0.933764	-0.00211257	0.0127749	-0.0271509	0.0229257	0.868653	-0.0144049	0.0126505	-0.0391994	0.0103896	0.254835	-0.00809204	0.0171055	-0.043253	0.0270689	0.640114	0.00401077	0.00617336	-0.00867877	0.0167003	0.521592	37.9437	0.0787563
SCZ	90001529	139	Absolute count	Myeloid cell	MDSC_Trait23	CD33- HLA DR+ AC	0.0469878	19.6445	17	0.00616109	0.0138838	-0.0210507	0.0333729	0.657216	0.00616109	0.0149371	-0.0231151	0.0354373	0.679996	0.0245957	0.0223168	-0.0191445	0.0683359	0.270413	0.0254198	0.021676	-0.0170643	0.0679039	0.240908	0.0427782	0.0222813	-0.00327439	0.0888308	0.0663657	-0.0133932	0.00637415	-0.0265678	-0.000218708	0.0467572	18.5197	0.294352
SCZ	90001530	140	MFI	Treg	Blue.530.30.Treg.trait13	CD3 on secreting Treg	0.0682605	20.0871	19	0.00402102	0.011517	-0.018552	0.026594	0.726987	0.00402102	0.011517	-0.018552	0.026594	0.726987	-0.0191701	0.0153648	-0.0492845	0.0109443	0.212153	-0.0126357	0.0159166	-0.0438317	0.0185604	0.427274	-0.0184997	0.0172194	-0.0522491	0.0152497	0.282664	0.00974773	0.00554069	-0.00111183	0.0206073	0.0785269	13.4513	0.764096
SCZ	90001531	141	Absolute count	Treg	Treg_Trait599	CD127- CD8br AC	0.108431	19.8372	29	1.11483e-05	0.00604348	-0.0118339	0.0118561	0.998528	1.11483e-05	0.00631059	-0.0123574	0.0123797	0.99859	-0.00669806	0.00588206	-0.0182267	0.00483056	0.254817	-0.00859552	0.0087188	-0.025684	0.00849301	0.324202	-0.00560379	0.00772216	-0.0214484	0.0102408	0.474281	0.00512321	0.00413656	-0.0033643	0.0136107	0.226183	30.5298	0.338349
SCZ	90001532	142	Relative count	B cell	BC_Trait67	CD20- CD38- %lymphocyte	0.10319	19.6638	26	-0.00178913	0.00610629	-0.0137572	0.010179	0.769524	-0.00178913	0.00699503	-0.0154991	0.0119209	0.798127	-0.00605402	0.00751313	-0.0207795	0.00867144	0.420362	-0.00880306	0.00866521	-0.0257866	0.00818044	0.309673	-0.00736153	0.00840478	-0.0247081	0.00998508	0.389781	0.00495466	0.00421275	-0.00374003	0.0136494	0.251086	32.8068	0.135968
SCZ	90001533	143	Relative count	Treg	f_Treg_Trait538	CD25hi CD45RA+ CD4 not Treg %T cell	0.129081	19.6588	32	0.0182408	0.010705	-0.00274067	0.0392223	0.0883909	0.0182408	0.0114058	-0.00411422	0.0405959	0.109765	0.0120538	0.0152434	-0.0178227	0.0419302	0.429088	0.0142595	0.0165751	-0.0182271	0.0467461	0.389626	0.0105599	0.0247211	-0.0399273	0.061047	0.672312	0.0022102	0.00628626	-0.010628	0.0150484	0.727602	35.1917	0.276267
SCZ	90001534	144	MFI	Treg	Blue.530.30.Treg.trait15	CD3 on activated & secreting Treg	0.0478943	19.6041	14	0.00492551	0.01053	-0.0157128	0.0255639	0.639956	0.00492551	0.0120265	-0.018646	0.028497	0.682133	0.00740234	0.00979083	-0.0117873	0.026592	0.449621	0.0050417	0.0138146	-0.0220344	0.0321178	0.715145	0.00340702	0.0148994	-0.029056	0.03587	0.822978	0.00126618	0.00676179	-0.0134665	0.0159989	0.854589	16.9577	0.201243
SCZ	90001535	145	MFI	Treg	Blue.585.42.Treg.trait21	CD28 on CD28+ DN (CD4-CD8-)	0.112706	19.6786	33	-0.00217348	0.0106456	-0.0230384	0.0186914	0.838222	-0.00217348	0.0121157	-0.0259198	0.0215729	0.857629	0.00636889	0.0138354	-0.0207481	0.0334858	0.645278	0.00052844	0.0155325	-0.0299147	0.0309716	0.97286	0.0107638	0.0162878	-0.0224555	0.043983	0.513593	-0.00586324	0.00497037	-0.0160004	0.0042739	0.247118	41.4488	0.122397
SCZ	90001536	146	MFI	cDC	Red.660.20.cDC.trait1	CCR2 on myeloid DC	0.109978	19.7336	33	-0.000939136	0.00623129	-0.0131522	0.011274	0.880202	-0.000939136	0.00703627	-0.01473	0.0128517	0.893821	0.00401017	0.00747514	-0.0106408	0.0186612	0.591635	0.00662894	0.00874173	-0.0105045	0.0237624	0.448265	0.0141245	0.00717967	5.25659e-05	0.0281963	0.0491503	-0.0168167	0.00398136	-0.02462	-0.00901335	2.79616e-05	40.8017	0.136832
SCZ	90001537	147	Relative count	cDC	DC_Trait527	CD62L- monocyte %monocyte	0.0577123	19.7584	20	-0.0063858	0.0149642	-0.0357151	0.0229435	0.66957	-0.0063858	0.015087	-0.0359558	0.0231843	0.672103	0.0176048	0.0289308	-0.0390985	0.0743082	0.542845	0.00269499	0.0233476	-0.0430655	0.0484555	0.908105	-0.0216173	0.0212274	-0.0662145	0.0229799	0.321998	0.00656336	0.00644122	-0.00696914	0.0200959	0.321722	19.3132	0.436915
SCZ	90001538	148	MFI	B cell	Bcells.trait563	CD27 on IgD+ CD38- unsw mem	0.0849935	19.6488	29	-0.00626366	0.00551624	-0.0170753	0.00454797	0.256168	-0.00626366	0.00688775	-0.0197634	0.00723607	0.363143	-0.0113317	0.00637538	-0.0238272	0.00116384	0.0755005	-0.0115195	0.00755031	-0.0263178	0.00327884	0.127085	-0.00993228	0.00763302	-0.0255939	0.00572938	0.204176	0.00474462	0.00432184	-0.00412307	0.0136123	0.281976	43.6542	0.0300542
SCZ	90001539	149	Relative count	Treg	Treg_Trait606	CD28+ CD45RA- CD8br %T cell	0.0610092	19.6223	22	0.0138263	0.0183539	-0.0221467	0.0497993	0.45126	0.0138263	0.0200801	-0.0255299	0.0531825	0.491102	-0.00924301	0.0369954	-0.0817526	0.0632666	0.802709	-0.00471939	0.0278228	-0.0592511	0.0498123	0.865307	0.0181318	0.0480651	-0.0821303	0.118394	0.709973	-0.000802402	0.00809586	-0.0176901	0.0160853	0.922035	25.1358	0.241331
SCZ	90001540	150	MFI	B cell	Bcells.trait574	CD27 on sw mem	0.0520063	19.7714	19	0.00219172	0.0206421	-0.0382661	0.0426496	0.915442	0.00219172	0.0206421	-0.0382661	0.0426496	0.915442	0.00817396	0.0425747	-0.0752709	0.0916188	0.847749	0.0146673	0.0299375	-0.0440092	0.0733438	0.624184	-0.00419289	0.0407518	-0.0852821	0.0768963	0.918052	0.00143344	0.00788877	-0.0142639	0.0171307	0.855813	15.1544	0.65134
SCZ	90001541	151	Absolute count	Treg	Treg_Trait509	CD28+ DN (CD4-CD8-) AC	0.117972	19.5691	41	-0.0083823	0.0101947	-0.0283635	0.0115989	0.41095	-0.0083823	0.0101947	-0.0283635	0.0115989	0.41095	-0.0127383	0.0146578	-0.0414672	0.0159905	0.384822	-0.0140151	0.0157127	-0.0448115	0.0167813	0.372415	-0.027452	0.0137016	-0.0543067	-0.000597282	0.0451176	0.00804069	0.00385993	0.000475354	0.015606	0.0372408	32.3242	0.800747
SCZ	90001542	152	Relative count	B cell	BC_Trait54	Unsw Mem %lymphocyte	0.0654761	19.6571	21	0.00860353	0.0102664	-0.0115183	0.0287254	0.402017	0.00860353	0.0116272	-0.0141853	0.0313924	0.459329	0.00537493	0.0132535	-0.0206014	0.0313512	0.685074	0.00113339	0.0147315	-0.0277399	0.0300067	0.938674	0.00241678	0.0151075	-0.0292036	0.0340372	0.874592	0.00502256	0.0076621	-0.0110144	0.0210595	0.52	25.653	0.177582
SCZ	90001543	153	Absolute count	TBNK	TB_ry_Trait518	DP (CD4+CD8+) AC	0.0781225	19.7804	26	0.0185004	0.0125553	-0.00610754	0.0431083	0.140613	0.0185004	0.0125553	-0.00610754	0.0431083	0.140613	0.0100874	0.0203607	-0.0298188	0.0499937	0.620292	0.00786593	0.0176106	-0.0266502	0.0423821	0.655122	0.0226425	0.0172217	-0.012543	0.0578279	0.196619	-0.00193268	0.00550012	-0.0131699	0.00930455	0.725715	23.6419	0.540133
SCZ	90001544	154	Relative count	Treg	f_Treg_Trait507	CD39+ resting Treg %resting Treg	0.0614995	19.6869	19	0.0118719	0.0127159	-0.0130507	0.0367945	0.350494	0.0118719	0.0127159	-0.0130507	0.0367945	0.350494	-0.00064399	0.0187293	-0.0373528	0.0360649	0.972571	0.00273459	0.0178803	-0.0323102	0.0377793	0.878447	0.0257434	0.0181535	-0.00983681	0.0613236	0.156163	-0.00706218	0.00659607	-0.0199902	0.00586588	0.28432	11.9766	0.848444
SCZ	90001545	155	Relative count	B cell	BC_Trait7	IgD- CD38- %B cell	0.0255479	19.6002	8	0.0017828	0.0265959	-0.0503442	0.0539098	0.946556	0.0017828	0.0265959	-0.0503442	0.0539098	0.946556	-0.000718831	0.0368776	-0.0729975	0.0715598	0.984448	0.00298305	0.0344638	-0.0645648	0.070531	0.931024	0.00302506	0.0418934	-0.0858117	0.0918618	0.942436	-0.000392284	0.0102213	-0.0220671	0.0212825	0.969386	4.50767	0.719794
SCZ	90001546	156	Absolute count	TBNK	TB_Trait551	CD8dim NKT AC	0.0653345	19.5731	22	-0.00457385	0.0147959	-0.0335733	0.0244256	0.757223	-0.00457385	0.0177235	-0.0393113	0.0301636	0.796355	-0.0030073	0.0241876	-0.0504141	0.0443994	0.901052	0.00257201	0.0222236	-0.0409854	0.0461294	0.907864	0.00286446	0.0274747	-0.0544468	0.0601757	0.918003	-0.00220159	0.00611722	-0.0149619	0.0105587	0.722695	30.1325	0.0893586
SCZ	90001547	157	MFI	TBNK	Red.660.20.TBNK.trait2	CD19 on B cell	0.0724501	19.6393	25	-0.000692811	0.00910285	-0.0185341	0.0171484	0.939332	-0.000692811	0.0111663	-0.0225783	0.0211927	0.950527	0.00130001	0.0101806	-0.0186535	0.0212536	0.89839	0.0100719	0.0139969	-0.0173616	0.0375054	0.471782	0.00513591	0.0133069	-0.0223916	0.0326634	0.703076	-0.00392609	0.00479398	-0.0138432	0.00599102	0.421213	36.1138	0.053507
SCZ	90001548	158	Relative count	Treg	f_Treg_Trait535	CD25hi %T cell	0.0737022	19.5737	26	0.00260193	0.0158381	-0.0284401	0.033644	0.869508	0.00260193	0.0158381	-0.0284401	0.033644	0.869508	0.025302	0.022929	-0.0196381	0.0702421	0.269813	0.0190379	0.0231908	-0.0264154	0.0644911	0.411691	0.0190835	0.0261078	-0.0327316	0.0708985	0.464811	-0.00496567	0.00625324	-0.0173762	0.00744487	0.42714	22.823	0.587896
SCZ	90001549	159	MFI	Treg	Blue.780.60.Treg.trait6	CD25 on CD28+ CD4+	0.0779146	19.5824	28	-0.00201278	0.00216331	-0.00625279	0.00222723	0.352156	-0.00201278	0.00231471	-0.00654952	0.00252397	0.384542	-0.00194243	0.0021738	-0.006203	0.00231813	0.371554	-0.00193852	0.00240722	-0.00665658	0.00277954	0.42065	-0.00158526	0.00232827	-0.00637108	0.00320055	0.501968	-0.00387176	0.00331604	-0.010688	0.00294446	0.25357	30.9114	0.27479
SCZ	90001550	160	Absolute count	TBNK	TB_ry_Trait524	CD8dim AC	0.0640247	19.6031	24	-0.00907306	0.0188701	-0.0460579	0.0279117	0.630647	-0.00907306	0.0207472	-0.0497368	0.0315907	0.661883	-0.0384324	0.0558887	-0.147972	0.0711074	0.491667	-0.0274841	0.0275809	-0.0815416	0.0265734	0.319011	0.0031089	0.0425942	-0.085226	0.0914438	0.942475	-0.00266672	0.00809205	-0.0194486	0.0141152	0.744859	27.8033	0.223311
SCZ	90001551	161	MFI	Treg	Red.660.20.Treg.trait7	CD39 on monocyte	0.0547179	19.6187	19	-0.0387182	0.0214403	-0.0807404	0.00330391	0.0709393	-0.0387182	0.0284635	-0.0945056	0.0170692	0.173742	-0.0357681	0.0297339	-0.0940455	0.0225093	0.229	-0.0310014	0.0285019	-0.0868642	0.0248613	0.27673	-0.0264574	0.0386874	-0.108081	0.0551659	0.50327	-0.00338408	0.00703895	-0.018235	0.0114668	0.636812	31.724	0.0236997
SCZ	90001552	162	Relative count	Myeloid cell	MDSC_Trait26	CD33dim HLA DR+ CD11b+ %CD33dim HLA DR+	0.0859554	19.5781	31	-0.00790529	0.00702631	-0.0216766	0.00586601	0.260547	-0.00790529	0.00702631	-0.0216766	0.00586601	0.260547	-0.00526496	0.00894346	-0.0227938	0.0122639	0.556067	-0.00818572	0.0097544	-0.027304	0.0109326	0.401367	-0.00357734	0.00785686	-0.0192011	0.0120464	0.648883	-0.0045507	0.00369681	-0.011902	0.00280059	0.21833	28.9302	0.521265
SCZ	90001553	163	MFI	B cell	Bcells.trait637	CD38 on IgD+ CD24-	0.0634373	19.5856	21	0.00701405	0.0154375	-0.0232428	0.0372709	0.649575	0.00701405	0.0173628	-0.0270163	0.0410444	0.686234	-0.00391103	0.0166259	-0.0364972	0.0286751	0.814025	-0.00717896	0.0209165	-0.0481746	0.0338167	0.731433	-0.01412	0.0202001	-0.0563994	0.0281594	0.493018	0.00847542	0.00469648	-0.00135443	0.0183053	0.0870079	25.2997	0.190206
SCZ	90001554	164	MFI	Monocyte	mono.trait16	HLA DR on CD14- CD16+ monocyte	0.0729012	19.5692	25	-0.0102981	0.0105355	-0.0309472	0.010351	0.328337	-0.0102981	0.0138341	-0.0374124	0.0168162	0.456635	-0.00628473	0.0109229	-0.0276933	0.0151239	0.565041	0.000779924	0.0153523	-0.0293099	0.0308698	0.959483	-0.00254077	0.0174992	-0.0387406	0.0336591	0.885823	-0.00413192	0.00561467	-0.0157467	0.0074829	0.469221	41.3813	0.0151214
SCZ	90001555	165	Absolute count	cDC	DC_Trait526	CD62L- monocyte AC	0.154506	19.638	36	-0.00664139	0.00829119	-0.0228918	0.00960904	0.423121	-0.00664139	0.00829119	-0.0228918	0.00960904	0.423121	-0.00520707	0.0106015	-0.0259856	0.0155715	0.62331	-0.00201788	0.0120147	-0.0255664	0.0215306	0.866623	-0.00764762	0.0101357	-0.0275132	0.0122179	0.450534	0.000655765	0.00379941	-0.00679094	0.00810247	0.862969	30.9274	0.665115
SCZ	90001556	166	Morphological parameter	cDC	SSC.cDC.trait4	SSC-A on monocyte	0.0542656	19.6724	16	-0.0113312	0.0108384	-0.0325741	0.0099116	0.295804	-0.0113312	0.0108567	-0.03261	0.00994756	0.296621	-0.0187195	0.0159923	-0.0500637	0.0126248	0.241787	-0.0130167	0.0155257	-0.0434466	0.0174132	0.401808	-0.00681541	0.0136859	-0.0361687	0.0225379	0.626224	-0.00343141	0.00607097	-0.0164523	0.00958953	0.580873	15.0508	0.447762
SCZ	90001557	167	MFI	Myeloid cell	Violet.450.50.MDSC.trait13	CD11b on Gr MDSC	0.091085	19.8043	25	0.00661537	0.0124348	-0.0177564	0.0309872	0.594724	0.00661537	0.0158125	-0.0243766	0.0376073	0.675682	-0.00184152	0.0171171	-0.0353905	0.0317075	0.914326	-0.00161453	0.0189943	-0.0388427	0.0356137	0.932261	0.00345324	0.0237614	-0.0457009	0.0526073	0.885716	0.00125172	0.00690263	-0.0130275	0.0155309	0.857689	38.8091	0.0285955
SCZ	90001558	168	MFI	Monocyte	mono.trait22	CD40 on CD14- CD16+ monocyte	0.211398	19.6942	48	0.00306686	0.00758352	-0.0117966	0.0179303	0.685911	0.00306686	0.00892589	-0.0144276	0.0205613	0.731154	-6.74119e-05	0.0111675	-0.0219553	0.0218205	0.995184	0.00112821	0.0114164	-0.0212475	0.0235039	0.921279	-0.00254398	0.0120444	-0.026788	0.0217001	0.833651	0.00292818	0.00419188	-0.00550964	0.011366	0.488359	65.1117	0.0411316
SCZ	90001559	169	MFI	B cell	Bcells.trait510	CD25 on sw mem	0.121562	19.5933	31	-0.00195916	0.00938755	-0.0203584	0.0164401	0.834684	-0.00195916	0.0116215	-0.0247369	0.0208186	0.866126	-0.0026028	0.0135791	-0.0292174	0.0240118	0.847996	-0.00659291	0.0135684	-0.0331865	0.0200007	0.627037	0.00141228	0.0162043	-0.0317292	0.0345537	0.931147	-0.00165371	0.0054467	-0.0127935	0.00948603	0.763587	45.9772	0.0312299
SCZ	90001560	170	Morphological parameter	TBNK	SSC.TBNK.trait12	SSC-A on HLA DR+ NK	0.0720805	19.6543	23	-0.00835429	0.0074071	-0.0228719	0.00616336	0.259372	-0.00835429	0.00893308	-0.0258628	0.00915422	0.349681	-0.00985132	0.00697117	-0.0235146	0.00381193	0.157611	-0.0131268	0.0101784	-0.033076	0.00682241	0.197163	-0.0117181	0.00998186	-0.0324765	0.00904031	0.253561	0.00434641	0.00554467	-0.00718437	0.0158772	0.441858	31.9984	0.0774225
SCZ	90001561	171	Relative count	cDC	f_DC_Trait509	CD62L- DC %DC	0.17823	19.646	40	-0.00420041	0.00678723	-0.0175031	0.00910231	0.536002	-0.00420041	0.00768597	-0.0192646	0.0108638	0.58472	-0.00561899	0.0079683	-0.0212366	0.00999859	0.480705	-0.00159403	0.00971428	-0.0206337	0.0174456	0.869659	-0.0028207	0.0091588	-0.0213617	0.0157203	0.759782	-0.00117676	0.00412442	-0.00952621	0.00717269	0.776952	50.0124	0.111291
SCZ	90001562	172	Absolute count	B cell	BC_Trait40	CD20- AC	0.121022	19.748	34	-0.0107476	0.00590401	-0.0223192	0.000824027	0.0686992	-0.0107476	0.00626206	-0.023021	0.0015258	0.0861059	-0.00964742	0.00612423	-0.0216507	0.00235584	0.11519	-0.0120012	0.0087413	-0.0291338	0.00513148	0.169775	-0.0142729	0.00717423	-0.0288864	0.000340497	0.0552534	0.00408961	0.00406378	-0.00418803	0.0123672	0.321793	37.124	0.28459
SCZ	90001563	173	MFI	B cell	Bcells.trait379	CD20 on IgD+ CD24-	0.0136056	19.5616	5	-0.00267775	0.0157834	-0.0336127	0.0282572	0.865281	-0.00267775	0.0208996	-0.0436403	0.0382848	0.898051	-0.00289872	0.018344	-0.0388524	0.033055	0.874441	0.00246813	0.020733	-0.0381677	0.043104	0.905241	-0.0255228	0.0198237	-0.0886107	0.0375651	0.288258	0.0228676	0.0117037	-0.0143788	0.0601139	0.145721	7.01351	0.135176
SCZ	90001564	174	Morphological parameter	TBNK	SSC.TBNK.trait3	SSC-A on T cell	0.0421085	19.6244	16	-0.00156366	0.0138337	-0.0286771	0.0255498	0.910005	-0.00156366	0.016099	-0.0331172	0.0299899	0.922625	-0.00230503	0.0194192	-0.0403659	0.0357559	0.905514	-0.00222436	0.0185715	-0.0386238	0.0341751	0.904663	-0.00975085	0.0208253	-0.0544166	0.0349149	0.646832	0.00429251	0.00671187	-0.010103	0.018688	0.532798	20.315	0.16018
SCZ	90001565	175	MFI	Myeloid cell	Blue.780.60.MDSC.trait2	CD33 on CD66b++ myeloid cell	0.0368712	19.8662	13	-0.00733822	0.0126417	-0.0321154	0.017439	0.561592	-0.00733822	0.0126417	-0.0321154	0.017439	0.561592	-0.0118406	0.0148696	-0.0409844	0.0173032	0.425859	-0.0116898	0.0168645	-0.0447437	0.0213641	0.488209	-0.0188903	0.015063	-0.0484271	0.0106464	0.209811	0.00817398	0.00579536	-0.00318999	0.019538	0.158411	10.7202	0.553036
SCZ	90001566	176	MFI	Myeloid cell	Red.660.20.MDSC.trait4	CD14 on CD33dim HLA DR+ CD11b+	0.0406005	19.5882	15	-0.00234476	0.0223579	-0.0461653	0.0414758	0.916476	-0.00234476	0.0239868	-0.049358	0.0446685	0.922129	0.030074	0.0317543	-0.0321632	0.0923113	0.343595	0.0185073	0.032302	-0.0448034	0.081818	0.566682	0.0297589	0.0382045	-0.0527768	0.112295	0.449963	-0.00926013	0.00860805	-0.0278567	0.00933644	0.301598	16.1143	0.306444
SCZ	90001567	177	MFI	Monocyte	mono.trait39	PDL-1 on CD14+ CD16+ monocyte	0.0530303	19.6244	19	0.00951503	0.013058	-0.0160781	0.0351082	0.4662	0.00951503	0.0154096	-0.0206872	0.0397172	0.536922	0.00646181	0.0177703	-0.0283674	0.041291	0.716135	0.00753721	0.0200813	-0.0318215	0.0468959	0.707412	0.00680458	0.0198924	-0.0351648	0.0487739	0.736492	0.00127743	0.00567584	-0.0106976	0.0132524	0.824612	25.067	0.123081
SCZ	90001568	178	MFI	Myeloid cell	Red.660.20.MDSC.trait3	CD14 on CD33br HLA DR+ CD14dim	0.0538152	19.6739	20	0.0109969	0.0152955	-0.0189817	0.0409754	0.472163	0.0109969	0.0222442	-0.0326009	0.0545947	0.621044	0.026637	0.0192913	-0.0111731	0.0644472	0.167346	0.0162599	0.0222803	-0.0274086	0.0599284	0.465519	0.0435117	0.0288812	-0.0171654	0.104189	0.149268	-0.0127833	0.00767916	-0.0289166	0.00335006	0.113289	40.1848	0.00309434
SCZ	90001569	179	MFI	Myeloid cell	Blue.780.60.MDSC.trait1	CD33 on CD14+ monocyte	0.0597694	19.7047	20	0.010282	0.0207083	-0.0303054	0.0508695	0.619528	0.010282	0.0244026	-0.0375463	0.0581103	0.6735	0.0894043	0.0547634	-0.0179301	0.196739	0.102563	0.0256295	0.0314874	-0.0360846	0.0873437	0.415666	0.0194099	0.0560465	-0.0983395	0.137159	0.73312	-0.00175524	0.00964128	-0.0220108	0.0185003	0.857574	26.384	0.119841
SCZ	90001570	180	MFI	cDC	Red.660.20.cDC.trait4	CCR2 on CD62L+ plasmacytoid DC	0.125703	19.6726	34	0.00630989	0.00900807	-0.0113456	0.0239654	0.483633	0.00630989	0.00969994	-0.0127016	0.0253214	0.515364	0.00390871	0.0142826	-0.0240846	0.031902	0.784338	0.00190589	0.0128291	-0.0232388	0.0270505	0.881901	0.00146827	0.0130713	-0.0251571	0.0280936	0.911265	0.00244675	0.00436983	-0.0064543	0.0113478	0.579433	38.2639	0.242738
SCZ	90001571	181	Absolute count	B cell	BC_Trait44	CD20- CD38- AC	0.0723543	19.6719	24	-0.0283369	0.0163409	-0.0603645	0.00369069	0.0828988	-0.0283369	0.0172385	-0.0621237	0.00544986	0.100214	-0.0298033	0.0280935	-0.0848654	0.0252589	0.288753	-0.0320409	0.0244811	-0.080023	0.0159412	0.190601	-0.0303005	0.0292826	-0.0910289	0.0304278	0.312021	0.00053887	0.00641778	-0.0127708	0.0138485	0.933843	25.596	0.320305
SCZ	90001572	182	MFI	Treg	Blue.780.60.CD25.trait7	CD25 on secreting Treg	0.0682125	19.6134	22	0.00145157	0.0138764	-0.0257456	0.0286488	0.916687	0.00145157	0.0145998	-0.0271635	0.0300667	0.920802	-0.00259348	0.0194976	-0.0408081	0.0356211	0.894181	0.00204173	0.0196402	-0.0364524	0.0405359	0.917204	-0.019999	0.0202383	-0.0622153	0.0222172	0.33487	0.00827814	0.00556655	-0.00333348	0.0198898	0.152579	23.2468	0.330964
SCZ	90001573	183	MFI	Treg	Blue.530.30.Treg.trait1	CD3 on T cell	0.115986	19.8698	31	-0.0135077	0.00989904	-0.0329094	0.0058941	0.172397	-0.0135077	0.0104801	-0.0340484	0.00703304	0.197439	-0.0127431	0.0178436	-0.0477159	0.0222297	0.475132	-0.0167	0.0140763	-0.0442889	0.010889	0.235467	-0.0111994	0.0144452	-0.0407431	0.0183444	0.44444	-0.00103288	0.00436733	-0.00996508	0.00789932	0.814707	33.6255	0.296049
SCZ	90001574	184	MFI	Myeloid cell	Violet.510.50.MDSC.trait7	HLA DR on CD33- HLA DR+	0.0769873	19.7637	22	-0.0109298	0.0124228	-0.0352781	0.0134186	0.378962	-0.0109298	0.0154973	-0.041304	0.0194444	0.480644	-0.0257089	0.0165189	-0.0580854	0.00666761	0.11963	-0.0222781	0.018931	-0.0593823	0.0148261	0.239274	-0.0491456	0.0207934	-0.0925198	-0.00577131	0.0283383	0.0163033	0.00659764	0.00254086	0.0300657	0.0225834	32.6807	0.0498802
SCZ	90001575	185	MFI	cDC	Violet.450.50.cDC.trait2	CD11c on CD62L+ myeloid DC	0.0891993	19.5881	32	0.01142	0.012265	-0.0126189	0.0354589	0.351797	0.01142	0.0128278	-0.013722	0.0365621	0.373328	0.017129	0.0211327	-0.0242903	0.0585484	0.417626	0.0111955	0.0181305	-0.0243397	0.0467306	0.53691	0.0260926	0.0184919	-0.011673	0.0638582	0.168523	-0.00499316	0.00454644	-0.0142782	0.00429192	0.280829	33.9104	0.328955
SCZ	90001576	186	MFI	Monocyte	mono.trait19	CD14 on CD14+ CD16- monocyte	0.0307088	20.0219	11	-0.0179211	0.0256463	-0.0681868	0.0323446	0.484689	-0.0179211	0.0285815	-0.0739398	0.0380976	0.530647	0.0184171	0.0363809	-0.0528881	0.0897224	0.612695	-0.00806088	0.0363248	-0.0792562	0.0631344	0.824383	0.0408762	0.0477024	-0.067034	0.148786	0.413733	-0.0137478	0.00920025	-0.0345602	0.00706462	0.169309	12.42	0.25793
SCZ	90001577	187	Relative count	B cell	BC_Trait25	Memory B cell %B cell	0.0719719	19.6114	26	-0.00269043	0.0157882	-0.0336347	0.0282538	0.864689	-0.00269043	0.0195774	-0.0410615	0.0356806	0.890695	0.0283387	0.0202902	-0.0114293	0.0681067	0.162512	0.0216672	0.0256246	-0.028556	0.0718905	0.397796	0.0380614	0.0284053	-0.0205642	0.0966869	0.192814	-0.0110252	0.00580152	-0.022999	0.000948509	0.0694576	38.4404	0.0418782
SCZ	90001578	188	Relative count	Treg	Treg_Trait611	CD28- DN (CD4-CD8-) %T cell	0.0609878	19.7219	22	-0.0135766	0.0185306	-0.0498958	0.0227427	0.463766	-0.0135766	0.0213818	-0.0554841	0.0283309	0.525453	0.00749262	0.0338078	-0.0587694	0.0737547	0.824606	-0.0105104	0.0271991	-0.0638195	0.0427988	0.699183	-0.0127368	0.0420648	-0.100482	0.0750088	0.765177	-0.000167217	0.0071497	-0.0150812	0.0147468	0.981573	27.9594	0.141306
SCZ	90001579	189	MFI	B cell	Bcells.trait508	CD25 on naive-mature B cell	0.115953	19.782	28	-0.00463971	0.012354	-0.0288532	0.0195737	0.707242	-0.00463971	0.012354	-0.0288532	0.0195737	0.707242	-0.00746404	0.0193024	-0.0452961	0.030368	0.698986	-0.0140455	0.019111	-0.0515024	0.0234114	0.462374	0.00493127	0.0177628	-0.0298832	0.0397457	0.781306	-0.00352926	0.00470631	-0.0127535	0.00569494	0.453315	21.8622	0.744348
SCZ	90001580	190	Relative count	TBNK	TB_ry_Trait513	CD4+ %T cell	0.276362	19.6342	46	0.011429	0.0100657	-0.0082994	0.0311573	0.256191	0.011429	0.0115821	-0.0112715	0.0341295	0.323751	-0.00110531	0.0187267	-0.0378089	0.0355983	0.952933	0.0112437	0.0158585	-0.0198384	0.0423258	0.478324	0.0125922	0.0218886	-0.0315214	0.0567058	0.568029	-0.000328954	0.00522918	-0.0108677	0.0102098	0.950125	59.58	0.0714331
SCZ	90001581	191	Relative count	Maturation stages of T cell	MT_ry_Trait516	CD45RA- CD4+ %T cell	0.0967855	19.6257	29	-0.000337335	0.00193761	-0.00413499	0.00346032	0.861788	-0.000337335	0.00225065	-0.00474854	0.00407387	0.880857	0.000564763	0.00180267	-0.00296841	0.00409794	0.754059	4.62977e-05	0.00211112	-0.00409142	0.00418401	0.982503	1.02002e-05	0.00231495	-0.00473969	0.00476009	0.996517	-0.00322998	0.00429609	-0.0120448	0.00558487	0.458651	37.7782	0.102669
SCZ	90001582	192	MFI	Maturation stages of T cell	HVEM1000_150630.trait9	HVEM on CM CD8br	0.0771044	19.6601	26	-0.0189157	0.0109381	-0.040354	0.00252252	0.0837472	-0.0189157	0.0110989	-0.0406691	0.00283768	0.0883266	-0.0108757	0.0131724	-0.0366931	0.0149417	0.409008	-0.0183782	0.0171522	-0.051996	0.0152395	0.283955	-0.00697111	0.0139824	-0.035745	0.0218028	0.621611	-0.00566251	0.00412914	-0.0141597	0.0028347	0.181718	25.7404	0.421553
SCZ	90001583	193	Absolute count	Treg	Treg_Trait602	CD28- CD8br AC	0.0744358	19.5955	26	-0.0105708	0.0103871	-0.030929	0.00978745	0.308825	-0.0105708	0.0103871	-0.030929	0.00978745	0.308825	-0.0129336	0.0149464	-0.0422279	0.0163608	0.386857	-0.0175041	0.0151988	-0.0472933	0.0122851	0.249455	-0.0108037	0.0128063	-0.0359036	0.0142962	0.398882	0.000130159	0.00418691	-0.00807603	0.00833634	0.9752	15.5564	0.9274
SCZ	90001584	194	Morphological parameter	TBNK	SSC.TBNK.trait9	SSC-A on HLA DR+ CD8br	0.00522569	0.000527813	36	-0.0217889	0.0677972	-0.154669	0.111091	0.74792	-0.0217889	0.0709337	-0.160816	0.117239	0.758712	0.00666525	0.674388	-1.31511	1.32844	0.992114	-0.0523245	0.102621	-0.253458	0.148809	0.610134	0.0139224	0.114288	-0.218339	0.246184	0.90376	-0.001793	0.00446449	-0.0108659	0.00727992	0.690481	38.3133	0.321556
SCZ	90001585	195	Absolute count	Maturation stages of T cell	MT_Trait531	TD CD8br AC	0.344667	19.6048	56	0.0189783	0.00918953	0.000967172	0.0369895	0.038903	0.0189783	0.00918953	0.000967172	0.0369895	0.038903	-0.00805738	0.0185715	-0.0444568	0.0283421	0.664392	0.00999221	0.014436	-0.0183018	0.0382863	0.488829	0.0269422	0.019947	-0.0121533	0.0660376	0.176796	-0.00220816	0.00490888	-0.0118294	0.00741308	0.652834	48.8919	0.705826
SCZ	90001586	196	MFI	B cell	Bcells.trait438	CD24 on IgD+ CD24+	0.164439	19.7541	32	-0.017548	0.00805686	-0.0333391	-0.0017568	0.029405	-0.017548	0.00902977	-0.035246	0.000150073	0.0519746	-0.010131	0.00971902	-0.0291799	0.00891797	0.297233	-0.0103491	0.0120377	-0.0339425	0.0132443	0.38994	-0.0135473	0.0110481	-0.0361107	0.009016	0.229658	-0.00261883	0.00408516	-0.0109619	0.00572418	0.526351	38.9389	0.154758
SCZ	90001587	197	MFI	Maturation stages of T cell	Blue.530.30.MT.trait3	CD3 on CM CD4+	0.165139	19.5703	34	0.0300421	0.013898	0.00280256	0.0572816	0.0306478	0.0300421	0.0171556	-0.00358223	0.0636664	0.0799191	0.00569551	0.020311	-0.0341134	0.0455044	0.779159	0.0193747	0.0213163	-0.0224046	0.0611539	0.363397	0.0407009	0.0355879	-0.0317892	0.113191	0.261243	-0.00235745	0.00686742	-0.0163459	0.011631	0.733633	50.2831	0.0275011
SCZ	90001588	198	Relative count	Treg	f_Treg_Trait508	CD39+ resting Treg % CD4 Treg	0.115185	19.5917	38	0.00174488	0.0125607	-0.0228737	0.0263634	0.889517	0.00174488	0.0156794	-0.0289863	0.032476	0.911391	0.0441028	0.0485291	-0.0510125	0.139218	0.363461	0.00557327	0.0203963	-0.0344027	0.0455492	0.784661	-0.0182063	0.0284923	-0.0759913	0.0395787	0.526873	0.00440164	0.00523941	-0.00622438	0.0150277	0.406396	57.6547	0.0164044
SCZ	90001589	199	MFI	Myeloid cell	Blue.780.60.MDSC.trait12	CD33 on CD33dim HLA DR+ CD11b+	0.0264355	19.6714	10	0.0144299	0.0291052	-0.0426153	0.0714752	0.620046	0.0144299	0.0291052	-0.0426153	0.0714752	0.620046	0.0244871	0.0410433	-0.0559563	0.10493	0.550764	0.0251239	0.0386213	-0.0505725	0.10082	0.515357	0.0473342	0.0907444	-0.138736	0.233404	0.601934	-0.00571588	0.0149306	-0.0363308	0.0248991	0.701846	6.47187	0.691919
SCZ	90001590	200	MFI	Treg	Blue.530.30.Treg.trait11	CD3 on activated Treg	0.0487558	19.6132	18	0.0246708	0.0208664	-0.0162265	0.0655681	0.237076	0.0246708	0.0215951	-0.0176549	0.0669965	0.253277	0.0232082	0.0347216	-0.044845	0.0912614	0.503874	0.0285355	0.032224	-0.0346223	0.0916934	0.375867	-0.0124648	0.0378517	-0.0927068	0.0677773	0.746196	0.00790467	0.00665475	-0.00620276	0.0220121	0.252237	18.2082	0.375819
SCZ	90001591	201	Absolute count	B cell	BC_Trait32	IgD+ CD24+ AC	0.0537276	19.5777	20	-0.0210362	0.0180785	-0.0564696	0.0143971	0.244585	-0.0210362	0.0255168	-0.0710483	0.0289758	0.409708	-0.0338275	0.0294326	-0.0915144	0.0238594	0.250424	-0.0378953	0.0289285	-0.0945941	0.0188035	0.190208	-0.0360402	0.0442078	-0.128917	0.0568368	0.425587	0.0037588	0.0089409	-0.0150253	0.0225429	0.679166	37.8512	0.00619877
SCZ	90001592	202	MFI	Treg	Blue.530.30.Treg.trait21	CD3 on CD39+ CD4+	0.0567111	19.6052	20	0.0112732	0.00969415	-0.00772699	0.0302734	0.244876	0.0112732	0.0119809	-0.012209	0.0347554	0.346741	0.012796	0.0106442	-0.00806618	0.0336582	0.229301	0.012971	0.0134187	-0.0133292	0.0392712	0.333728	0.0085352	0.0146916	-0.0223307	0.0394011	0.568473	0.00181198	0.00534731	-0.00942231	0.0130463	0.738637	29.0211	0.0656535
SCZ	90001593	203	MFI	B cell	Bcells.trait383	CD20 on IgD+ CD38br	0.056521	19.6634	21	0.0124218	0.0160236	-0.0189838	0.0438274	0.438209	0.0124218	0.0178595	-0.0225822	0.0474258	0.486724	0.00206874	0.0193563	-0.035869	0.0400065	0.914887	0.00326579	0.0255209	-0.0467543	0.0532859	0.898177	-0.0229976	0.0309241	-0.0877224	0.0417273	0.466169	0.00962134	0.00693321	-0.00489003	0.0241327	0.181284	24.8457	0.207398
SCZ	90001594	204	Relative count	TBNK	TB_Trait562	CD3- lymphocyte %leukocyte	0.053585	19.7365	15	-0.0265808	0.019478	-0.0647569	0.0115953	0.17236	-0.0265808	0.0218404	-0.0693873	0.0162256	0.223587	-0.0469553	0.031438	-0.108573	0.014662	0.135284	-0.0495148	0.0276884	-0.103783	0.0047535	0.0737299	-0.0106094	0.0498382	-0.118278	0.0970595	0.834725	-0.00398596	0.0110916	-0.0279479	0.019976	0.72509	17.6021	0.22551
SCZ	90001595	205	MFI	Myeloid cell	Red.780.60.MDSC.trait11	CD45 on CD33br HLA DR+ CD14dim	0.0824397	19.6282	24	-0.039189	0.017091	-0.0726867	-0.00569131	0.02185	-0.039189	0.017091	-0.0726867	-0.00569131	0.02185	-0.0636622	0.0363892	-0.134984	0.0076594	0.0802083	-0.0574165	0.0253708	-0.107142	-0.00769068	0.0236298	-0.0335834	0.0411094	-0.114156	0.0469895	0.413969	-0.00118443	0.00789987	-0.0166679	0.014299	0.88082	17.4847	0.784808
SCZ	90001596	206	Absolute count	B cell	BC_Trait36	IgD+ CD24- AC	0.0940341	19.7872	31	-0.00651925	0.0127387	-0.0314866	0.0184481	0.608813	-0.00651925	0.0141251	-0.034204	0.0211655	0.644414	-0.00543057	0.0180642	-0.0408357	0.0299746	0.763699	-0.00637388	0.0194494	-0.0444939	0.0317462	0.743126	-0.0142288	0.0206273	-0.0564165	0.0279588	0.4958	0.00316073	0.00609449	-0.0093039	0.0156254	0.607961	36.8856	0.180502
SCZ	90001597	207	MFI	cDC	Red.660.20.cDC.trait6	CCR2 on granulocyte	0.084727	19.7521	26	0.00244626	0.013677	-0.0243602	0.0292527	0.858048	0.00244626	0.013677	-0.0243602	0.0292527	0.858048	-0.0111521	0.017244	-0.0449498	0.0226456	0.51781	-0.00818512	0.0194034	-0.046215	0.0298448	0.673141	-7.67289e-05	0.020372	-0.0400052	0.0398517	0.996995	0.00111695	0.0066842	-0.0119838	0.0142177	0.867288	11.9273	0.987143
SCZ	90001598	208	Relative count	B cell	BC_Trait51	IgD+ CD38dim %lymphocyte	0.0696824	19.701	23	0.01936	0.0167872	-0.0135424	0.0522623	0.248805	0.01936	0.0193682	-0.0186011	0.057321	0.317517	0.00135091	0.0229831	-0.0436952	0.046397	0.953129	0.0046642	0.0277342	-0.0496939	0.0590223	0.866446	0.0298195	0.0339334	-0.040749	0.100388	0.389474	-0.00230497	0.00607985	-0.0149487	0.0103388	0.708407	29.285	0.136902
SCZ	90001599	209	MFI	Monocyte	mono.trait1	CD16 on CD14- CD16+ monocyte	0.0665265	19.6082	21	-0.00349167	0.0178859	-0.0385473	0.031564	0.845221	-0.00349167	0.0197521	-0.0422051	0.0352217	0.859685	-0.00346871	0.0349732	-0.0720149	0.0650775	0.920994	-0.00728448	0.0278993	-0.0619661	0.0473971	0.794016	-0.00664592	0.0394556	-0.0892275	0.0759356	0.868017	0.000653667	0.00701618	-0.0140314	0.0153387	0.926747	24.3914	0.225713
SCZ	90001600	210	Relative count	Treg	Treg_Trait507	CD28+ DN (CD4-CD8-) %T cell	0.071544	19.7173	26	0.00874241	0.0079637	-0.00686617	0.024351	0.2723	0.00874241	0.00968225	-0.0102345	0.0277193	0.366562	0.014913	0.00837531	-0.00150229	0.0313283	0.074979	0.0156506	0.01099	-0.00588953	0.0371907	0.154427	0.0117411	0.012176	-0.0133889	0.0368711	0.344521	-0.00282284	0.00674311	-0.0167399	0.0110942	0.679212	36.9541	0.0583185
SCZ	90001601	211	MFI	B cell	Bcells.trait335	CD20 on B cell	0.0377435	19.615	14	0.0180785	0.0219464	-0.0249357	0.0610926	0.410078	0.0180785	0.0259131	-0.0327102	0.0688671	0.48539	0.0623169	0.038803	-0.0137356	0.138369	0.108278	0.0507592	0.032571	-0.0130788	0.114597	0.119135	0.0885095	0.0346895	0.0153248	0.161694	0.0217716	-0.0197571	0.00753604	-0.0356559	-0.00385825	0.0190412	18.124	0.152867
SCZ	90001602	212	Relative count	TBNK	TB_Trait568	NK %lymphocyte	0.0607361	19.7901	22	-0.0218747	0.01648	-0.0541749	0.0104254	0.184392	-0.0218747	0.01648	-0.0541749	0.0104254	0.184392	-0.0167258	0.023475	-0.0627358	0.0292843	0.476159	-0.0203975	0.0260709	-0.0714955	0.0307005	0.433989	-0.0304158	0.0257039	-0.0810393	0.0202076	0.236685	0.00245032	0.00565903	-0.00869504	0.0135957	0.66502	18.0162	0.647976
SCZ	90001603	213	MFI	cDC	Red.780.60.cDC.trait5	CD80 on monocyte	0.0417683	19.6859	15	0.0022551	0.0227714	-0.042376	0.0468862	0.921113	0.0022551	0.0301611	-0.0568596	0.0613698	0.940399	-0.01765	0.0555173	-0.126462	0.0911619	0.750546	0.00875731	0.0348121	-0.0594732	0.0769878	0.801382	0.00184525	0.0574944	-0.122364	0.126054	0.974884	9.24722e-05	0.0108813	-0.0234151	0.0236	0.993348	24.5609	0.039158
SCZ	90001604	214	MFI	Treg	Blue.530.30.Treg.trait8	CD3 on CD4 Treg	0.0585742	19.6604	17	0.00733195	0.0129815	-0.0181113	0.0327752	0.57221	0.00733195	0.0129815	-0.0181113	0.0327752	0.57221	-0.00429885	0.0148107	-0.0333273	0.0247296	0.771622	-0.00197536	0.0176314	-0.0365322	0.0325815	0.910794	0.00661355	0.0168104	-0.0263342	0.0395613	0.694008	0.000352755	0.00524437	-0.00992602	0.0106315	0.946372	11.2098	0.796352
SCZ	90001605	215	Absolute count	Treg	f_Treg_Trait536	CD25hi CD45RA+ CD4 not Treg AC	0.0564697	19.5637	20	-0.025908	0.011662	-0.0487651	-0.00305085	0.0263124	-0.025908	0.0125711	-0.0505468	-0.00126911	0.0393108	-0.042641	0.0134832	-0.0690676	-0.0162145	0.00156401	-0.0454756	0.0162262	-0.0772784	-0.0136728	0.00506928	-0.0518	0.0150219	-0.0812423	-0.0223576	0.00122985	0.0128645	0.00470452	0.00364384	0.0220852	0.00710225	22.0776	0.280411
SCZ	90001606	216	MFI	Myeloid cell	Red.780.60.MDSC.trait13	CD45 on CD33dim HLA DR+ CD11b-	0.0370344	19.5915	14	-0.0022599	0.0196218	-0.0407179	0.0361981	0.908308	-0.0022599	0.0196218	-0.0407179	0.0361981	0.908308	-0.0375329	0.0381679	-0.112341	0.0372748	0.325429	-0.0264206	0.0271536	-0.0796407	0.0267995	0.330551	0.000423882	0.0315494	-0.0614119	0.0622596	0.98928	-0.000786937	0.00724407	-0.0149851	0.0134112	0.913494	8.96549	0.775545
SCZ	90001607	217	MFI	Monocyte	mono.trait24	CD64 on CD14- CD16+ monocyte	0.0394134	19.6907	14	0.0463445	0.0220039	0.00321765	0.0894713	0.0351874	0.0463445	0.026758	-0.00610021	0.0987892	0.0832759	0.0436169	0.0440934	-0.0428046	0.130038	0.322569	0.0475154	0.0331347	-0.0174274	0.112458	0.15157	0.0419265	0.0672528	-0.104605	0.188458	0.544678	0.000872664	0.0120921	-0.0254737	0.027219	0.943657	19.2243	0.116311
SCZ	90001608	218	Morphological parameter	TBNK	FSC.TBNK.trait6	FSC-A on HLA DR+ T cell	0.0630922	19.7194	17	-0.0279173	0.0194403	-0.0660196	0.0101849	0.150987	-0.0279173	0.0217036	-0.0704556	0.0146209	0.198339	-0.0489182	0.0475575	-0.142129	0.0442929	0.303662	-0.0575662	0.0289506	-0.114308	-0.000824069	0.0467643	0.0502407	0.0496179	-0.0555173	0.155999	0.327329	-0.0195271	0.0112927	-0.0435969	0.00454272	0.104296	19.9424	0.222825
SCZ	90001609	219	Relative count	TBNK	RATIO_CD4_CD8B	CD4/CD8br	0.107474	19.5775	28	0.0120298	0.0132873	-0.0140128	0.0380723	0.365275	0.0120298	0.0139523	-0.0153162	0.0393757	0.388573	0.0337213	0.0264449	-0.0181098	0.0855524	0.202256	0.0199366	0.0225546	-0.0242697	0.0641428	0.376737	0.0200584	0.0253466	-0.0320422	0.072159	0.435891	-0.00220948	0.00578195	-0.0140944	0.00967549	0.705468	29.7703	0.324573
SCZ	90001610	220	Morphological parameter	TBNK	SSC.TBNK.trait4	SSC-A on CD4+	0.128417	19.5908	32	0.0122695	0.0140278	-0.0152244	0.0397635	0.38176	0.0122695	0.0152014	-0.0175247	0.0420638	0.419592	0.0554991	0.0219085	0.0125593	0.098439	0.0113019	0.0351997	0.0213568	-0.00665888	0.0770584	0.0993173	0.0314337	0.0320769	-0.034076	0.0969434	0.334948	-0.00422507	0.0062114	-0.0169105	0.0084603	0.501586	36.4042	0.231562
SCZ	90001611	221	MFI	B cell	Bcells.trait451	CD24 on transitional	0.114153	19.8379	26	0.0194553	0.0151087	-0.0101571	0.0490677	0.197854	0.0194553	0.0168224	-0.013516	0.0524265	0.247472	0.0590803	0.0252198	0.00965053	0.10851	0.0191488	0.0432874	0.0230609	-0.00191105	0.0884858	0.0605052	0.0308326	0.0381236	-0.0478508	0.109516	0.426603	-0.00245282	0.00734269	-0.0176074	0.0127017	0.741244	30.993	0.189252
SCZ	90001612	222	Morphological parameter	TBNK	SSC.TBNK.trait1	SSC-A on CD14+ monocyte	0.0819422	19.7072	25	-0.00938326	0.0132227	-0.0352993	0.0165328	0.477932	-0.00938326	0.0132227	-0.0352993	0.0165328	0.477932	-0.0205237	0.0150493	-0.0500197	0.00897231	0.172641	-0.0194894	0.0189943	-0.0567175	0.0177387	0.30486	-0.0209953	0.0184076	-0.0570736	0.015083	0.254047	0.00509384	0.00561772	-0.00591668	0.0161044	0.364542	19.4031	0.730164
SCZ	90001613	223	Absolute count	Myeloid cell	MDSC_Trait3	CD66b++ myeloid cell AC	0.0774014	19.8765	25	-0.00235693	0.0113864	-0.024674	0.0199601	0.836014	-0.00235693	0.0129735	-0.0277845	0.0230707	0.85584	0.0016966	0.0128112	-0.023413	0.0268062	0.894644	-0.00291492	0.0169723	-0.0361801	0.0303503	0.863638	0.00172842	0.0173265	-0.0341142	0.0375711	0.921403	-0.00172607	0.00473482	-0.0115208	0.00806865	0.718779	31.1566	0.14932
SCZ	90001614	224	Relative count	TBNK	TB_Trait549	CD8br NKT %T cell	0.0383305	19.6252	13	0.0296953	0.0255527	-0.0203872	0.0797778	0.245188	0.0296953	0.02857	-0.0263009	0.0856915	0.298624	-0.00390418	0.0656016	-0.132481	0.124673	0.952543	0.0147546	0.0370677	-0.0578968	0.087406	0.690598	0.0139626	0.0862862	-0.175952	0.203877	0.874384	0.00263389	0.0135574	-0.0272058	0.0324736	0.8495	15.0012	0.24137
SCZ	90001615	225	Morphological parameter	TBNK	FSC.TBNK.trait7	FSC-A on NKT	0.05791	19.6137	21	0.0151774	0.0158733	-0.0159337	0.0462884	0.338992	0.0151774	0.0194082	-0.0228621	0.0532168	0.43421	0.0146504	0.0155743	-0.0158747	0.0451755	0.34687	0.0152228	0.02308	-0.0300132	0.0604588	0.509533	0.0310391	0.0307608	-0.033344	0.0954222	0.325631	-0.00479801	0.00715117	-0.0197656	0.0101696	0.510334	29.8999	0.0714923
SCZ	90001616	226	Relative count	TBNK	TB_Trait555	DN (CD4-CD8-) NKT %T cell	0.0488933	19.6853	18	0.0149085	0.0121329	-0.00887157	0.0386886	0.21916	0.0149085	0.0129528	-0.0104784	0.0402954	0.249736	0.0187555	0.0149548	-0.0105554	0.0480664	0.20979	0.01955	0.0172421	-0.0142438	0.0533438	0.256854	0.0150763	0.0170177	-0.0209997	0.0511523	0.388784	-8.28375e-05	0.00520945	-0.0111264	0.0109607	0.98751	19.3751	0.307432
SCZ	90001617	227	Morphological parameter	TBNK	SSC.TBNK.trait2	SSC-A on lymphocyte	0.0498207	19.7898	18	0.00403751	0.0101421	-0.0158406	0.0239156	0.69056	0.00403751	0.0113141	-0.0181377	0.0262127	0.721198	0.00944256	0.0129803	-0.0159983	0.0348834	0.466948	0.0167805	0.0144502	-0.0115413	0.0451024	0.245533	0.000806294	0.0138456	-0.0285451	0.0301576	0.954283	0.00220106	0.005153	-0.00872281	0.0131249	0.674968	21.156	0.219389
SCZ	90001618	228	MFI	Monocyte	mono.trait2	CD64 on CD14+ CD16- monocyte	0.145192	19.7129	37	0.0056232	0.00985759	-0.0136973	0.0249437	0.568376	0.0056232	0.0101029	-0.0141782	0.0254246	0.577806	0.00340583	0.0164373	-0.0288106	0.0356223	0.835852	0.00155182	0.0160048	-0.0298171	0.0329207	0.922758	-0.00913763	0.0154593	-0.0405216	0.0222464	0.558267	0.0054937	0.00438036	-0.00339889	0.0143863	0.218093	37.8142	0.386419
SCZ	90001619	229	Relative count	B cell	BC_Trait27	Naive-mature B cell %B cell	0.133076	19.6767	42	0.00788698	0.00916159	-0.0100694	0.0258434	0.389307	0.00788698	0.00938802	-0.0105132	0.0262872	0.400846	0.00232009	0.0178315	-0.0326289	0.0372691	0.896478	0.00316845	0.0150925	-0.0264123	0.0327492	0.833718	0.0255389	0.012351	0.00104575	0.050032	0.0414024	-0.00780092	0.00366064	-0.0150603	-0.000541552	0.0358539	43.0516	0.383502
SCZ	90001620	230	Relative count	cDC	f_DC_Trait519	CD62L- plasmacytoid DC %DC	0.132527	19.5644	42	0.00807627	0.00962856	-0.0107954	0.0269479	0.401591	0.00807627	0.00999701	-0.0115175	0.0276701	0.419166	-0.00934507	0.0157645	-0.040243	0.0215528	0.553321	-0.00356806	0.0153932	-0.0337381	0.026602	0.816698	0.0113628	0.0142847	-0.0175076	0.0402333	0.431044	-0.001308	0.00401717	-0.009427	0.00681099	0.746422	44.1979	0.338117
SCZ	90001621	231	MFI	B cell	Bcells.trait418	CD24 on CD24+ CD27+	0.133435	19.6658	40	0.0147999	0.0121727	-0.00905809	0.038658	0.224049	0.0147999	0.0154265	-0.0154355	0.0450354	0.337366	0.0323109	0.0202609	-0.00739977	0.0720216	0.11077	0.0313048	0.0195493	-0.00701111	0.0696206	0.109305	0.053759	0.0271356	-0.00117419	0.108692	0.054848	-0.0100625	0.00583198	-0.0218687	0.00174374	0.0925809	62.6367	0.00954767
SCZ	90001622	232	Relative count	B cell	BC_Trait19	IgD- CD27- %B cell	0.153513	19.6359	45	0.00688517	0.0126816	-0.0179703	0.0317406	0.587181	0.00688517	0.0134261	-0.0194295	0.0331999	0.608078	0.0217407	0.0234009	-0.0241242	0.0676057	0.352861	0.0217229	0.0206088	-0.0186695	0.0621154	0.291854	0.0279747	0.0248476	-0.0221352	0.0780846	0.266472	-0.00530578	0.0052605	-0.0159146	0.00530304	0.318806	49.318	0.268946
SCZ	90001623	233	Morphological parameter	TBNK	SSC.TBNK.trait11	SSC-A on NK	0.139074	19.6158	41	0.0173041	0.0128748	-0.00792994	0.0425382	0.178937	0.0173041	0.0138579	-0.00985694	0.0444652	0.211782	0.0240748	0.0239591	-0.0228841	0.0710337	0.314978	0.023617	0.0211586	-0.017853	0.065087	0.26434	0.0420204	0.0257699	-0.0101042	0.094145	0.111026	-0.00595318	0.00524076	-0.0165536	0.00464726	0.262915	46.3425	0.227096
SCZ	90001624	234	Relative count	TBNK	TB_ry_Trait525	CD8dim %T cell	0.0701864	19.5752	21	-0.00100617	0.0121707	-0.0248603	0.0228479	0.934112	-0.00100617	0.0146949	-0.0298077	0.0277953	0.945411	-0.00319691	0.016316	-0.0351758	0.0287819	0.84466	-0.00479702	0.0170246	-0.0381645	0.0285705	0.778119	0.00279383	0.0204931	-0.0400988	0.0456864	0.892994	-0.00177233	0.00648871	-0.0153534	0.0118087	0.787692	29.1565	0.0847237
SCZ	90001625	235	MFI	Treg	Violet.450.50.Treg.trait2	CD45RA on resting Treg	0.0829689	19.6144	24	0.036992	0.0172227	0.00323619	0.0707478	0.0317243	0.036992	0.0209939	-0.00415529	0.0781393	0.0780633	0.0137271	0.0272342	-0.0396509	0.0671051	0.614233	0.0159428	0.0262541	-0.0355142	0.0673998	0.543685	0.031159	0.0384874	-0.048659	0.110977	0.426847	0.00124477	0.00681941	-0.0128978	0.0153874	0.856836	34.1754	0.0626647
SCZ	90001626	236	MFI	B cell	Bcells.trait493	CD25 on IgD+ CD38- naive	0.0615456	19.6393	21	0.0300311	0.0207399	-0.0106185	0.0706806	0.147622	0.0300311	0.0259037	-0.0207394	0.0808015	0.246321	-0.00555567	0.0380024	-0.0800391	0.0689278	0.88377	-0.00909316	0.0319644	-0.0717422	0.0535559	0.776044	-0.0249614	0.0509203	-0.131539	0.081616	0.629602	0.0101527	0.00813191	-0.00686756	0.027173	0.227012	31.1989	0.0526182
SCZ	90001627	237	MFI	B cell	Bcells.trait111	BAFF-R on CD20- CD38-	0.170224	19.6139	47	0.00953032	0.00896413	-0.00803906	0.0270997	0.287709	0.00953032	0.00954006	-0.00916786	0.0282285	0.317805	0.0212088	0.0149884	-0.00816782	0.0505855	0.157063	0.0218682	0.016108	-0.00970278	0.0534392	0.174589	0.0250249	0.0138885	-0.00294792	0.0529978	0.078271	-0.00594476	0.00391976	-0.0138396	0.00195005	0.136359	52.1007	0.248645
SCZ	90001628	238	Relative count	Maturation stages of T cell	MT_Trait505	CM CD4+ %T cell	0.163186	19.6438	42	0.00424113	0.00823504	-0.0118993	0.0203815	0.606546	0.00424113	0.0101257	-0.015605	0.0240872	0.675328	-0.0109516	0.0255296	-0.0609887	0.0390855	0.66794	0.00180975	0.0173883	-0.0322708	0.0358903	0.917107	0.0155239	0.0135337	-0.0118288	0.0428765	0.258176	-0.00569715	0.00457231	-0.0149381	0.00354383	0.220009	61.9877	0.0187213
SCZ	90001629	239	Absolute count	Myeloid cell	MDSC_Trait22	CD33- HLA DR- AC	0.163957	19.5778	43	0.00768109	0.0100596	-0.0120354	0.0273976	0.445131	0.00768109	0.0100596	-0.0120354	0.0273976	0.445131	0.0121687	0.0132835	-0.0138664	0.0382039	0.359626	0.013903	0.0164732	-0.0183839	0.0461898	0.398683	0.0184195	0.0152746	-0.0115181	0.0483571	0.227859	-0.00374557	0.00400919	-0.0116034	0.00411231	0.350178	38.1093	0.642435
SCZ	90001630	240	Relative count	TBNK	TB_Trait552	CD8dim NKT %T cell	0.0862725	19.7247	27	0.0355038	0.0148362	0.00642542	0.0645822	0.0167087	0.0355038	0.0161203	0.00390856	0.0670991	0.0276352	0.0441129	0.0271239	-0.00904894	0.0972748	0.103875	0.0430437	0.0229945	-0.00202456	0.088112	0.0612179	0.00529021	0.0262998	-0.0488752	0.0594556	0.842209	0.00716462	0.00498565	-0.00310351	0.0174328	0.163102	30.6956	0.239801
SCZ	90001631	241	Relative count	cDC	DC_Trait531	CD11c+ CD62L- monocyte %monocyte	0.0867471	19.6401	27	0.0064645	0.013636	-0.0202616	0.0331906	0.635446	0.0064645	0.0202682	-0.0332604	0.0461894	0.749766	-0.00373052	0.021571	-0.0460089	0.0385478	0.862697	-0.011676	0.0219199	-0.0546382	0.0312862	0.594263	0.00781886	0.030624	-0.0552525	0.0708902	0.800566	-0.000430093	0.00717618	-0.0152097	0.0143495	0.952685	57.4418	0.000366544
SCZ	90001632	242	MFI	Myeloid cell	Violet.510.50.MDSC.trait3	HLA DR on CD33br HLA DR+ CD14-	0.0972592	19.7909	31	0.0068259	0.0131267	-0.0189019	0.0325537	0.603062	0.0068259	0.0192559	-0.0309149	0.0445667	0.722976	-0.010696	0.0250971	-0.0598854	0.0384934	0.669973	-0.0154153	0.0209477	-0.0564722	0.0256415	0.461794	-0.00478607	0.0289858	-0.0640687	0.0544966	0.869997	0.00348659	0.00644288	-0.00969057	0.0166638	0.592535	64.5563	0.000249906
SCZ	90001633	243	Relative count	Treg	f_Treg_Trait510	Activated Treg %CD4 Treg	0.154421	19.6642	44	-0.00173048	0.0134127	-0.028019	0.024558	0.897344	-0.00173048	0.0146731	-0.0304893	0.0270283	0.906119	0.0149109	0.0276013	-0.0391867	0.0690085	0.589042	0.00319667	0.020779	-0.0375295	0.0439228	0.877735	-0.00034273	0.0282396	-0.0573326	0.0566471	0.990374	-0.000352095	0.00609483	-0.012652	0.0119478	0.954206	51.4611	0.176327
SCZ	90001634	244	Relative count	TBNK	TB_Trait537	HLA DR+ T cell%T cell	0.158426	19.8149	41	-0.00268787	0.0123518	-0.0268969	0.0215211	0.827733	-0.00268787	0.0123518	-0.0268969	0.0215211	0.827733	0.00313796	0.0181072	-0.0323516	0.0386275	0.862417	-0.00391474	0.0201152	-0.0433397	0.0355102	0.845693	-0.00790335	0.0211897	-0.0497258	0.0339191	0.709163	0.00156601	0.00516974	-0.00863757	0.0117696	0.761952	37.2259	0.595828
SCZ	90001635	245	MFI	Myeloid cell	Blue.780.60.MDSC.trait7	CD33 on Im MDSC	0.167539	19.6518	46	-0.00196206	0.0109891	-0.0235002	0.0195761	0.858294	-0.00196206	0.0109891	-0.0235002	0.0195761	0.858294	-0.0032227	0.0169815	-0.0365058	0.0300604	0.849483	-0.00782424	0.0169421	-0.0410302	0.0253817	0.644209	-0.00385359	0.018068	-0.0392663	0.0315591	0.831107	0.000621948	0.00471575	-0.00862076	0.00986466	0.895073	39.4759	0.704332
SCZ	90001636	246	MFI	B cell	Bcells.trait787	IgD on transitional	0.134133	19.5874	40	0.00447845	0.0149361	-0.0247957	0.0337526	0.764298	0.00447845	0.0169738	-0.0287896	0.0377465	0.791899	0.0363772	0.0393843	-0.0408147	0.113569	0.35567	0.0262429	0.022917	-0.0186735	0.0711594	0.252155	-0.0240356	0.0354635	-0.0958277	0.0477565	0.502032	0.00629213	0.00686683	-0.00760905	0.0201933	0.365284	50.3675	0.104977
SCZ	90001637	247	Relative count	B cell	BC_Trait1	IgD+ %B cell	0.164363	19.631	46	0.00641776	0.0140458	-0.0211115	0.033947	0.647731	0.00641776	0.0141047	-0.0212269	0.0340625	0.649103	0.0303215	0.0324654	-0.0333096	0.0939525	0.350324	0.0228833	0.0206524	-0.0175946	0.0633612	0.267851	-0.0136259	0.0322141	-0.0785492	0.0512973	0.67437	0.00452413	0.00652809	-0.00863236	0.0176806	0.491936	45.3783	0.456179
SCZ	90001638	248	Relative count	TBNK	TB_ry_Trait519	DP (CD4+CD8+) %T cell	0.16351	19.5884	47	0.00952793	0.0138657	-0.0176483	0.0367042	0.491983	0.00952793	0.0150351	-0.0199404	0.0389963	0.52627	0.0346479	0.0341485	-0.032282	0.101578	0.310285	0.0308686	0.02063	-0.00956552	0.0713026	0.134577	0.00490373	0.0345675	-0.0647189	0.0745263	0.887824	0.00101337	0.00680393	-0.0126905	0.0147172	0.882267	54.0866	0.193022
SCZ	90001639	249	MFI	B cell	Bcells.trait141	BAFF-R on IgD+ CD38- unsw mem	0.0485897	19.6543	17	0.0294618	0.0203277	-0.0103797	0.0693034	0.147242	0.0294618	0.0230925	-0.0157986	0.0747222	0.202019	0.0496558	0.0299461	-0.0090374	0.108349	0.0972822	0.0434242	0.0288588	-0.013138	0.0999865	0.132398	0.0575887	0.0421407	-0.0322321	0.14741	0.191893	-0.00611059	0.00762055	-0.0223534	0.0101322	0.435156	20.6483	0.192431
SCZ	90001640	250	MFI	Maturation stages of T cell	HVEM1000_150630.trait8	HVEM on CD8br	0.0585742	19.6604	17	-0.00733195	0.0129815	-0.0327752	0.0181113	0.57221	-0.00733195	0.0129815	-0.0327752	0.0181113	0.57221	0.00429885	0.0164689	-0.0279796	0.0365773	0.79407	0.00197536	0.0172764	-0.0318857	0.0358365	0.908969	-0.00661355	0.0168104	-0.0395613	0.0263342	0.694008	-0.000352755	0.00524437	-0.0106315	0.00992602	0.946372	11.2098	0.796352
SCZ	90001641	251	MFI	Monocyte	mono.trait42	CD64 on CD14- CD16-	0.0544824	19.681	19	0.0118766	0.0175961	-0.0226112	0.0463643	0.499705	0.0118766	0.0177105	-0.0228353	0.0465885	0.502478	0.0396183	0.0420484	-0.042795	0.122032	0.346086	0.0238755	0.0259267	-0.0269398	0.0746909	0.357109	-0.00856635	0.0294341	-0.0706668	0.0535341	0.774545	0.00581508	0.00666194	-0.00824039	0.0198706	0.39489	18.2347	0.440292
SCZ	90001642	252	MFI	Myeloid cell	Blue.780.60.MDSC.trait6	CD33 on basophil	0.0988264	19.579	34	-0.0126337	0.0117452	-0.0356539	0.0103865	0.282085	-0.0126337	0.013818	-0.0397164	0.0144491	0.360563	-0.019342	0.0198669	-0.0582803	0.0195964	0.330266	-0.0172585	0.0206579	-0.0577471	0.0232302	0.403468	0.011611	0.0198372	-0.028796	0.0520181	0.56244	-0.00735195	0.00441827	-0.0163517	0.00164776	0.105878	45.6754	0.070001
SCZ	90001643	253	Relative count	B cell	BC_Trait3	IgD- CD38br %B cell	0.0839399	19.6102	26	0.00767322	0.00798889	-0.00798472	0.0233311	0.336811	0.00767322	0.00922033	-0.0103983	0.0257447	0.405293	0.0102536	0.0100476	-0.00943937	0.0299465	0.307492	0.008689	0.0108278	-0.012533	0.029911	0.422278	0.0134865	0.0112439	-0.00971976	0.0366928	0.242061	-0.00455192	0.00500283	-0.0148773	0.00577342	0.37194	33.3012	0.123707
SCZ	90001644	254	Relative count	Maturation stages of T cell	MT_Trait552	TD DN (CD4-CD8-) %DN	0.130855	19.5726	42	0.00220789	0.0120245	-0.0213598	0.0257755	0.854315	0.00220789	0.0151251	-0.0274367	0.0318525	0.883941	0.0297218	0.0345337	-0.0379629	0.0974065	0.389424	0.00909124	0.0189702	-0.0280896	0.0462721	0.631769	0.0475238	0.0271246	-0.00729715	0.102345	0.0874287	-0.0102789	0.00518363	-0.0207554	0.000197604	0.0542685	64.8698	0.0101761
SCZ	90001645	255	Relative count	Treg	Treg_Trait586	CD39+ CD8br %CD8br	0.0720832	19.6228	22	-0.00312837	0.0141038	-0.0307714	0.0245147	0.824462	-0.00312837	0.0149138	-0.032359	0.0261022	0.833853	-0.00204629	0.0264253	-0.0538388	0.0497463	0.938276	0.00176401	0.0204598	-0.0383366	0.0418646	0.931293	0.0022092	0.0220346	-0.0437541	0.0481725	0.921136	-0.00195809	0.00583839	-0.0141368	0.0102206	0.74083	23.4814	0.31886
SCZ	90001646	256	MFI	Myeloid cell	Red.780.60.MDSC.trait10	CD45 on CD33br HLA DR+ CD14-	0.0804928	19.6159	24	-0.00346695	0.00826194	-0.01966	0.0127261	0.674756	-0.00346695	0.0102359	-0.023529	0.0165951	0.734832	-0.00996027	0.00791018	-0.0254639	0.00554339	0.207968	-0.00787113	0.0112238	-0.0298695	0.0141272	0.483124	-0.00780397	0.0128027	-0.0343552	0.0187473	0.548401	0.0034849	0.00601411	-0.00898761	0.0159574	0.56817	35.3035	0.0485151
SCZ	90001647	257	MFI	cDC	Violet.450.50.cDC.trait3	CD11c on monocyte	0.0742519	19.7266	20	0.00354298	0.010716	-0.0174601	0.024546	0.740929	0.00354298	0.0122002	-0.0203689	0.0274549	0.771507	0.00687519	0.0138259	-0.020223	0.0339734	0.618999	0.00177024	0.0154232	-0.0284586	0.0319991	0.908621	0.00822344	0.0159462	-0.0252782	0.0417251	0.61234	-0.00276806	0.00588662	-0.0151354	0.00959926	0.643838	24.6273	0.173181
SCZ	90001648	258	Absolute count	B cell	BC_Trait14	IgD+ CD38- AC	0.325716	19.7023	54	0.010691	0.0100331	-0.00897345	0.0303555	0.286614	0.010691	0.0117421	-0.012323	0.0337051	0.362565	-0.00468397	0.021773	-0.0473583	0.0379903	0.829668	0.00760096	0.0166137	-0.0249613	0.0401632	0.647303	0.00192316	0.0256721	-0.0495916	0.0534379	0.940572	0.00215428	0.00559706	-0.00907704	0.0133856	0.701885	72.5936	0.0381979
SCZ	90001649	259	Absolute count	cDC	DC_Trait524	CD11c+ monocyte AC	0.337352	19.5913	60	0.00682216	0.00902452	-0.0108656	0.0245099	0.449674	0.00682216	0.00997663	-0.0127317	0.026376	0.494093	0.0174375	0.0173147	-0.0164987	0.0513737	0.31389	0.00954843	0.0146205	-0.0191072	0.038204	0.5137	0.020654	0.0210497	-0.0214815	0.0627896	0.330567	-0.00341219	0.00456747	-0.012555	0.00573059	0.458043	72.1061	0.1175
SCZ	90001650	260	Absolute count	Treg	f_Treg_Trait512	CD39+ activated Treg AC	0.344822	19.8428	57	0.00726377	0.00936681	-0.0110949	0.0256224	0.438057	0.00726377	0.0103284	-0.0129795	0.027507	0.48188	0.00356669	0.0178907	-0.0314985	0.0386319	0.841982	0.00888151	0.0157891	-0.0220646	0.0398277	0.57377	-0.00304693	0.0216591	-0.0464528	0.040359	0.888639	0.00250335	0.00461356	-0.00674243	0.0117491	0.589592	68.0878	0.129026
SCZ	90001651	261	MFI	B cell	Bcells.trait442	CD24 on IgD+ CD38br	0.0688072	19.5429	25	-0.00617465	0.0140355	-0.0336838	0.0213345	0.659988	-0.00617465	0.0153186	-0.0361986	0.0238493	0.686889	-0.0146072	0.0194502	-0.0527288	0.0235145	0.45265	-0.0161692	0.0222553	-0.0597887	0.0274504	0.467512	0.00948309	0.0217528	-0.035516	0.0544822	0.666939	-0.00529654	0.00522717	-0.0161098	0.00551669	0.321473	28.5887	0.235993
SCZ	90001652	262	MFI	B cell	Bcells.trait380	CD20 on IgD+ CD38-	0.0579758	19.6675	21	0.00681921	0.0149132	-0.0224101	0.0360486	0.647484	0.00681921	0.0149132	-0.0224101	0.0360486	0.647484	-0.0129884	0.0223388	-0.0567718	0.0307949	0.560952	-0.00637467	0.0212967	-0.0481154	0.0353661	0.764691	-0.00142973	0.0225285	-0.0455848	0.0427253	0.949398	0.0026409	0.00540599	-0.00795464	0.0132364	0.625185	15.6831	0.73608
SCZ	90001653	263	MFI	Monocyte	mono.trait17	CD40 on monocytes	0.0732537	19.7885	25	0.0191861	0.0121078	-0.00454467	0.0429168	0.113055	0.0191861	0.0130579	-0.00640685	0.044779	0.141748	0.00384119	0.0177402	-0.030929	0.0386114	0.828579	0.011599	0.0194558	-0.0265337	0.0497317	0.55106	-0.00523863	0.0169338	-0.0402688	0.0297916	0.759833	0.00922043	0.0044207	7.55142e-05	0.0183653	0.0482871	27.9144	0.263668
SCZ	90001654	264	Absolute count	B cell	BC_Trait28	Naive-mature B cell AC	0.0815713	19.6245	27	-0.0206009	0.0130448	-0.0461683	0.00496653	0.114282	-0.0206009	0.0165108	-0.0529615	0.0117597	0.212133	0.0117152	0.0187319	-0.0249986	0.048429	0.531698	0.0114361	0.0204115	-0.0285698	0.051442	0.57529	0.000146091	0.0243445	-0.0499923	0.0502845	0.99526	-0.00662269	0.00574113	-0.0184468	0.0052014	0.259594	41.6517	0.0266539
SCZ	90001655	265	Relative count	Treg	f_Treg_Trait517	Secreting Treg %CD4	0.0593457	19.586	21	-0.00337907	0.0149096	-0.0326014	0.0258433	0.820706	-0.00337907	0.0168454	-0.0363955	0.0296373	0.841017	-0.0239527	0.0213477	-0.0657935	0.0178881	0.261852	-0.0241279	0.0226976	-0.0686144	0.0203586	0.287775	-0.0129224	0.0252621	-0.0657967	0.0399518	0.614871	0.00337971	0.00656436	-0.0103597	0.0171191	0.612591	25.5305	0.181884
SCZ	90001656	266	Absolute count	Maturation stages of T cell	MT_Trait508	EM CD4+ AC	0.0732537	19.7885	25	-0.0191861	0.0121078	-0.0429168	0.00454467	0.113055	-0.0191861	0.0130579	-0.044779	0.00640685	0.141748	-0.00384119	0.0179584	-0.039039	0.0313566	0.83063	-0.011599	0.0196803	-0.0501717	0.0269737	0.555612	0.00523863	0.0169338	-0.0297916	0.0402688	0.759833	-0.00922043	0.0044207	-0.0183653	-7.55142e-05	0.0482871	27.9144	0.263668
SCZ	90001657	267	MFI	Maturation stages of T cell	Blue.670.LP.MT.trait1	CCR7 on naive CD4+	0.0371108	19.7901	13	0.0241812	0.023692	-0.0222543	0.0706167	0.307421	0.0241812	0.0248291	-0.024483	0.0728454	0.330104	0.000557988	0.0407961	-0.0794009	0.0805169	0.989087	0.0148428	0.035171	-0.0540911	0.0837767	0.673012	-0.0373803	0.0369902	-0.10988	0.0351192	0.312234	0.0163069	0.00752472	0.00155875	0.0310551	0.0312466	13.1796	0.356126
SCZ	90001658	268	Absolute count	B cell	BC_Trait10	IgD+ CD38br AC	1.20853	19.6596	186	-0.00473397	0.00472	-0.013985	0.00451705	0.31588	-0.00473397	0.00561334	-0.0157359	0.00626797	0.399037	-0.00315887	0.0104671	-0.023674	0.0173563	0.762812	-0.004908	0.00803142	-0.0206493	0.0108333	0.541133	-0.00890812	0.0100164	-0.0286698	0.0108536	0.374974	0.00148606	0.00295065	-0.0043354	0.00730752	0.615118	261.656	0.00017704
SCZ	90001659	269	Absolute count	Monocyte	N_MONO_Trait505	CD14- CD16- AC	1.27249	19.6524	194	-0.00432853	0.00489795	-0.0139283	0.00527128	0.376835	-0.00432853	0.00582935	-0.0157538	0.00709678	0.45776	-0.0138639	0.0108877	-0.0352033	0.0074756	0.202893	-0.00787344	0.00823905	-0.0240217	0.00827481	0.339262	-0.0192988	0.0118783	-0.0427276	0.00412999	0.105866	0.00468202	0.00323976	-0.00170806	0.0110721	0.150038	273.381	0.000124288
SCZ	90001660	270	Morphological parameter	TBNK	SSC.TBNK.trait6	SSC-A on HLA DR+ T cell	0.6043	0.00351913	65	0.0109229	0.0069016	-0.00260397	0.0244498	0.113498	0.0109229	0.00863019	-0.00599195	0.0278378	0.205634	0.000668853	0.0468695	-0.0911937	0.0925314	0.988614	3.05704e-05	0.0097914	-0.0191602	0.0192214	0.997509	0.0084036	0.0123773	-0.0163305	0.0331377	0.499655	0.00111267	0.00389143	-0.00666374	0.00888907	0.775871	100.074	0.00264611
SCZ	90001661	271	MFI	Myeloid cell	Violet.510.50.MDSC.trait5	HLA DR on CD33dim HLA DR+ CD11b+	0.0816218	19.6855	27	-0.0134305	0.014715	-0.0422713	0.0154103	0.361394	-0.0134305	0.014715	-0.0422713	0.0154103	0.361394	-0.0110943	0.0316111	-0.073051	0.0508624	0.725617	-0.0126095	0.0221881	-0.0560973	0.0308783	0.569829	-0.0452777	0.0248982	-0.0940772	0.00352185	0.0689856	0.00891221	0.00562053	-0.00210382	0.0199282	0.112818	23.0138	0.632167
SCZ	90001662	272	Relative count	TBNK	TB_Trait550	CD8br NKT %lymphocyte	0.0445723	19.9391	15	0.00133156	0.00543965	-0.00932996	0.0119931	0.806621	0.00133156	0.00678462	-0.011966	0.0146292	0.844405	0.000381242	0.00649462	-0.012348	0.0131105	0.95319	0.0018122	0.008195	-0.0142497	0.0178741	0.824988	0.000204083	0.00761386	-0.0162447	0.0166528	0.979023	0.00230775	0.00611847	-0.0109104	0.0155259	0.712128	21.7789	0.0832723
SCZ	90001663	273	MFI	B cell	Bcells.trait441	CD24 on IgD+ CD38- unsw mem	0.0800641	19.7929	27	-0.0051886	0.0131418	-0.030946	0.0205688	0.692977	-0.0051886	0.0132776	-0.0312123	0.0208351	0.695961	-0.00231392	0.0257263	-0.0527365	0.0481087	0.928332	-0.00245477	0.0187775	-0.039258	0.0343484	0.895989	0.00095313	0.0213425	-0.0430025	0.0449087	0.964734	-0.00207964	0.00559636	-0.0136056	0.00944628	0.713317	26.5404	0.433732
SCZ	90001664	274	MFI	Maturation stages of T cell	Red.780.60.MT.trait3	CD8 on naive CD8br	0.220633	19.6584	52	0.00283252	0.00388904	-0.00478986	0.0104549	0.466409	0.00283252	0.00440851	-0.00580801	0.011473	0.520542	0.00201064	0.00464627	-0.00709588	0.0111172	0.665201	0.00156815	0.00557301	-0.00935475	0.012491	0.778417	0.00402674	0.0049576	-0.0059309	0.0139844	0.420507	-0.00182022	0.00336345	-0.00857591	0.00493546	0.590789	65.5345	0.0828628
SCZ	90001665	275	MFI	Treg	Blue.780.60.CD25.trait10	CD25 on CD39+ CD4 Treg	0.14205	19.5913	34	-0.000394533	0.00645652	-0.0130491	0.01226	0.951275	-0.000394533	0.00850719	-0.0170683	0.0162793	0.96301	-0.0028899	0.00707175	-0.0167503	0.0109705	0.682793	0.000196228	0.00997738	-0.0193591	0.0197515	0.984309	-0.00300802	0.0101027	-0.0235866	0.0175706	0.767824	0.00249206	0.00504531	-0.00778491	0.012769	0.624726	57.2913	0.0054599
SCZ	90001666	276	MFI	Treg	Red.660.20.Treg.trait2	CD39 on CD39+ activated Treg	0.196383	19.6085	50	0.00209758	0.00382937	-0.00540785	0.00960301	0.583856	0.00209758	0.00477623	-0.00726367	0.0114588	0.660538	0.000932739	0.00482298	-0.00852014	0.0103856	0.84665	0.00189008	0.00540441	-0.00870238	0.0124825	0.726543	0.0027708	0.00540658	-0.00809986	0.0136415	0.610661	-0.00113013	0.00410515	-0.00938408	0.00712383	0.784271	76.2276	0.00763873
SCZ	90001667	277	MFI	Treg	Red.780.60.Treg.trait15	CD4 on CD39+ CD4+	0.11117	19.6384	29	-0.00118142	0.00436458	-0.00973584	0.007373	0.786635	-0.00118142	0.00530189	-0.0115729	0.00921009	0.823668	-0.000157096	0.00448531	-0.00894815	0.00863395	0.97206	0.00135492	0.00629604	-0.0109851	0.0136949	0.82961	0.00190164	0.00602049	-0.0104514	0.0142547	0.754537	-0.00635945	0.00593674	-0.0185406	0.00582172	0.29356	41.3175	0.0502093
SCZ	90001668	278	MFI	B cell	Bcells.trait570	CD27 on memory B cell	0.113635	19.5846	32	0.0075688	0.00608551	-0.00435858	0.0194962	0.213595	0.0075688	0.00689642	-0.00594794	0.0210855	0.272424	0.00400544	0.00738426	-0.0104674	0.0184783	0.587522	0.00279315	0.009331	-0.0154953	0.0210816	0.76468	0.00642351	0.00811489	-0.0101493	0.0229963	0.434826	0.00120156	0.00430433	-0.00758905	0.00999216	0.782045	39.8121	0.133332
SCZ	90001669	279	Absolute count	Treg	Treg_Trait593	CD28- CD25++ CD8br AC	0.154668	19.7174	44	-0.000731251	0.0023484	-0.00533403	0.00387152	0.75551	-0.000731251	0.00256197	-0.00575262	0.00429012	0.775318	-0.00104849	0.00310146	-0.00712723	0.00503026	0.735316	-0.00255573	0.0034868	-0.00938974	0.00427827	0.463574	-0.00156009	0.00287995	-0.00737206	0.00425189	0.590883	0.00293531	0.00453599	-0.00621869	0.0120893	0.521078	51.1767	0.183472
SCZ	90001670	280	Absolute count	Myeloid cell	MDSC_Trait1	HSC AC	1.04422	19.6251	166	-0.00226154	0.00516731	-0.0123893	0.0078662	0.661631	-0.00226154	0.00580842	-0.0136458	0.00912276	0.697014	-0.0111952	0.0146772	-0.039962	0.0175717	0.445609	-0.00328024	0.00850318	-0.0199462	0.0133857	0.69967	-0.00821626	0.0117639	-0.0314445	0.015012	0.485898	0.00187689	0.00322232	-0.00448569	0.00823947	0.561054	208.483	0.0123282
SCZ	90001671	281	MFI	Treg	Red.780.60.Treg.trait5	CD4 on activated Treg	1.03289	19.5753	164	0.00233252	0.00507581	-0.00761589	0.0122809	0.645849	0.00233252	0.00608716	-0.00959811	0.0142631	0.701582	-0.00772887	0.0135612	-0.0343084	0.0188507	0.568729	-0.00313359	0.00862521	-0.0200387	0.0137715	0.716376	-0.00398521	0.0115893	-0.0268708	0.0189004	0.73139	0.00208685	0.00325532	-0.00434148	0.00851518	0.522391	234.426	0.000209612
SCZ	90001672	282	Morphological parameter	cDC	SSC.cDC.trait3	SSC-A on plasmacytoid DC	1.04092	19.5689	169	-0.00485426	0.00484283	-0.014346	0.00463752	0.31617	-0.00485426	0.00569056	-0.0160076	0.00629903	0.393638	-0.00856609	0.0105472	-0.0292381	0.012106	0.416693	-0.00718854	0.0079405	-0.0227516	0.00837454	0.365306	-0.0123846	0.0107748	-0.0336571	0.00888781	0.252033	0.0025686	0.00311975	-0.00359063	0.00872784	0.411491	231.964	0.000788592
SCZ	90001673	283	MFI	B cell	Bcells.trait389	CD20 on IgD- CD27-	0.0328224	19.9646	12	-0.0120268	0.0183946	-0.0480795	0.0240259	0.513225	-0.0120268	0.0183946	-0.0480795	0.0240259	0.513225	0.0163688	0.027007	-0.036564	0.0693015	0.544453	0.00509803	0.0252783	-0.0444464	0.0546425	0.84017	0.0103471	0.0261248	-0.0458165	0.0665107	0.692057	-0.0076909	0.00637684	-0.0214	0.00601816	0.239759	10.7639	0.463246
SCZ	90001674	284	Absolute count	Myeloid cell	MDSC_Trait25	CD33dim HLA DR+ CD11b+ AC	0.0298435	19.7773	11	0.000266202	0.0176874	-0.0344005	0.0349329	0.987992	0.000266202	0.022585	-0.0439997	0.0445321	0.990596	0.0103082	0.0199384	-0.0287704	0.0493867	0.605155	0.011886	0.0237536	-0.0346702	0.0584422	0.616802	0.00735327	0.0324837	-0.0661299	0.0808364	0.825972	-0.00279945	0.00878615	-0.0226751	0.0170762	0.757284	16.3047	0.091236
SCZ	90001675	285	Relative count	Myeloid cell	MDSC_Trait11	Im MDSC %CD33dim HLA DR- CD66b-	0.0670821	19.5715	25	-0.000547959	0.0110591	-0.0222235	0.0211276	0.960483	-0.000547959	0.0110591	-0.0222235	0.0211276	0.960483	0.000249275	0.0131502	-0.0255246	0.0260232	0.984876	-0.00472254	0.0163237	-0.0367165	0.0272714	0.772348	0.00234426	0.014138	-0.0269025	0.031591	0.869754	-0.00136067	0.00414083	-0.00992663	0.00720528	0.745431	23.1289	0.512197
SCZ	90001676	286	Relative count	Treg	Treg_Trait707	CD45RA+ CD28- CD8br %CD8br	0.0629152	19.5991	23	-0.00204961	0.0197204	-0.0407009	0.0366017	0.917222	-0.00204961	0.0212889	-0.043775	0.0396758	0.923301	0.0285506	0.0435985	-0.0569009	0.114002	0.512562	0.0216815	0.029203	-0.0355553	0.0789183	0.457819	0.0565043	0.0395328	-0.0257086	0.138717	0.167625	-0.0121404	0.00702259	-0.0267447	0.00246383	0.0985262	25.6387	0.267517
SCZ	90001677	287	Relative count	Treg	f_Treg_Trait501	CD4 Treg %CD4	0.054473	19.6136	20	0.0127462	0.0212372	-0.028878	0.0543703	0.548386	0.0127462	0.0212372	-0.028878	0.0543703	0.548386	0.0238237	0.0377913	-0.0502459	0.0978934	0.528431	0.0268962	0.0302427	-0.0323785	0.0861708	0.373818	0.0295065	0.0422968	-0.0533936	0.112407	0.485423	-0.00316281	0.00690268	-0.0166918	0.0103662	0.646809	15.8646	0.666295
SCZ	90001678	288	Absolute count	Monocyte	N_MONO_Trait507	CD14+ CD16- monocyte AC	0.0553574	19.69	20	0.000571651	0.010668	-0.0203372	0.0214805	0.957265	0.000571651	0.010668	-0.0203372	0.0214805	0.957265	-0.000684615	0.0123473	-0.0248848	0.0235156	0.955783	-0.00484889	0.015155	-0.0345522	0.0248544	0.749004	-0.00222688	0.0131381	-0.0279771	0.0235234	0.865405	0.00215435	0.00590326	-0.00941581	0.0137245	0.715154	14.4744	0.755364
SCZ	90001679	289	MFI	Treg	Violet.510.50.Treg.trait3	CD8 on CD28+ CD45RA+ CD8br	0.0422816	19.588	15	0.00662441	0.017165	-0.0270184	0.0402672	0.699552	0.00662441	0.0223132	-0.0371086	0.0503574	0.766556	0.0334811	0.0300177	-0.0253525	0.0923148	0.264688	0.0299663	0.0248009	-0.0186425	0.0785751	0.226941	0.00598971	0.0366536	-0.0731957	0.0851751	0.872706	0.000218014	0.00975986	-0.0208669	0.0213029	0.982518	23.6572	0.0503811
SCZ	90001680	290	MFI	TBNK	Blue.670.LP.TBNK.trait12	CD45 on HLA DR+ NK	0.0550727	19.7994	19	0.0147428	0.0164004	-0.0174015	0.046887	0.368692	0.0147428	0.0176771	-0.0199037	0.0493892	0.404279	0.0244388	0.0296655	-0.0337046	0.0825822	0.410047	0.0251371	0.0238132	-0.0215358	0.07181	0.291152	0.0293731	0.0317315	-0.0375746	0.0963207	0.36757	-0.00370166	0.0066076	-0.0176425	0.0102392	0.582642	20.9114	0.283904
SCZ	90001681	291	MFI	Treg	Red.660.20.Treg.trait6	CD39 on granulocyte	0.0760686	19.6371	26	-0.0157176	0.0156607	-0.046412	0.0149767	0.315553	-0.0157176	0.0199304	-0.0547804	0.0233451	0.430329	-0.00721457	0.0317623	-0.0694676	0.0550384	0.820313	-0.0261827	0.0240119	-0.0732451	0.0208797	0.275535	0.0537678	0.0392213	-0.0271809	0.134717	0.183096	-0.0167043	0.00827413	-0.0337813	0.000372623	0.0548073	40.4902	0.0259542
SCZ	90001682	292	MFI	B cell	Bcells.trait449	CD24 on unsw mem	0.029674	19.6533	11	0.0226013	0.0246954	-0.0258008	0.0710034	0.360085	0.0226013	0.0246954	-0.0258008	0.0710034	0.360085	0.0139882	0.0390189	-0.0624875	0.0904639	0.719971	0.0163799	0.032946	-0.048193	0.0809529	0.619065	0.0177454	0.0491	-0.084712	0.120203	0.71779	0.00116656	0.010195	-0.0201075	0.0224406	0.908901	7.6712	0.660918
SCZ	90001683	293	Relative count	B cell	BC_Trait23	PB/PC %B cell	0.0368551	19.8162	13	-0.0109734	0.017389	-0.0450551	0.0231084	0.528006	-0.0109734	0.0220343	-0.0541597	0.032213	0.618474	-0.0285271	0.0274927	-0.0824118	0.0253577	0.299446	-0.0224106	0.0278549	-0.0770052	0.0321839	0.42108	-0.0368803	0.0269054	-0.0960987	0.022338	0.197776	0.0109815	0.00718212	-0.00482627	0.0267892	0.154497	19.2677	0.0822693
SCZ	90001684	294	MFI	cDC	Red.660.20.cDC.trait3	CCR2 on plasmacytoid DC	0.0403149	19.7854	15	-0.00969889	0.0211137	-0.051081	0.0316832	0.645972	-0.00969889	0.0257804	-0.0602276	0.0408298	0.70676	0.0413447	0.0565057	-0.0694044	0.152094	0.464357	-0.000584742	0.0317087	-0.0627326	0.0615631	0.985287	0.0170135	0.055761	-0.103451	0.137478	0.76511	-0.00566406	0.0104083	-0.0281497	0.0168216	0.595522	20.8728	0.104938
SCZ	90001685	295	MFI	Myeloid cell	Blue.780.60.MDSC.trait10	CD33 on CD33br HLA DR+ CD14dim	0.0460255	19.6312	16	0.0400036	0.0228956	-0.00487099	0.0848782	0.0805998	0.0400036	0.0293941	-0.0176077	0.0976149	0.173532	0.101493	0.07212	-0.0398594	0.242846	0.159344	0.053526	0.034983	-0.0150394	0.122091	0.126002	0.0295327	0.0661455	-0.112335	0.171401	0.662078	0.00234567	0.0131611	-0.0258821	0.0305734	0.861097	24.7232	0.0537863
SCZ	90001686	296	Absolute count	B cell	BC_Trait8	IgD- CD38- AC	0.0538301	19.6811	18	0.0355829	0.0222879	-0.00810054	0.0792664	0.110374	0.0355829	0.0226897	-0.00888806	0.0800539	0.116825	0.112126	0.048028	0.0179928	0.206259	0.0195645	0.0331458	0.0341243	-0.0337367	0.100028	0.331387	-0.00622355	0.0461649	-0.104089	0.0916417	0.894442	0.00844048	0.00812302	-0.00877955	0.0256605	0.314215	17.6185	0.413283
SCZ	90001687	297	Absolute count	Treg	f_Treg_Trait539	CD25hi CD45RA- CD4 not Treg AC	0.038632	20.129	13	0.0835944	0.0259181	0.0327959	0.134393	0.00125827	0.0835944	0.0306957	0.023432	0.143757	0.0064628	0.119762	0.0436155	0.0342769	0.205247	0.00603543	0.117455	0.0362647	0.0463771	0.188532	0.00120028	0.117886	0.0773624	-0.0523871	0.28816	0.155773	-0.00639733	0.0131633	-0.0353695	0.0225749	0.636505	16.8318	0.156036
SCZ	90001688	298	MFI	Myeloid cell	Blue.780.60.MDSC.trait3	CD33 on Mo MDSC	0.200861	19.5916	66	0.000843406	0.00284851	-0.00473956	0.00642637	0.767163	0.000843406	0.00332939	-0.00568208	0.00736889	0.80002	0.00119124	0.00481519	-0.00824636	0.0106288	0.804605	0.00247579	0.00470715	-0.00675006	0.0117016	0.598913	0.000664253	0.00387091	-0.00706877	0.00839728	0.864292	0.000385081	0.00414982	-0.00790514	0.00867531	0.926357	88.7991	0.0266168
SCZ	90001689	299	MFI	cDC	Red.660.20.cDC.trait5	CCR2 on monocyte	0.0981512	19.5827	34	-0.00548135	0.00566621	-0.0165869	0.00562421	0.333356	-0.00548135	0.00566621	-0.0165869	0.00562421	0.333356	-0.00623163	0.00746679	-0.0208663	0.008403	0.403954	-0.00755912	0.00811388	-0.023462	0.00834379	0.351529	-0.00353439	0.00648439	-0.0162436	0.00917478	0.585711	-0.00278097	0.00450364	-0.0116079	0.006046	0.536909	28.3848	0.696305
SCZ	90001690	300	MFI	B cell	Bcells.trait504	CD25 on IgD- CD38dim	0.0883086	19.8862	31	-0.00439601	0.00596673	-0.0160906	0.00729857	0.461272	-0.00439601	0.00692624	-0.0179712	0.00917917	0.525631	-0.00409027	0.00879569	-0.0213295	0.013149	0.641909	-0.00941751	0.00928501	-0.0276158	0.00878077	0.310454	-0.000653572	0.00745862	-0.0159082	0.014601	0.930776	-0.00509778	0.0040023	-0.0132834	0.00308784	0.21288	40.4244	0.0969028
SCZ	90001691	301	Absolute count	Treg	f_Treg_Trait503	Resting Treg AC	0.105839	19.6721	27	0.0020301	0.00569507	-0.00913202	0.0131922	0.721491	0.0020301	0.00569507	-0.00913202	0.0131922	0.721491	0.0014155	0.00705208	-0.0124063	0.0152373	0.840917	-0.00339036	0.00827468	-0.0196084	0.0128277	0.682006	0.00344119	0.00638442	-0.00942866	0.016311	0.589888	-0.00195296	0.00399378	-0.0100037	0.00609779	0.624842	24.189	0.565157
SCZ	90001692	302	MFI	B cell	Bcells.trait566	CD27 on IgD- CD38br	0.111606	19.5902	30	0.0106564	0.00535287	0.000164926	0.0211478	0.0465057	0.0106564	0.00535287	0.000164926	0.0211478	0.0465057	0.00795404	0.00627107	-0.00433704	0.0202451	0.204666	0.00829235	0.00760373	-0.00661069	0.0231954	0.275465	0.0101908	0.00607906	-0.00172392	0.0221056	0.0936637	0.000655718	0.00405838	-0.00729856	0.00860999	0.871643	23.2238	0.766204
SCZ	90001693	303	Relative count	Maturation stages of T cell	MT_Trait523	CM CD8br %CD8br	0.0923049	19.5815	27	0.00267949	0.00868991	-0.0143524	0.0197114	0.75782	0.00267949	0.0113793	-0.0196236	0.0249826	0.813844	0.00698088	0.00838937	-0.00946198	0.0234237	0.405347	0.00655588	0.0124924	-0.0179287	0.0310405	0.599729	-0.000437551	0.013615	-0.0284783	0.0276032	0.974618	0.00220202	0.0050798	-0.00826003	0.0126641	0.668379	44.5837	0.0130707
SCZ	90001694	304	Relative count	Monocyte	N_MONO_Trait517	CD16+ monocyte %monocyte	0.0719595	19.7834	24	0.0177546	0.0125752	-0.00689233	0.0424015	0.157987	0.0177546	0.0168243	-0.0152204	0.0507296	0.291291	0.0132375	0.0196536	-0.0252828	0.0517578	0.500603	0.0147835	0.0202584	-0.0249221	0.0544892	0.465544	0.00504881	0.0238379	-0.044388	0.0544856	0.834215	0.00495447	0.00652359	-0.00857461	0.0184836	0.455632	41.1693	0.0113254
SCZ	90001695	305	Relative count	Maturation stages of T cell	MT_Trait560	Naive CD4+ %T cell	2.08267	19.5865	542	-1.43996e-05	3.12171e-06	-2.05181e-05	-8.28116e-06	3.97423e-06	-1.43996e-05	3.3113e-06	-2.08896e-05	-7.90958e-06	1.36992e-05	-1.59972e-05	5.76069e-06	-2.72879e-05	-4.70645e-06	0.00548702	-1.408e-05	4.77646e-06	-2.34417e-05	-4.71832e-06	0.00320053	-1.48572e-05	3.91455e-06	-2.25468e-05	-7.16759e-06	0.000164108	0.000444449	0.00202337	-0.00353019	0.00441909	0.826221	608.707	0.0228415
SCZ	90001696	306	MFI	Monocyte	mono.trait53	HLA DR on CD14- CD16-	0.219899	19.5623	64	-0.000303407	7.11498e-05	-0.000442858	-0.000163956	2.00491e-05	-0.000303407	7.64346e-05	-0.000453216	-0.000153598	7.20239e-05	-0.000295686	9.18286e-05	-0.000475666	-0.000115705	0.00128202	-0.000337086	0.000105342	-0.000543553	-0.00013062	0.00137465	-0.00028465	8.35842e-05	-0.000451733	-0.000117568	0.00116337	-0.00179831	0.003152	-0.00809906	0.00450244	0.570381	72.7066	0.188716
SCZ	90001697	307	Absolute count	Myeloid cell	MDSC_Trait27	CD33dim HLA DR+ CD11b- AC	0.839051	19.567	241	-0.000460078	9.02105e-05	-0.000636887	-0.000283268	3.39574e-07	-0.000460078	9.29367e-05	-0.00064223	-0.000277925	7.40455e-07	-0.000462404	0.000152214	-0.000760738	-0.000164071	0.00238265	-0.000576151	0.000134925	-0.000840598	-0.000311704	1.95324e-05	-0.000474687	0.000116532	-0.000704247	-0.000245127	6.30394e-05	0.000575889	0.00276157	-0.00486424	0.00601602	0.834988	254.725	0.245378
SCZ	90001698	308	MFI	TBNK	Blue.670.LP.TBNK.trait8	CD45 on HLA DR+ CD4+	6.29447	19.5695	1235	-2.35213e-06	3.09793e-06	-8.42395e-06	3.7197e-06	0.447698	-2.35213e-06	3.36897e-06	-8.95519e-06	4.25094e-06	0.485069	-3.39825e-07	8.2222e-06	-1.6455e-05	1.57754e-05	0.967033	-1.19655e-05	5.8763e-06	-2.34829e-05	-4.48183e-07	0.0417269	-2.15648e-07	4.20323e-06	-8.46192e-06	8.03062e-06	0.959091	-0.00126144	0.00148368	-0.00417226	0.00164938	0.395374	1459.38	8.54551e-06
SCZ	90001699	309	Relative count	B cell	BC_Trait56	Sw mem %lymphocyte	0.109613	19.6593	36	-0.000220339	0.000148731	-0.000511846	7.11686e-05	0.138484	-0.000220339	0.000150864	-0.000516026	7.53485e-05	0.144148	-0.000229433	0.000168438	-0.000559566	0.000100699	0.17316	-0.000246989	0.000192817	-0.000624904	0.000130925	0.200211	-0.000245589	0.000157656	-0.000565984	7.48055e-05	0.128551	0.00227652	0.00369982	-0.00524243	0.00979546	0.542451	36.0109	0.42102
SCZ	90001700	310	MFI	B cell	Bcells.trait571	CD27 on unsw mem	0.87991	19.5774	245	-0.000164652	0.00014304	-0.000445005	0.000115701	0.249694	-0.000164652	0.00014591	-0.00045063	0.000121326	0.25913	-8.73823e-05	0.000225879	-0.000530098	0.000355333	0.698864	-0.000432596	0.000260231	-0.00094264	7.74477e-05	0.0964421	-0.000300631	0.000184061	-0.000663189	6.19279e-05	0.103696	0.00385043	0.00318219	-0.00241776	0.0101186	0.227457	253.89	0.318507
SCZ	90001701	311	Relative count	Maturation stages of T cell	MT_Trait507	Naive CD4+ %CD4+	0.0812593	19.6953	21	-0.032898	0.0189801	-0.0700984	0.00430237	0.0830448	-0.032898	0.0259773	-0.0838125	0.0180165	0.205365	0.0106206	0.0290512	-0.0463186	0.0675599	0.714676	0.00250371	0.0298538	-0.0560086	0.061016	0.933163	-0.0104152	0.0453627	-0.10536	0.0845299	0.820857	-0.00635735	0.0104319	-0.0281916	0.0154769	0.549469	37.4644	0.010288
SCZ	90001702	312	MFI	Myeloid cell	Red.780.60.MDSC.trait4	CD45 on Mo MDSC	1.53009	19.887	191	-0.00220052	0.00461164	-0.0112392	0.00683814	0.633244	-0.00220052	0.0061886	-0.0143299	0.00992891	0.722158	0.0237698	0.0129662	-0.00164339	0.049183	0.06677	0.00582117	0.00816376	-0.0101795	0.0218219	0.475815	0.0116854	0.0106343	-0.00929187	0.0326627	0.273238	-0.00465152	0.00290303	-0.010378	0.00107499	0.11076	342.158	8.41836e-11
SCZ	90001703	313	MFI	Maturation stages of T cell	HVEM1000_150630.trait1	HVEM on T cell	1.45733	19.6214	179	-0.00738031	0.00470854	-0.0166089	0.00184826	0.117014	-0.00738031	0.00645334	-0.0200286	0.00526799	0.252772	0.0261199	0.0142289	-0.00176827	0.0540082	0.0664034	-0.00205273	0.00853149	-0.0187741	0.0146687	0.80986	0.00270442	0.0110921	-0.0191855	0.0245943	0.807658	-0.00346247	0.00309858	-0.00957739	0.00265244	0.265322	334.361	1.21681e-11
SCZ	90001704	314	MFI	Treg	Blue.585.42.Treg.trait7	CD28 on resting Treg	1.40238	19.5925	172	-0.00902311	0.0048585	-0.0185456	0.000499367	0.0632853	-0.00902311	0.00677623	-0.0223043	0.00425806	0.182997	0.0284588	0.0169254	-0.00471434	0.061632	0.0926798	-0.00305039	0.00894246	-0.0205773	0.0144765	0.733018	0.00623793	0.0114001	-0.016266	0.0287419	0.584971	-0.00516241	0.00310975	-0.0113011	0.000976293	0.0987435	332.636	1.80651e-12
SCZ	90001705	315	MFI	Myeloid cell	Violet.450.50.MDSC.trait6	CD11b on basophil	1.43839	19.6583	187	-0.00792973	0.00480154	-0.0173406	0.00148112	0.0986372	-0.00792973	0.0065184	-0.0207056	0.0048461	0.223789	0.0245419	0.0113789	0.00223959	0.0468442	0.0310226	-0.00203084	0.00867567	-0.0190348	0.0149732	0.81492	0.00448401	0.0109235	-0.0170666	0.0260346	0.681919	-0.00411608	0.00291068	-0.00985848	0.00162632	0.159005	342.794	2.11331e-11
SCZ	90001706	316	MFI	B cell	Bcells.trait331	CD19 on sw mem	0.569914	19.8089	102	-0.00778448	0.00572911	-0.0190133	0.00344437	0.174223	-0.00778448	0.0077114	-0.0228986	0.00732959	0.312746	0.00320132	0.0221637	-0.0402387	0.0466413	0.885153	-0.0040443	0.0095192	-0.0227016	0.014613	0.67094	0.0044152	0.015017	-0.0253781	0.0342085	0.769357	-0.00432418	0.00456654	-0.0133841	0.0047357	0.345958	182.984	1.11866e-06
SCZ	90001707	317	Morphological parameter	TBNK	FSC.TBNK.trait2	FSC-A on lymphocyte	0.702475	19.7153	105	-0.00132731	0.00501201	-0.0111507	0.00849606	0.791144	-0.00132731	0.00713214	-0.015306	0.0126514	0.852364	0.0188912	0.0121577	-0.00493747	0.0427199	0.120221	0.005002	0.00883967	-0.0123234	0.0223274	0.57149	0.00313251	0.01247	-0.0215988	0.0278638	0.802157	-0.00193993	0.00444093	-0.0107475	0.00686761	0.66315	210.595	3.18562e-09
SCZ	90001708	318	MFI	Monocyte	mono.trait14	CD14 on CD14+ CD16+ monocyte	1.30868	19.5746	164	-0.0021556	0.0049458	-0.0118492	0.00753799	0.66295	-0.0021556	0.00678514	-0.0154542	0.011143	0.750717	0.0301862	0.0101801	0.0102335	0.0501389	0.00302478	-0.00153183	0.00896806	-0.0191089	0.0160452	0.864373	0.00232708	0.0116625	-0.020703	0.0253572	0.842094	-0.00148686	0.00314239	-0.00769219	0.00471848	0.636736	306.783	7.05519e-11
SCZ	90001709	319	MFI	B cell	Bcells.trait401	CD20 on transitional	1.44714	19.6579	181	-0.00688569	0.00451047	-0.015726	0.00195467	0.12686	-0.00688569	0.00611864	-0.018878	0.00510664	0.260436	0.00924174	0.0101879	-0.0107262	0.0292097	0.364339	-0.0073332	0.00872317	-0.0244303	0.00976389	0.400539	0.00511575	0.00968601	-0.0139977	0.0242292	0.598043	-0.00438305	0.00274998	-0.00980959	0.0010435	0.112734	331.238	4.834e-11
SCZ	90001710	320	MFI	Treg	Blue.585.42.Treg.trait3	CD28 on CD28+ CD45RA+ CD8br	1.33237	19.6044	167	-0.00224845	0.00502625	-0.0120997	0.00760281	0.654628	-0.00224845	0.00689194	-0.0157564	0.0112595	0.74424	0.0215923	0.0105689	0.000877692	0.0423069	0.0410516	0.00116345	0.00908225	-0.0166374	0.0189643	0.898068	0.00800476	0.0118568	-0.0154059	0.0314154	0.500545	-0.00336091	0.00316317	-0.00960643	0.00288461	0.289556	312.107	5.19806e-11
SCZ	90001711	321	Absolute count	Treg	Treg_Trait506	CD28- DN (CD4-CD8-) AC	1.32545	19.5803	168	-0.00345765	0.00493969	-0.0131393	0.00622396	0.483944	-0.00345765	0.00663322	-0.0164585	0.00954322	0.602184	0.0148792	0.010587	-0.00587086	0.0356293	0.159894	-0.00206417	0.00911839	-0.0199359	0.0158075	0.82091	3.84808e-05	0.0111135	-0.0219036	0.0219806	0.997241	-0.00119061	0.00303236	-0.00717757	0.00479636	0.695094	301.138	9.40815e-10
SCZ	90001712	322	Relative count	Treg	Treg_Trait591	CD28- CD25++ CD8br %T cell	1.53386	19.5859	189	-0.00666585	0.00460672	-0.0156949	0.00236315	0.147901	-0.00666585	0.00598566	-0.0183975	0.00506583	0.265435	0.0235773	0.0141582	-0.00417227	0.0513269	0.0958579	-0.00187365	0.00796568	-0.0174861	0.0137388	0.814041	0.00645138	0.0103815	-0.0140285	0.0269313	0.535074	-0.00451401	0.00292426	-0.0102828	0.00125477	0.124366	317.394	1.1035e-08
SCZ	90001713	323	MFI	cDC	Red.780.60.cDC.trait3	CD80 on plasmacytoid DC	0.0939132	19.7241	25	-0.0140698	0.0180667	-0.0494799	0.0213403	0.436117	-0.0140698	0.0255572	-0.0641609	0.0360213	0.581962	-0.0316691	0.0569112	-0.143213	0.0798748	0.577893	-0.015987	0.0292457	-0.0733074	0.0413335	0.584624	-0.0123102	0.0546367	-0.125335	0.100714	0.823727	-0.000359979	0.00981942	-0.020673	0.019953	0.971073	48.0262	0.00250534
SCZ	90001714	324	Relative count	TBNK	TB_Trait517	CD8br %leukocyte	1.44122	19.6811	181	-0.00915872	0.00476178	-0.0184916	0.000174201	0.0544322	-0.00915872	0.00642806	-0.0217575	0.00344004	0.154214	0.0249556	0.0133453	-0.00120059	0.0511119	0.0614838	-0.00199896	0.00848925	-0.0186376	0.0146397	0.813845	0.00511636	0.0110239	-0.0166371	0.0268698	0.643129	-0.00480167	0.00301896	-0.010759	0.00115567	0.113486	328.015	1.02556e-10
SCZ	90001715	325	Relative count	Treg	f_Treg_Trait520	CD39+ secreting Treg %CD4 Treg	1.49253	19.5748	186	-0.00611888	0.00469595	-0.0153228	0.00308502	0.192571	-0.00611888	0.00629195	-0.0184509	0.00621311	0.330805	0.0216039	0.0127801	-0.00344462	0.0466525	0.090945	-0.00131538	0.0083887	-0.0177569	0.0151262	0.875399	0.00565356	0.0108789	-0.01581	0.0271171	0.603912	-0.00393385	0.00296863	-0.00979077	0.00192308	0.186768	332.12	1.83703e-10
SCZ	90001716	326	MFI	B cell	Bcells.trait503	CD25 on IgD- CD38br	1.39477	19.6449	178	-0.00841505	0.00487561	-0.0179711	0.00114097	0.0843567	-0.00841505	0.00659939	-0.0213496	0.00451952	0.202265	0.0298377	0.0127059	0.00493453	0.0547409	0.0188579	-0.00220244	0.00903237	-0.0199056	0.0155007	0.807356	0.00593646	0.0112478	-0.0162615	0.0281345	0.598312	-0.00474431	0.00301754	-0.0106995	0.00121091	0.11769	324.282	9.63218e-11
SCZ	90001717	327	MFI	B cell	Bcells.trait492	CD25 on IgD+ CD38-	1.49236	19.6019	187	-0.00292274	0.00464317	-0.0120232	0.00617771	0.529041	-0.00292274	0.00636007	-0.0153882	0.00954276	0.645842	0.024282	0.0116455	0.0014572	0.0471068	0.0370608	0.0011631	0.00851951	-0.0155348	0.017861	0.891409	0.0043332	0.0106359	-0.0166501	0.0253165	0.684177	-0.00252293	0.0029629	-0.00836834	0.00332249	0.395589	348.984	4.86883e-12
SCZ	90001718	328	Morphological parameter	TBNK	SSC.TBNK.trait10	SSC-A on B cell	1.4917	19.5619	185	-0.0039354	0.00463233	-0.0130146	0.00514381	0.395575	-0.0039354	0.00607528	-0.0158427	0.00797193	0.517132	0.0259825	0.0134364	-0.000352391	0.0523174	0.0531454	0.00137497	0.00815316	-0.0146049	0.0173549	0.866077	0.00888475	0.0104268	-0.0116875	0.029457	0.395269	-0.00445656	0.00295099	-0.0102789	0.00136578	0.132719	316.483	4.43897e-09
SCZ	90001719	329	MFI	B cell	Bcells.trait392	CD20 on IgD- CD38dim	1.44309	19.5586	183	-0.00819961	0.00478466	-0.0175774	0.00117814	0.0865782	-0.00819961	0.0066019	-0.0211391	0.00473988	0.214234	0.0296053	0.010092	0.00982538	0.0493853	0.00335115	-0.00157573	0.00866039	-0.0185498	0.0153983	0.855625	0.0106404	0.0111578	-0.0113757	0.0326565	0.341544	-0.00620524	0.00297703	-0.0120794	-0.000331086	0.0385303	346.504	2.39697e-12
SCZ	90001720	330	Absolute count	cDC	f_DC_Trait504	Plasmacytoid DC AC	1.14213	19.6895	147	-0.00584532	0.00519575	-0.0160288	0.00433815	0.26058	-0.00584532	0.00714524	-0.0198497	0.00815908	0.413316	0.0202123	0.016031	-0.0112078	0.0516325	0.20737	-0.00575036	0.00960547	-0.0245767	0.013076	0.549403	0.00107345	0.0118729	-0.0223929	0.0245398	0.928085	-0.00235795	0.00322865	-0.00873924	0.00402333	0.466371	276.115	4.4991e-10
SCZ	90001721	331	MFI	TBNK	Blue.670.LP.TBNK.trait13	CD45 on granulocyte	0.039355	19.6857	14	0.0201318	0.0175696	-0.0143041	0.0545676	0.251867	0.0201318	0.0194612	-0.0180114	0.0582749	0.300922	0.0433306	0.0256159	-0.00687558	0.0935368	0.0907313	0.0444567	0.0276231	-0.00968368	0.098597	0.107529	0.0321717	0.0260029	-0.0244838	0.0888273	0.239664	-0.00504508	0.00704501	-0.0203948	0.0103047	0.487619	15.9498	0.25185
SCZ	90001722	332	MFI	Treg	Blue.530.30.Treg.trait17	CD3 on CD45RA+ CD4+	0.0650208	19.7676	23	-0.00913449	0.0140055	-0.0365848	0.0183159	0.514269	-0.00913449	0.0140055	-0.0365848	0.0183159	0.514269	-0.0201388	0.0230201	-0.0652573	0.0249797	0.381664	-0.0128657	0.0204618	-0.0529701	0.0272388	0.529503	-0.0111247	0.0203886	-0.0517028	0.0294534	0.585316	0.000704446	0.00524442	-0.0097332	0.0111421	0.893147	19.2518	0.629731
SCZ	90001723	333	Absolute count	TBNK	TB_Trait509	T cell AC	0.0955515	19.6883	32	0.0149598	0.0118229	-0.00821268	0.0381322	0.205756	0.0149598	0.0127313	-0.00999312	0.0399126	0.239979	0.0370562	0.0176514	0.00246013	0.0716523	0.0357872	0.0337754	0.0192924	-0.00403695	0.0715878	0.0799954	0.0306326	0.0184775	-0.00710359	0.0683688	0.107774	-0.00542294	0.0046573	-0.0149344	0.00408854	0.25344	35.9467	0.247826
SCZ	90001724	334	Morphological parameter	TBNK	FSC.TBNK.trait4	FSC-A on CD4+	0.095548	19.7513	33	0.00827276	0.0100757	-0.0114753	0.0280208	0.411612	0.00827276	0.0119188	-0.0150877	0.0316332	0.487624	0.016583	0.015756	-0.0142983	0.0474643	0.292577	0.0225277	0.0151047	-0.00707694	0.0521323	0.135847	0.0182966	0.0155094	-0.0133351	0.0499283	0.247092	-0.00488026	0.00483373	-0.0147387	0.00497821	0.320491	44.778	0.0662159
SCZ	90001725	335	MFI	Myeloid cell	Red.780.60.MDSC.trait3	CD45 on CD66b++ myelod cell	0.0670173	19.7793	23	0.020554	0.0129077	-0.00474456	0.0458526	0.111298	0.020554	0.0167272	-0.0122306	0.0533387	0.219153	0.0312391	0.0221923	-0.012257	0.0747351	0.159233	0.0258611	0.0198385	-0.0130217	0.0647438	0.192377	0.0329491	0.0231375	-0.0151681	0.0810662	0.169121	-0.00543573	0.00694143	-0.0198712	0.00899976	0.442319	36.9462	0.0239791
SCZ	90001726	336	MFI	Maturation stages of T cell	Red.780.60.MT.trait4	CD8 on EM CD8br	0.0692995	19.6171	25	0.0318987	0.0149223	0.0026515	0.061146	0.0325451	0.0318987	0.0154881	0.00154262	0.0622548	0.0394402	0.0471677	0.0190414	0.00984718	0.0844882	0.0132451	0.0460134	0.0243663	-0.00174367	0.0937705	0.0589719	0.0654044	0.0237542	0.0167288	0.11408	0.0106571	-0.0116336	0.00641721	-0.0247833	0.00151614	0.0802193	25.8544	0.360596
SCZ	90001727	337	MFI	B cell	Bcells.trait384	CD20 on IgD+ CD38dim	0.044275	19.6397	16	-0.013856	0.0105497	-0.034533	0.00682103	0.189047	-0.013856	0.0107922	-0.0350083	0.00729631	0.19918	-0.00198658	0.0148915	-0.0311734	0.0272003	0.893875	-0.00327992	0.014171	-0.0310546	0.0244947	0.816963	-0.00325577	0.0129859	-0.0308458	0.0243342	0.803872	-0.00697267	0.00498088	-0.0175551	0.00360975	0.179449	15.6975	0.402435
SCZ	90001728	338	Relative count	TBNK	TB_Trait520	DP (CD4+CD8+) %leukocyte	0.0553118	19.8654	19	0.000520218	0.00968465	-0.0184613	0.0195018	0.957162	0.000520218	0.00968465	-0.0184613	0.0195018	0.957162	-0.00555092	0.0176243	-0.0400939	0.0289921	0.752793	-0.0101287	0.0140457	-0.0376578	0.0174004	0.470832	0.00452513	0.0127156	-0.0221053	0.0311556	0.724378	-0.00314617	0.00647295	-0.0167026	0.0104103	0.630644	16.9875	0.523968
SCZ	90001729	339	MFI	cDC	Red.660.20.cDC.trait2	CCR2 on CD62L+ myeloid DC	0.0524081	19.6576	17	-0.00334431	0.0188556	-0.0403005	0.0336119	0.859222	-0.00334431	0.0190321	-0.0406466	0.033958	0.860515	0.00911381	0.0305367	-0.050737	0.0689647	0.765356	-0.00353246	0.0272501	-0.0569417	0.0498768	0.896858	0.0235018	0.0317637	-0.0442009	0.0912045	0.470786	-0.00891461	0.00846069	-0.0269481	0.00911893	0.308721	16.301	0.432155
SCZ	90001730	340	MFI	B cell	Bcells.trait561	CD27 on IgD+ CD24+	0.0656749	19.6337	23	0.00886837	0.0130834	-0.0167746	0.0345114	0.497877	0.00886837	0.0166822	-0.0238281	0.0415648	0.594997	0.0252843	0.0209103	-0.0156991	0.0662676	0.226594	0.0165862	0.0210516	-0.0246741	0.0578465	0.430765	-0.00892613	0.0243754	-0.0596176	0.0417654	0.717884	0.00666264	0.00665478	-0.00717673	0.020502	0.328137	35.7673	0.0321558
SCZ	90001731	341	Relative count	Treg	f_Treg_Trait504	Resting Treg % CD4 Treg	0.0591346	19.6163	22	0.00744208	0.0166704	-0.0252313	0.0401155	0.655291	0.00744208	0.0192995	-0.0303843	0.0452685	0.699786	0.0164866	0.0271451	-0.0367167	0.06969	0.543617	0.0085466	0.0238676	-0.0382331	0.0553263	0.720281	0.023614	0.0343055	-0.0479459	0.0951739	0.499143	-0.00394468	0.00686509	-0.018265	0.0103756	0.571969	28.1462	0.136053
SCZ	90001732	342	Relative count	Maturation stages of T cell	MT_Trait543	CM DN (CD4-CD8-) %DN	0.0631834	19.6446	23	0.00255286	0.0190322	-0.0347496	0.0398553	0.893297	0.00255286	0.0190322	-0.0347496	0.0398553	0.893297	0.022776	0.0493756	-0.0739984	0.11955	0.644598	0.0135824	0.0281036	-0.0414996	0.0686643	0.628885	0.019781	0.0362501	-0.0526262	0.0921883	0.585285	-0.00373849	0.00669485	-0.017111	0.00963403	0.576562	19.6849	0.602742
SCZ	90001733	343	MFI	Myeloid cell	Blue.780.60.MDSC.trait4	CD33 on CD33dim HLA DR-	0.0579448	19.6249	21	-0.0203154	0.0164281	-0.0525138	0.011883	0.216225	-0.0203154	0.0164281	-0.0525138	0.011883	0.216225	-0.0162877	0.0231267	-0.0616152	0.0290398	0.481258	-0.0160339	0.0264937	-0.0679606	0.0358927	0.545047	-0.0183431	0.0290436	-0.0757829	0.0390967	0.527668	-0.000430545	0.00522844	-0.0107709	0.00990977	0.934371	16.9708	0.65487
SCZ	90001734	344	MFI	Treg	Blue.780.60.Treg.trait5	CD25 on CD39+ CD4+	0.0440184	19.5601	16	-0.000744235	0.0173132	-0.0346775	0.033189	0.965712	-0.000744235	0.0173132	-0.0346775	0.033189	0.965712	-0.0303893	0.0234027	-0.0762578	0.0154791	0.194102	-0.0190362	0.0244812	-0.0670186	0.0289461	0.436814	-0.0296855	0.0262264	-0.0810882	0.0217172	0.257679	0.0107241	0.00729962	-0.00358293	0.0250311	0.141799	9.31214	0.860639
SCZ	90001735	345	Relative count	B cell	BC_Trait49	IgD- CD38- %lymphocyte	0.0703047	19.5816	23	-0.01508	0.0173419	-0.0490695	0.0189095	0.384535	-0.01508	0.0173419	-0.0490695	0.0189095	0.384535	-0.00847922	0.0319325	-0.0710658	0.0541074	0.790597	-0.0127669	0.0245076	-0.0608009	0.035267	0.60241	-0.00798289	0.0397376	-0.0906218	0.074656	0.842718	-0.00146968	0.00740377	-0.0168667	0.0139273	0.844559	21.0442	0.518008
SCZ	90001736	346	Relative count	Maturation stages of T cell	MT_Trait524	CM CD8br %T cell	0.0683892	19.7072	24	-0.00607255	0.0172915	-0.0399632	0.0278182	0.725448	-0.00607255	0.0213055	-0.0478305	0.0356854	0.775626	0.00445527	0.0426426	-0.0791228	0.0880333	0.916789	0.00188464	0.0268918	-0.0508224	0.0545917	0.944128	-0.0250419	0.0415368	-0.111184	0.0611001	0.55275	0.00427912	0.00799729	-0.0123062	0.0208645	0.597968	34.9176	0.0530031
SCZ	90001737	347	MFI	Myeloid cell	Blue.530.30.MDSC.trait1	CD66b on CD66b++ myeloid cell	0.0708938	19.6316	26	0.0169814	0.0132707	-0.0090287	0.0429915	0.200681	0.0169814	0.0147333	-0.0118953	0.0458581	0.24908	0.0191559	0.0183068	-0.0167247	0.0550365	0.295385	0.0222734	0.020361	-0.0176335	0.0621803	0.273989	0.0185787	0.021198	-0.0251718	0.0623292	0.389481	-0.000586472	0.00548709	-0.0119113	0.0107383	0.915771	30.8142	0.195244
SCZ	90001738	348	Absolute count	Myeloid cell	MDSC_Trait10	Im MDSC AC	0.0736284	19.6965	25	0.0235746	0.0188494	-0.0133696	0.0605187	0.211051	0.0235746	0.0230908	-0.0216826	0.0688318	0.307278	0.0353291	0.042057	-0.0471011	0.117759	0.400892	0.0334558	0.0326404	-0.0305182	0.0974297	0.305372	0.0381386	0.0421307	-0.0490154	0.125293	0.374721	-0.00327451	0.00786216	-0.0195386	0.0129896	0.680912	36.016	0.054692
SCZ	90001739	349	MFI	Monocyte	mono.trait46	CCR2 on CD14+ CD16- monocyte	0.0483186	19.6174	18	0.0408978	0.0209817	-0.00022546	0.0820211	0.0512693	0.0408978	0.0238227	-0.00579385	0.0875895	0.0860236	0.0387277	0.0384257	-0.0365853	0.114041	0.313522	0.0364259	0.0308614	-0.0240613	0.096913	0.237878	0.0515773	0.0464175	-0.0468233	0.149978	0.282918	-0.00253952	0.00937504	-0.0224137	0.0173347	0.789946	21.9155	0.187989
SCZ	90001740	350	Absolute count	Maturation stages of T cell	MT_Trait551	TD DN (CD4-CD8-) AC	0.0764564	19.5744	26	-0.00907513	0.0153656	-0.0391911	0.0210409	0.55478	-0.00907513	0.0153656	-0.0391911	0.0210409	0.55478	0.00791316	0.021163	-0.0335655	0.0493919	0.708467	0.00733625	0.0227961	-0.0373433	0.0520158	0.747589	-0.00315558	0.0259023	-0.0539231	0.047612	0.903036	-0.0016026	0.00564541	-0.0126674	0.00946219	0.776505	20.6274	0.713188
SCZ	90001741	351	Relative count	Treg	Treg_Trait505	CD28- DN (CD4-CD8-) %DN	0.058178	19.5764	20	0.0341343	0.0133219	0.00802388	0.0602447	0.010399	0.0341343	0.0145638	0.00558975	0.0626788	0.0190897	0.0356967	0.0141881	0.00788855	0.0635048	0.0118708	0.0373909	0.0193273	-0.000489886	0.0752718	0.0530373	0.0307625	0.0203171	-0.0119221	0.0734472	0.147357	0.00156508	0.00639209	-0.0118642	0.0149944	0.809345	22.7077	0.250463
SCZ	90001742	352	MFI	Treg	Blue.530.30.Treg.trait3	CD3 on CD28+ CD45RA- CD8br	0.072686	19.7356	25	-0.0067058	0.0119448	-0.0301171	0.0167055	0.574524	-0.0067058	0.012598	-0.0313974	0.0179858	0.594524	-0.00699781	0.0170868	-0.0404874	0.0264917	0.68214	0.00105689	0.018264	-0.0347399	0.0368536	0.953854	-0.0125288	0.0170568	-0.0478135	0.022756	0.470049	0.00266753	0.00516712	-0.00802148	0.0133565	0.610608	26.6967	0.318789
SCZ	90001743	353	Relative count	Treg	Treg_Trait508	CD28+ DN (CD4-CD8-) %DN	0.108447	19.6162	33	-0.00131534	0.0107263	-0.0223386	0.0197079	0.902402	-0.00131534	0.0110678	-0.0230078	0.0203771	0.905399	0.0119046	0.0185369	-0.024427	0.0482362	0.520736	0.00816587	0.0178705	-0.0268596	0.0431913	0.647709	0.0110761	0.017696	-0.0250151	0.0471673	0.535954	-0.00421346	0.00468592	-0.0137705	0.00534354	0.375492	34.0697	0.368303
SCZ	90001744	354	Relative count	Maturation stages of T cell	MT_Trait546	Naive DN (CD4-CD8-) %DN	0.0427785	19.5839	16	-0.00285388	0.024409	-0.0506947	0.0449869	0.906924	-0.00285388	0.024409	-0.0506947	0.0449869	0.906924	0.0324332	0.0440062	-0.0538174	0.118684	0.461114	0.00571519	0.0335935	-0.0601268	0.0715572	0.86491	-0.11179	0.087642	-0.286673	0.0630919	0.20212	0.0154773	0.0119592	-0.00838627	0.0393409	0.195604	13.7928	0.541299
SCZ	90001745	355	Relative count	B cell	BC_Trait13	IgD+ CD38- %B cell	0.106364	19.9203	30	0.0029705	0.0144211	-0.0252944	0.0312354	0.836804	0.0029705	0.016424	-0.02922	0.035161	0.856475	-0.00736154	0.0277702	-0.0617901	0.047067	0.790942	0.00119876	0.0226791	-0.0432515	0.045649	0.957846	-0.00271791	0.0321769	-0.0686293	0.0631935	0.933286	0.00134789	0.00651686	-0.0120013	0.0146971	0.837639	37.6148	0.131142
SCZ	90001746	356	Absolute count	Treg	f_Treg_Trait521	Activated & resting Treg AC	0.0665957	19.5928	21	-0.00599033	0.0170825	-0.0394713	0.0274907	0.725835	-0.00599033	0.0190459	-0.0433197	0.031339	0.753126	0.0116768	0.026199	-0.0396723	0.0630259	0.655816	0.00368884	0.0267976	-0.0488334	0.0562111	0.890512	-0.00270842	0.0352525	-0.0764928	0.071076	0.939563	-0.000732144	0.00654651	-0.0144342	0.0129699	0.912126	24.8619	0.206767
SCZ	90001747	357	MFI	B cell	Bcells.trait537	CD27 on CD24+ CD27+	0.116784	19.9382	34	-0.00164203	0.0093268	-0.0199222	0.0166382	0.860251	-0.00164203	0.00994333	-0.0211306	0.0178465	0.868835	0.00354425	0.0121696	-0.0203077	0.0273963	0.770869	0.00271026	0.0140049	-0.0247388	0.0301593	0.84655	0.00481974	0.013653	-0.0229904	0.0326299	0.72639	-0.0027406	0.00393245	-0.0107507	0.00526954	0.490886	37.507	0.270058
SCZ	90001748	358	Morphological parameter	cDC	FSC.cDC.trait2	FSC-A on myeloid DC	0.0938796	19.589	31	-0.023294	0.0129434	-0.0486625	0.00207456	0.0719105	-0.023294	0.0134625	-0.0496799	0.00309194	0.083578	-0.0303714	0.0247502	-0.078881	0.0181381	0.219779	-0.0304506	0.0224213	-0.0743955	0.0134943	0.174428	-0.0201668	0.0220703	-0.0653056	0.0249719	0.36838	-0.000927932	0.00513803	-0.0114364	0.00958053	0.857937	32.4545	0.346697
SCZ	90001749	359	Absolute count	Monocyte	N_MONO_Trait503	CD14+ CD16+ monocyte AC	0.0401749	19.7238	15	-0.0159641	0.0188676	-0.0529439	0.0210157	0.39749	-0.0159641	0.0197901	-0.054752	0.0228238	0.419856	-0.0199498	0.0460977	-0.1103	0.0704001	0.665181	-0.0170376	0.0267412	-0.0694495	0.0353743	0.524041	-0.0556921	0.0653164	-0.1968	0.0854155	0.409288	0.00990731	0.0154883	-0.0235531	0.0433677	0.533501	15.4025	0.351205
SCZ	90001750	360	MFI	B cell	Bcells.trait565	CD27 on IgD- CD38-	0.0546471	19.7099	19	-0.00750839	0.015434	-0.0377585	0.0227417	0.626624	-0.00750839	0.015434	-0.0377585	0.0227417	0.626624	0.0120126	0.0292155	-0.0452488	0.0692739	0.680947	0.00353246	0.0213422	-0.0382975	0.0453625	0.868539	-0.00855998	0.0443128	-0.102052	0.0849319	0.849114	0.000258883	0.0101939	-0.0212484	0.0217662	0.980035	17.7713	0.470809
SCZ	90001751	361	MFI	B cell	Bcells.trait506	CD25 on memory B cell	0.107228	19.5951	29	-0.0163124	0.0122043	-0.0402324	0.00760751	0.181348	-0.0163124	0.0172042	-0.050032	0.0174071	0.343044	-0.017082	0.0208308	-0.0579097	0.0237456	0.412195	-0.0158149	0.0205544	-0.0561009	0.0244711	0.441646	-0.00335578	0.026698	-0.0581356	0.0514241	0.900906	-0.00427324	0.00668156	-0.0179827	0.00943619	0.527851	55.6419	0.00142204
SCZ	90001752	362	MFI	Treg	Red.780.60.Treg.trait16	CD4 on CD28+ CD4+	0.153239	19.5937	42	-0.00506773	0.00967977	-0.0240397	0.0139043	0.6006	-0.00506773	0.0110677	-0.0267601	0.0166246	0.647037	0.00846385	0.0108532	-0.012808	0.0297356	0.435479	0.00634623	0.014431	-0.021938	0.0346304	0.660108	0.0107515	0.0157001	-0.0209796	0.0424826	0.497415	-0.00555671	0.003956	-0.0135521	0.00243866	0.16785	53.6008	0.0897848
SCZ	90001753	363	Absolute count	TBNK	TB_Trait560	CD3- lymphocyte AC	0.0808888	19.5742	28	0.00253783	0.0112908	-0.0195918	0.0246674	0.822158	0.00253783	0.0121735	-0.0213218	0.0263975	0.834861	-0.0176971	0.0173483	-0.0516992	0.016305	0.30768	-0.0140905	0.0173664	-0.048128	0.019947	0.417156	-0.0215912	0.0160307	-0.0545428	0.0113604	0.189648	0.00909957	0.00423772	0.00038881	0.0178103	0.0412686	31.3866	0.255563
SCZ	90001754	364	MFI	TBNK	Blue.670.LP.TBNK.trait5	CD45 on CD8br	0.058954	19.683	18	0.0429186	0.0186294	0.00640557	0.0794316	0.0212336	0.0429186	0.0186294	0.00640557	0.0794316	0.0212336	0.0689439	0.0429571	-0.0152505	0.153138	0.108505	0.0486069	0.0259692	-0.00229173	0.0995055	0.0612459	-0.00714931	0.0431304	-0.0916834	0.0773848	0.868346	0.0107961	0.00838786	-0.00564384	0.027236	0.198057	9.70885	0.915373
SCZ	90001755	365	MFI	Monocyte	mono.trait3	CX3CR1 on CD14- CD16-	0.010054	0.00579983	66	-0.123284	0.0488277	-0.218984	-0.0275833	0.0115739	-0.123284	0.0576532	-0.236282	-0.0102857	0.0324866	-0.0917691	0.116913	-0.320915	0.137377	0.432493	-0.0788295	0.0837361	-0.242949	0.0852903	0.346498	-0.0776043	0.0842274	-0.245868	0.0906591	0.360319	-0.00261136	0.0034996	-0.00960262	0.0043799	0.458286	90.6206	0.0195962
SCZ	90001756	366	MFI	Maturation stages of T cell	HVEM1000_150630.trait2	HVEM on CD4+	0.0271766	19.6015	10	0.0216063	0.0110879	-0.00012558	0.0433382	0.0513387	0.0216063	0.0124107	-0.00271813	0.0459307	0.0816927	0.019017	0.0129596	-0.00638337	0.0444174	0.142266	0.020209	0.014985	-0.00916113	0.0495791	0.177462	0.0109288	0.0137293	-0.020731	0.0425887	0.448992	0.0120617	0.00817047	-0.00677948	0.0309028	0.17812	11.2754	0.257301
SCZ	90001757	367	MFI	Maturation stages of T cell	HVEM1000_150630.trait4	HVEM on naive CD4+	0.157229	19.6414	42	-0.00977092	0.00499103	-0.0195532	1.13214e-05	0.0502657	-0.00977092	0.00591167	-0.0213576	0.00181574	0.0983677	-0.00944083	0.00495766	-0.0191577	0.000276004	0.0568722	-0.00887192	0.00667594	-0.0219565	0.00421268	0.183868	-0.010481	0.0066366	-0.023894	0.00293211	0.122151	0.000862753	0.0034958	-0.00620251	0.00792802	0.806327	57.5206	0.0449367
SCZ	90001758	368	Absolute count	Maturation stages of T cell	MT_Trait525	Naive CD8br AC	0.113664	19.595	34	0.0152938	0.0156528	-0.0153852	0.0459728	0.328538	0.0152938	0.0196983	-0.0233141	0.0539016	0.437511	0.0265468	0.034235	-0.0405526	0.0936462	0.438087	0.0272399	0.0240549	-0.0199069	0.0743867	0.257464	0.0501411	0.0505895	-0.0529063	0.153188	0.329055	-0.00645848	0.0086257	-0.0240285	0.0111115	0.459477	52.2618	0.0178161
SCZ	90001759	369	MFI	B cell	Bcells.trait319	CD19 on IgD- CD27-	0.11657	19.6409	35	-0.0139274	0.00960158	-0.0327462	0.0048913	0.146909	-0.0139274	0.0115921	-0.0366475	0.00879261	0.229572	0.000307919	0.012164	-0.0235331	0.024149	0.979805	-0.000104221	0.0146212	-0.0287612	0.0285528	0.994313	-0.0100884	0.0158603	-0.0423564	0.0221796	0.529113	-0.00165384	0.0045924	-0.0109971	0.00768946	0.721048	49.5583	0.0412994
SCZ	90001760	370	Relative count	Treg	Treg_Trait575	CD28- CD8dim %CD8dim	0.0772679	19.6673	23	-0.0041916	0.0161581	-0.035861	0.0274778	0.795318	-0.0041916	0.0185873	-0.040622	0.0322388	0.821584	-0.0338133	0.0329895	-0.0984715	0.0308448	0.305376	-0.0236623	0.0248845	-0.0724351	0.0251105	0.341663	0.000801896	0.0351696	-0.0723374	0.0739412	0.982024	-0.00119511	0.00708142	-0.0159217	0.0135315	0.867595	29.112	0.14169
SCZ	90001761	371	MFI	Myeloid cell	Red.780.60.MDSC.trait14	CD45 on CD33- HLA DR-	0.132281	19.5608	35	-0.0126756	0.0123487	-0.0368786	0.0115273	0.304666	-0.0126756	0.0146315	-0.0413528	0.0160015	0.386311	0.0264775	0.0277813	-0.027973	0.0809279	0.340556	0.0186496	0.0184127	-0.0174385	0.0547378	0.311122	0.00112979	0.0285487	-0.056953	0.0592126	0.968671	-0.00384265	0.00679851	-0.0176743	0.00998901	0.575747	47.7326	0.059251
SCZ	90001762	372	Absolute count	Maturation stages of T cell	MT_Trait548	EM DN (CD4-CD8-) AC	0.102695	19.7401	29	-0.0260884	0.0132692	-0.0520955	-8.12637e-05	0.0492884	-0.0260884	0.0132692	-0.0520955	-8.12637e-05	0.0492884	-0.0264011	0.0260867	-0.0775301	0.024728	0.311514	-0.0271538	0.0201431	-0.0666336	0.012326	0.177645	-0.0385504	0.0257083	-0.0889378	0.011837	0.133736	0.00309102	0.00546155	-0.00761343	0.0137955	0.571421	18.3382	0.91731
SCZ	90001763	373	MFI	Monocyte	mono.trait4	PDL-1 on CD14- CD16+ monocyte	0.0930031	19.6356	28	-0.00543527	0.00936627	-0.0237928	0.0129223	0.56171	-0.00543527	0.0111702	-0.0273284	0.0164579	0.626551	-0.00326645	0.0158938	-0.0344177	0.0278848	0.837168	-0.0197563	0.0160244	-0.0511635	0.011651	0.217618	-0.000201483	0.014152	-0.0292913	0.0288884	0.98875	-0.00307892	0.00501112	-0.0133794	0.00722159	0.544279	38.4018	0.0717283
SCZ	90001764	374	MFI	Treg	Blue.670.LP.Treg.trait13	CD127 on granulocyte	0.177785	19.6968	39	0.000218709	0.0101471	-0.0196692	0.0201066	0.982804	0.000218709	0.0117693	-0.0228488	0.0232862	0.985174	4.9563e-05	0.0132606	-0.0259407	0.0260398	0.997018	-0.000290781	0.015442	-0.0305565	0.0299749	0.984976	-0.00165091	0.0182886	-0.0387071	0.0354053	0.92856	0.000612164	0.0045403	-0.00858735	0.00981168	0.893478	51.122	0.0756763
SCZ	90001765	375	Relative count	B cell	BC_Trait31	IgD+ CD24+ %B cell	0.132248	19.6236	32	-0.0073032	0.00983465	-0.0265788	0.0119724	0.457725	-0.0073032	0.0103495	-0.0275878	0.0129814	0.4804	-0.0109824	0.0112685	-0.0330683	0.0111034	0.329752	-0.0132966	0.0139821	-0.0407011	0.0141079	0.341618	-0.00618493	0.0144021	-0.0355979	0.023228	0.670667	-0.000489413	0.00430556	-0.00928254	0.00830371	0.910257	34.3305	0.311085
SCZ	90001766	376	Relative count	TBNK	TB_Trait576	Granulocyte %leukocyte	0.0653503	19.6924	20	-0.0158678	0.0125891	-0.040542	0.00880639	0.207511	-0.0158678	0.0125891	-0.040542	0.00880639	0.207511	-0.0128292	0.0154048	-0.0430221	0.0173637	0.404955	-0.0132807	0.0167325	-0.0460758	0.0195145	0.427368	-0.0018162	0.0192944	-0.0396325	0.0360001	0.925005	-0.0068576	0.00713573	-0.0208434	0.00712817	0.33654	13.3058	0.822553
SCZ	90001767	377	Relative count	Maturation stages of T cell	MT_Trait544	CM DN (CD4-CD8-) %T cell	0.0908384	19.6824	23	0.0156946	0.0111571	-0.0061729	0.0375622	0.159518	0.0156946	0.0125721	-0.00894626	0.0403355	0.211896	-0.000633037	0.0198905	-0.0396177	0.0383516	0.974611	-0.00261353	0.0166581	-0.0352628	0.0300358	0.87533	-0.0404461	0.0239479	-0.0901476	0.00925544	0.105366	0.020732	0.00782525	0.00449153	0.0369726	0.0148208	27.9342	0.177872
SCZ	90001768	378	MFI	Treg	Blue.670.LP.Treg.trait3	CD127 on CD28+ CD45RA- CD8br	0.0740401	19.5572	24	0.010733	0.0134332	-0.0155956	0.0370617	0.424296	0.010733	0.0146816	-0.0180424	0.0395084	0.464747	0.0216132	0.0202059	-0.0179897	0.0612161	0.284779	0.0245301	0.0200015	-0.0146721	0.0637323	0.220043	0.0237004	0.0230044	-0.0240078	0.0714085	0.314085	-0.00428962	0.00581769	-0.0163548	0.00777553	0.468707	27.4734	0.236351
SCZ	90001769	379	Relative count	Treg	Treg_Trait607	CD28+ CD45RA- CD8br %CD8br	0.117845	19.5778	34	-0.00880566	0.0110969	-0.0305551	0.0129438	0.42747	-0.00880566	0.0123839	-0.0330776	0.0154663	0.477048	0.00420769	0.0131251	-0.021517	0.0299324	0.748526	-0.00329671	0.0161938	-0.0350359	0.0284425	0.838683	0.00807803	0.0184652	-0.0295343	0.0456904	0.664706	-0.00609712	0.0049764	-0.0162337	0.00403948	0.229439	41.0987	0.15722
SCZ	90001770	380	MFI	Myeloid cell	Red.780.60.MDSC.trait1	CD45 on lymphocyte	0.174258	19.6604	44	-0.00974656	0.00612165	-0.0217448	0.00225164	0.111352	-0.00974656	0.00738825	-0.0242273	0.00473414	0.187103	-0.00975723	0.00828268	-0.025991	0.00647652	0.238785	-0.0138752	0.00866902	-0.0308661	0.0031158	0.109477	-0.0144274	0.00885835	-0.0323043	0.00344943	0.110859	0.00379774	0.00395676	-0.00418733	0.0117828	0.342644	62.6347	0.0267977
SCZ	90001771	381	Absolute count	TBNK	TB_Trait501	Leukocyte AC	0.133263	19.587	33	0.0113701	0.0106875	-0.00957708	0.0323173	0.287389	0.0113701	0.0106942	-0.0095901	0.0323303	0.287689	-0.00589445	0.0160163	-0.0372858	0.0254969	0.712852	-0.00155528	0.0154185	-0.0317749	0.0286643	0.919653	0.000995745	0.0149054	-0.029404	0.0313955	0.947166	0.00413319	0.00413649	-0.00430324	0.0125696	0.325433	32.0398	0.464771
SCZ	90001772	382	MFI	Maturation stages of T cell	HVEM1000_150630.trait6	HVEM on TD CD4+	0.128344	19.547	33	-0.000307004	0.00849837	-0.0169635	0.0163495	0.971183	-0.000307004	0.0105601	-0.0210045	0.0203905	0.976807	-0.00903692	0.00994533	-0.0285294	0.0104556	0.36353	-0.00914773	0.0117176	-0.0321138	0.0138184	0.434989	-0.0110538	0.0133342	-0.0382491	0.0161415	0.413454	0.00665033	0.00512598	-0.00380418	0.0171048	0.204074	49.4103	0.0253874
SCZ	90001773	383	Relative count	TBNK	TB_Trait532	CD8br and CD8dim %leukocyte	0.178104	19.5671	49	-0.00683548	0.0060926	-0.0187768	0.00510581	0.261892	-0.00683548	0.00669984	-0.0199669	0.00629596	0.307612	-0.00349275	0.0087041	-0.0205525	0.013567	0.688216	-0.00129834	0.00896286	-0.0188652	0.0162685	0.884823	-0.00222661	0.00815219	-0.0186267	0.0141735	0.78595	-0.00328516	0.00330943	-0.00994288	0.00337256	0.325956	58.0448	0.151901
SCZ	90001774	384	Absolute count	Maturation stages of T cell	MT_Trait542	CM DN (CD4-CD8-) AC	0.0689385	19.5803	22	0.0113697	0.00639559	-0.00116537	0.0239049	0.0754452	0.0113697	0.00698902	-0.00232849	0.025068	0.10378	0.012909	0.00621224	0.000733231	0.0250847	0.0377099	0.012561	0.00843477	-0.0039708	0.0290929	0.136435	0.0121616	0.00763844	-0.00377193	0.0280951	0.127033	-0.00141353	0.00481557	-0.0114586	0.00863157	0.772139	25.0779	0.243805
SCZ	90001775	385	MFI	B cell	Bcells.trait779	IgD on IgD+ CD38- unsw mem	0.163378	19.5853	35	-0.0154389	0.00885525	-0.0327949	0.00191704	0.0812503	-0.0154389	0.00925858	-0.0335854	0.00270756	0.0954099	-0.0140754	0.013974	-0.041464	0.0133132	0.313812	-0.0208344	0.0131275	-0.046564	0.00489509	0.112495	-0.0215052	0.0126498	-0.0472413	0.00423097	0.0985307	0.0028658	0.00403705	-0.00534764	0.0110792	0.482769	37.1678	0.325211
SCZ	90001776	386	MFI	Maturation stages of T cell	Blue.530.30.MT.trait7	CD3 on CD45RA- CD4+	0.0555827	19.7771	20	-0.00991247	0.0125901	-0.0345885	0.0147636	0.431092	-0.00991247	0.0174708	-0.0441545	0.0243296	0.57046	0.00511899	0.0165472	-0.0273129	0.0375509	0.75705	-0.0053431	0.0192946	-0.0431599	0.0324737	0.78184	0.000829831	0.02519	-0.0520924	0.0537521	0.974083	-0.00439743	0.00730794	-0.0197508	0.010956	0.554856	36.5866	0.00893428
SCZ	90001777	387	Absolute count	Maturation stages of T cell	MT_Trait522	CM CD8br AC	0.249361	19.5947	38	0.00220301	0.0053898	-0.0083608	0.0127668	0.682733	0.00220301	0.0053898	-0.0083608	0.0127668	0.682733	0.00350568	0.00647555	-0.00918616	0.0161975	0.588251	0.00375816	0.00748721	-0.0109165	0.0184328	0.615707	0.00484822	0.00643955	-0.00821179	0.0179082	0.456416	-0.002425	0.00319495	-0.00890466	0.00405466	0.452788	36.9187	0.472834
SCZ	90001778	388	MFI	B cell	Bcells.trait777	IgD on IgD+ CD38-	0.204993	19.6056	40	-0.0154347	0.00971638	-0.0344784	0.00360907	0.112168	-0.0154347	0.00971638	-0.0344784	0.00360907	0.112168	-0.0083297	0.028313	-0.0638221	0.0471627	0.768604	-0.0103707	0.0148995	-0.0395732	0.0188318	0.486401	-0.0139762	0.0183132	-0.0510246	0.0230722	0.449771	-0.000476909	0.00507582	-0.0107455	0.00979171	0.925588	37.9582	0.517261
SCZ	90001779	389	Absolute count	cDC	DC_Trait532	CD62L- HLA DR++ monocyte AC	0.226727	19.6655	45	0.000666781	0.0087562	-0.016495	0.0178286	0.9393	0.000666781	0.0087562	-0.016495	0.0178286	0.9393	0.00165342	0.0164243	-0.0305376	0.0338445	0.919813	0.0030896	0.0129477	-0.0222874	0.0284666	0.811399	0.00201244	0.0125909	-0.0231001	0.027125	0.873013	-0.0005298	0.00356217	-0.00763453	0.00657493	0.881767	42.0807	0.554185
SCZ	90001780	390	MFI	B cell	Bcells.trait313	CD19 on IgD+ CD38br	0.147182	19.6173	35	-0.0075766	0.00869365	-0.0246158	0.00946264	0.383476	-0.0075766	0.00901141	-0.0252386	0.0100854	0.400472	-0.00488959	0.0110568	-0.0265605	0.0167814	0.658327	-0.00484443	0.0133913	-0.0310909	0.0214021	0.717532	-0.000904099	0.0120832	-0.0254875	0.0236793	0.940807	-0.00342758	0.00411151	-0.0117925	0.00493735	0.41047	36.5309	0.351942
SCZ	90001781	391	Absolute count	Treg	Treg_Trait582	CD28+ CD45RA- CD8dim AC	0.0819581	19.7695	23	-0.00177992	0.0114995	-0.0243185	0.0207586	0.876992	-0.00177992	0.0141558	-0.0295249	0.025965	0.89994	0.00916009	0.0189468	-0.0279749	0.0462951	0.628766	0.0018402	0.018375	-0.0341741	0.0378545	0.920228	0.0275419	0.022425	-0.0190935	0.0741773	0.232969	-0.011719	0.00711549	-0.0265164	0.0030785	0.114449	33.3379	0.0572767
SCZ	90001782	392	Morphological parameter	cDC	FSC.cDC.trait3	FSC-A on plasmacytoid DC	0.133768	19.7065	33	0.00936651	0.00837395	-0.00704613	0.0257791	0.263341	0.00936651	0.0101874	-0.0106004	0.0293335	0.357876	0.0244516	0.0189572	-0.0127039	0.0616071	0.197109	0.0155388	0.0134725	-0.0108668	0.0419443	0.248757	0.00336803	0.0163695	-0.0300178	0.0367539	0.838331	0.00261946	0.00555116	-0.00870221	0.0139411	0.64032	47.3605	0.039349
SCZ	90001783	393	MFI	Treg	Blue.585.42.Treg.trait15	CD28 on CD45RA+ CD4+	0.0657757	19.8963	18	-0.019983	0.0206499	-0.060456	0.0204901	0.333193	-0.019983	0.0281965	-0.075247	0.0352811	0.478508	-0.0208622	0.0468283	-0.112644	0.0709196	0.655956	-0.0148941	0.0317604	-0.0771433	0.047355	0.639103	-0.076557	0.0707656	-0.226573	0.0734595	0.295361	0.0106956	0.0122542	-0.0152822	0.0366734	0.395679	31.6959	0.0164114
SCZ	90001784	394	MFI	TBNK	Violet.510.50.TBNK.trait5	HLA DR on B cell	0.186781	19.6712	39	-0.00523373	0.00920863	-0.0232823	0.0128149	0.569797	-0.00523373	0.0100009	-0.0248351	0.0143676	0.600747	-0.00691964	0.0157034	-0.0376977	0.0238584	0.659469	-0.00524923	0.0160374	-0.0366819	0.0261835	0.743432	0.000505324	0.0141341	-0.0281331	0.0291438	0.971672	-0.00229571	0.0039595	-0.0103184	0.005727	0.565565	44.8198	0.20744
SCZ	90001785	395	Relative count	B cell	BC_Trait43	CD20- CD38- %B cell	0.126424	19.7013	36	-0.015878	0.0129309	-0.0412221	0.00946604	0.219479	-0.015878	0.0132788	-0.041904	0.010148	0.231798	-0.016692	0.0233903	-0.0625361	0.0291521	0.475457	-0.0177701	0.0222372	-0.0613543	0.0258141	0.424224	-0.00936991	0.0225156	-0.0551272	0.0363874	0.679915	-0.00166187	0.00461145	-0.0110335	0.00770973	0.720793	36.9088	0.38073
SCZ	90001786	396	Absolute count	TBNK	f_MONO_Trait505	HLA DR++ monocyte AC	0.0067249	0.000760145	56	0.0154351	0.0563769	-0.0950616	0.125932	0.78425	0.0154351	0.0563769	-0.0950616	0.125932	0.78425	-0.0194474	0.349619	-0.704688	0.665793	0.955641	0.00551923	0.103125	-0.196601	0.20764	0.957318	0.00230765	0.0817711	-0.160159	0.164774	0.977486	0.000727006	0.00328018	-0.0057902	0.00724421	0.824597	53.0821	0.548247
SCZ	90001787	397	Relative count	B cell	BC_Trait57	PB/PC %lymphocyte	0.138241	19.5638	32	-0.00229237	0.0106752	-0.0232154	0.0186306	0.829972	-0.00229237	0.0121883	-0.0261811	0.0215963	0.850815	0.0012103	0.0179888	-0.034047	0.0364676	0.946358	-0.000213318	0.0175052	-0.0345229	0.0340963	0.990277	0.00536138	0.0186449	-0.0327166	0.0434393	0.775667	-0.00282029	0.00515407	-0.0133463	0.00770572	0.588291	40.4109	0.120033
SCZ	90001788	398	Relative count	Treg	Treg_Trait597	CD127- CD8br %T cell	0.0489124	19.6647	18	0.00324543	0.0128635	-0.0219665	0.0284574	0.800811	0.00324543	0.0135339	-0.0232806	0.0297714	0.810486	0.000855644	0.017038	-0.0325382	0.0342495	0.959947	0.000717462	0.0159797	-0.0306021	0.0320371	0.964188	0.00847201	0.0166153	-0.0267509	0.043695	0.617089	-0.00260744	0.00460686	-0.0123736	0.00715868	0.579253	18.8183	0.339063
SCZ	90001789	399	MFI	Monocyte	mono.trait25	HLA DR on CD14+ monocyte	0.236809	19.6021	36	-0.000719961	0.0107176	-0.0217261	0.0202862	0.946442	-0.000719961	0.0107176	-0.0217261	0.0202862	0.946442	0.0117643	0.0233057	-0.0339141	0.0574427	0.613712	0.00887929	0.0156128	-0.0217211	0.0394797	0.569546	0.0137445	0.0212043	-0.0278152	0.0553042	0.51686	-0.00417784	0.00528462	-0.0145355	0.00617983	0.429198	31.8097	0.622918
SCZ	90001790	400	MFI	Monocyte	mono.trait12	CCR2 on CD14- CD16+ monocyte	0.254399	19.5895	39	0.00442404	0.00963828	-0.0144666	0.0233147	0.646229	0.00442404	0.0101052	-0.0153817	0.0242298	0.661531	0.00584635	0.0173856	-0.0282289	0.0399216	0.736664	0.00638286	0.0142414	-0.0215297	0.0342955	0.654015	0.0014127	0.0191395	-0.0373675	0.040193	0.941558	0.000988309	0.00530769	-0.00976609	0.0117427	0.853303	41.7706	0.310321
SCZ	90001791	401	MFI	B cell	Bcells.trait619	CD38 on CD3- CD19-	0.20072	19.6692	40	-0.00566238	0.0100242	-0.0253095	0.0139847	0.572162	-0.00566238	0.0106713	-0.0265778	0.015253	0.595685	0.00304785	0.0151466	-0.026639	0.0327347	0.840524	0.00202961	0.0152303	-0.0278212	0.0318804	0.893987	-0.00178729	0.0163771	-0.0349409	0.0313664	0.913671	-0.00132419	0.00420798	-0.0098428	0.00719442	0.754722	44.1977	0.261406
SCZ	90001792	402	Relative count	cDC	f_DC_Trait522	Plasmacytoid DC %DC	0.217099	19.6108	36	-0.0126579	0.00954059	-0.0313571	0.00604134	0.184595	-0.0126579	0.00954059	-0.0313571	0.00604134	0.184595	-0.00581617	0.0166011	-0.0383537	0.0267214	0.726077	-0.0100063	0.0160789	-0.0415205	0.0215078	0.533727	-0.0131922	0.0162561	-0.0462285	0.0198441	0.422709	0.000190223	0.0046847	-0.00933024	0.00971069	0.967848	34.0273	0.51491
SCZ	90001793	403	Relative count	Maturation stages of T cell	MT_Trait553	TD DN (CD4-CD8-) %T cell	0.188059	19.7081	34	-0.00988774	0.0107323	-0.0309226	0.0111471	0.356888	-0.00988774	0.0107323	-0.0309226	0.0111471	0.356888	-0.00667525	0.0117174	-0.029641	0.0162905	0.568891	-0.00359924	0.017507	-0.0379122	0.0307138	0.837112	-9.09146e-05	0.0169218	-0.033257	0.0330752	0.995713	-0.00320493	0.00427998	-0.0115935	0.00518368	0.453967	28.6842	0.681977
SCZ	90001794	404	MFI	Maturation stages of T cell	HVEM1000_150630.trait12	HVEM on TD CD8br	0.161741	19.6337	38	-0.0146026	0.00861048	-0.0314788	0.00227361	0.0899025	-0.0146026	0.00875066	-0.0317536	0.00254836	0.095168	-0.0162124	0.0130099	-0.0417113	0.00928647	0.212705	-0.0196678	0.0128621	-0.0448771	0.00554144	0.126232	-0.0215081	0.0117357	-0.0453093	0.00229301	0.0751274	0.00339338	0.00382873	-0.00437163	0.0111584	0.381341	38.2145	0.414081
SCZ	90001795	405	MFI	Maturation stages of T cell	Blue.530.30.MT.trait11	CD3 on EM CD8br	0.0707989	19.7541	23	-0.0138378	0.0168344	-0.0468325	0.0191569	0.411078	-0.0138378	0.0217817	-0.0565292	0.0288536	0.525237	-0.0207362	0.0344519	-0.0882606	0.0467882	0.547248	-0.0122349	0.0269604	-0.0650762	0.0406065	0.649966	-0.0455203	0.0383814	-0.125339	0.0342983	0.248869	0.00820099	0.00818062	-0.00881153	0.0252135	0.327519	36.8312	0.0246848
SCZ	90001796	406	MFI	B cell	Bcells.trait329	CD19 on PB/PC	0.0326362	19.6052	12	0.0193544	0.0194131	-0.0186946	0.0574034	0.318776	0.0193544	0.0194131	-0.0186946	0.0574034	0.318776	0.0354939	0.0284786	-0.0203231	0.0913109	0.212641	0.0342108	0.0265427	-0.0178119	0.0862335	0.197434	0.0132454	0.0302214	-0.054092	0.0805829	0.670499	0.00203876	0.00755847	-0.0148026	0.0188801	0.79285	10.7013	0.468617
SCZ	90001797	407	MFI	B cell	Bcells.trait495	CD25 on IgD+ CD38br	0.0494927	19.5656	18	0.0131086	0.0157713	-0.0178026	0.0440197	0.405879	0.0131086	0.0168041	-0.0198268	0.0460439	0.435342	0.024493	0.019584	-0.013891	0.062877	0.211058	0.0225565	0.0231048	-0.022728	0.0678411	0.32893	0.00846622	0.0235794	-0.04152	0.0584524	0.724251	0.00160071	0.0055333	-0.0101294	0.0133308	0.776077	19.2994	0.311622
SCZ	90001798	408	MFI	Myeloid cell	Blue.530.30.MDSC.trait2	CD66b on Gr MDSC	0.432754	19.5682	77	-0.00260057	0.00453366	-0.0114864	0.00628525	0.566229	-0.00260057	0.00545561	-0.0132934	0.00809223	0.633591	-0.00165521	0.00407126	-0.00963474	0.00632432	0.684332	-0.000840076	0.00610501	-0.0128057	0.0111255	0.890553	0.00524204	0.00671514	-0.00813519	0.0186193	0.437477	-0.00548872	0.00283173	-0.0111298	0.000152371	0.0563509	110.053	0.00648616
SCZ	90001799	409	Absolute count	Monocyte	N_MONO_Trait513	Monocyte AC	0.0642897	19.6324	23	0.00343264	0.0109155	-0.0179613	0.0248265	0.75316	0.00343264	0.0122831	-0.0206418	0.0275071	0.779892	-0.00180565	0.0147537	-0.0307224	0.0271111	0.902593	-0.00141988	0.0163587	-0.0334823	0.0306425	0.930833	0.00311466	0.0172092	-0.0326738	0.0389031	0.858112	0.000170368	0.00629629	-0.0129235	0.0132642	0.978669	27.8584	0.180421
SCZ	90001800	410	Relative count	Treg	Treg_Trait701	CD45RA- CD28- CD8br %CD8br	0.317264	19.6431	64	-0.00335712	0.00842691	-0.0198736	0.0131593	0.69035	-0.00335712	0.00982953	-0.0226226	0.0159084	0.732702	-0.0102464	0.0243766	-0.0580237	0.0375309	0.67424	-0.011773	0.0149799	-0.041133	0.017587	0.431913	0.00556003	0.0181358	-0.0306929	0.041813	0.760192	-0.00241368	0.00411637	-0.0106422	0.00581482	0.559761	85.7174	0.0300903
SCZ	90001801	411	Relative count	TBNK	TB_Trait538	HLA DR+ T cell%lymphocyte	0.249075	19.6761	54	0.00585688	0.00750299	-0.00884872	0.0205625	0.435035	0.00585688	0.00833328	-0.0104761	0.0221898	0.482162	-0.00555291	0.0265956	-0.0576793	0.0465734	0.834612	0.00490044	0.0118345	-0.0182947	0.0280956	0.678814	0.0135852	0.0181255	-0.0227864	0.0499568	0.45693	-0.00254294	0.0052859	-0.0131499	0.008064	0.632478	65.3791	0.118328
SCZ	90001802	412	Relative count	B cell	BC_Trait47	IgD- CD38br %lymphocyte	0.258686	19.5514	53	0.0150785	0.00989226	-0.00430995	0.034467	0.12744	0.0150785	0.011439	-0.00734142	0.0374985	0.187446	0.0144062	0.0308164	-0.0459929	0.0748053	0.640153	0.0124709	0.0159692	-0.0188282	0.04377	0.434843	0.0708495	0.0231943	0.024285	0.117414	0.00357831	-0.0132252	0.00486804	-0.0229982	-0.00345216	0.00898101	69.5321	0.0525504
SCZ	90001803	413	Absolute count	Maturation stages of T cell	MT_Trait528	EM CD8br AC	0.0423869	19.5842	14	0.0187046	0.0269691	-0.0341539	0.0715632	0.48796	0.0187046	0.0351584	-0.0502046	0.0876139	0.594719	0.0365018	0.0485153	-0.0585865	0.13159	0.451825	0.0236502	0.0388287	-0.0524526	0.099753	0.542464	-0.0766444	0.128925	-0.357548	0.204259	0.563227	0.0161431	0.0209731	-0.0295533	0.0618395	0.456359	22.0937	0.0539273
SCZ	90001804	414	MFI	Treg	Violet.510.50.Treg.trait5	CD8 on CD39+ CD8br	0.40458	19.7677	66	0.0236275	0.00824811	0.00746154	0.0397936	0.00417537	0.0236275	0.00962053	0.00477166	0.0424834	0.0140512	0.0472441	0.0152469	0.0173608	0.0771275	0.00194434	0.0367031	0.0128974	0.0114246	0.0619816	0.00443047	0.0226653	0.0203866	-0.0180616	0.0633921	0.270395	0.000255638	0.00476417	-0.00926188	0.00977316	0.957374	88.4304	0.0282813
SCZ	90001805	415	MFI	Monocyte	mono.trait29	PDL-1 on CD14+ CD16- monocyte	0.203698	19.7546	46	0.00870836	0.010592	-0.0120516	0.0294683	0.410984	0.00870836	0.010592	-0.0120516	0.0294683	0.410984	-0.00221556	0.0188112	-0.0390848	0.0346536	0.906243	-0.000409936	0.0165383	-0.0328245	0.0320046	0.980225	0.00803562	0.0212	-0.0342707	0.0503419	0.704659	0.000172529	0.00470969	-0.00922603	0.00957108	0.970778	43.1415	0.550958
SCZ	90001806	416	Relative count	Myeloid cell	MDSC_Trait14	CD33br HLA DR+ CD14- %CD33br HLA DR+	0.324559	19.5964	65	-0.0136382	0.00923293	-0.0317344	0.00445802	0.139642	-0.0136382	0.0110919	-0.035378	0.00810162	0.218863	-0.0214246	0.0265253	-0.0734133	0.030564	0.41926	-0.00843093	0.0150716	-0.0379707	0.0211088	0.575894	0.0286765	0.0237743	-0.0188327	0.0761857	0.232252	-0.0108279	0.00541432	-0.0216476	-8.24595e-06	0.0498309	92.3669	0.011679
SCZ	90001807	417	MFI	Treg	Blue.670.LP.Treg.trait12	CD127 on CD28+ DN (CD4-CD8-)	0.0427651	19.5725	16	-0.0119491	0.0149244	-0.0412004	0.0173022	0.42334	-0.0119491	0.0183816	-0.0479764	0.0240783	0.515657	-0.0095051	0.0201988	-0.049094	0.0300838	0.637942	-0.0129016	0.0208908	-0.0538468	0.0280437	0.536858	-0.00367898	0.0240474	-0.0552556	0.0478976	0.880591	-0.00440997	0.00798063	-0.0215267	0.0127068	0.589262	22.7544	0.0894955
SCZ	90001808	418	MFI	cDC	Blue.670.LP.cDC.trait4	CD86 on granulocyte	0.426197	19.6108	76	0.00398951	0.00825172	-0.0121836	0.0201626	0.628757	0.00398951	0.0104822	-0.0165553	0.0245343	0.703502	0.0281246	0.0169153	-0.00502875	0.0612779	0.0963778	0.00981981	0.0141047	-0.0178249	0.0374645	0.486299	0.04049	0.0236348	-0.00660339	0.0875835	0.0908717	-0.00966163	0.00562453	-0.0208687	0.0015455	0.0900215	121.027	0.000605977
SCZ	90001809	419	MFI	B cell	Bcells.trait332	CD19 on IgD+	0.0402986	19.9198	15	-0.023017	0.026281	-0.0745268	0.0284928	0.381136	-0.023017	0.0305093	-0.0828141	0.0367801	0.450593	-0.0802817	0.0509768	-0.180194	0.0196309	0.115287	-0.0684904	0.0387647	-0.144468	0.00748706	0.0772579	0.0542277	0.0671032	-0.09074	0.199195	0.433559	-0.015177	0.0118107	-0.0406925	0.0103385	0.221208	18.8673	0.170084
SCZ	90001810	420	MFI	Treg	Blue.585.42.Treg.trait13	CD28 on activated & secreting Treg	0.0384969	19.736	13	-0.00711949	0.017901	-0.0422049	0.0279659	0.690841	-0.00711949	0.0239819	-0.0541232	0.0398842	0.766567	0.0410891	0.0468711	-0.0507765	0.132955	0.380682	0.0115597	0.0269939	-0.0413474	0.0644667	0.668482	0.0501682	0.0546132	-0.0700347	0.170371	0.378003	-0.0154383	0.0132679	-0.0446407	0.013764	0.269209	21.5374	0.0430436
SCZ	90001811	421	MFI	Myeloid cell	Violet.510.50.MDSC.trait1	HLA DR on HSC	0.0468152	19.7636	15	-0.0151132	0.0144802	-0.0434939	0.0132674	0.296616	-0.0151132	0.015433	-0.0453614	0.0151349	0.327442	-0.0177563	0.0226139	-0.0620786	0.0265661	0.432339	-0.0175082	0.0215081	-0.0596632	0.0246468	0.415628	-0.0100494	0.0218667	-0.0572894	0.0371907	0.653413	-0.00205204	0.0060635	-0.0151514	0.0110474	0.740447	15.9031	0.31933
SCZ	90001812	422	MFI	B cell	Bcells.trait494	CD25 on IgD+ CD38- unsw mem	0.057366	19.949	19	-0.0358478	0.0187163	-0.072531	0.00083535	0.0554502	-0.0358478	0.0187163	-0.072531	0.00083535	0.0554502	-0.0570368	0.0387248	-0.132936	0.0188625	0.140785	-0.0490083	0.0260181	-0.100003	0.00198627	0.0596161	-0.0409641	0.0359423	-0.114616	0.0326874	0.256793	0.00139094	0.00834206	-0.0157033	0.0184851	0.867576	16.0643	0.588057
SCZ	90001813	423	Absolute count	TBNK	TB_Trait566	NK AC	0.125346	19.7636	37	0.0086389	0.0116841	-0.0142614	0.0315392	0.459679	0.0086389	0.0128193	-0.0164864	0.0337642	0.500375	0.0180798	0.0247739	-0.0304762	0.0666358	0.465517	0.0110954	0.0178055	-0.0238026	0.0459935	0.533187	0.0106948	0.0234715	-0.0369548	0.0583445	0.651455	-0.000642043	0.00610319	-0.0130322	0.0117481	0.916819	43.3352	0.186923
SCZ	90001814	424	MFI	B cell	Bcells.trait649	CD38 on IgD+	0.0352693	19.7724	13	0.0165804	0.00663351	0.00357893	0.0295818	0.0124373	0.0165804	0.00687304	0.00310945	0.0300513	0.0158489	0.0190944	0.00826712	0.00289113	0.0352976	0.020906	0.0199148	0.00930456	0.0016782	0.0381514	0.0323283	0.0171171	0.00774574	6.88121e-05	0.0341654	0.0492298	-0.00112094	0.00613166	-0.0146166	0.0123748	0.858272	12.8823	0.377655
SCZ	90001815	425	MFI	B cell	Bcells.trait328	CD19 on unsw mem	0.0956302	19.6139	29	-0.00377734	0.00826459	-0.0199756	0.012421	0.647634	-0.00377734	0.00826459	-0.0199756	0.012421	0.647634	-0.00535173	0.0114326	-0.0277593	0.0170558	0.639706	-0.0033229	0.0123751	-0.0275777	0.0209319	0.788303	-0.0106455	0.0103333	-0.0308985	0.00960745	0.30291	0.00513042	0.00463337	-0.00395082	0.0142117	0.268175	22.9581	0.735133
SCZ	90001816	426	Relative count	Treg	Treg_Trait574	CD28- CD8dim %T cell	0.0740371	19.5829	23	-0.0338117	0.015788	-0.0647556	-0.00286768	0.0322257	-0.0338117	0.0168627	-0.0668619	-0.00076139	0.0449506	-0.0297214	0.0326494	-0.0937131	0.0342703	0.362654	-0.0259332	0.0238028	-0.0725858	0.0207195	0.275934	-0.0279908	0.0341952	-0.0991036	0.0431219	0.422229	-0.00136329	0.00691601	-0.0157459	0.0130193	0.845628	25.0969	0.292463
SCZ	90001817	427	Absolute count	cDC	f_DC_Trait514	CD86+ plasmacytoid DC AC	0.0391349	19.5803	14	-0.0438798	0.0250951	-0.0930653	0.00530577	0.080371	-0.0438798	0.0299613	-0.102603	0.0148433	0.143044	-0.0709059	0.042144	-0.153507	0.0116949	0.0924785	-0.0667373	0.0361859	-0.13766	0.00418586	0.0651412	-0.0871795	0.0713334	-0.242602	0.0682428	0.245118	0.00750664	0.0111699	-0.0168305	0.0318438	0.514289	18.5304	0.138397
SCZ	90001818	428	MFI	TBNK	Red.780.60.TBNK.trait2	CD8 on NKT	0.0375012	19.5804	14	0.0106066	0.0170204	-0.0227527	0.0439659	0.533173	0.0106066	0.0210585	-0.0306673	0.0518805	0.614492	0.0281881	0.0185328	-0.00813555	0.0645118	0.128264	0.026411	0.0230613	-0.0187883	0.0716102	0.252105	0.029564	0.0256809	-0.0263899	0.085518	0.27207	-0.00828461	0.00668029	-0.0228397	0.0062705	0.23862	19.9003	0.0977236
SCZ	90001819	429	MFI	Treg	Red.660.20.Treg.trait3	CD39 on CD39+ secreting Treg	0.093798	19.6554	28	-0.0203778	0.0134968	-0.046831	0.00607544	0.131088	-0.0203778	0.0171042	-0.0539015	0.0131459	0.233501	-0.0238377	0.0192068	-0.0614823	0.0138068	0.214564	-0.0271677	0.0234114	-0.0730532	0.0187177	0.245866	-0.0132756	0.0315751	-0.0781791	0.0516279	0.677615	-0.00215884	0.00800779	-0.0186191	0.0143014	0.789602	43.362	0.0240392
SCZ	90001820	430	MFI	B cell	Bcells.trait381	CD20 on IgD+ CD38- naive	0.104665	19.5574	34	0.00580293	0.0123262	-0.018356	0.0299618	0.637798	0.00580293	0.013793	-0.0212308	0.0328367	0.673962	0.0194116	0.0210197	-0.0217864	0.0606095	0.355751	0.0180084	0.0180153	-0.017301	0.0533179	0.317496	0.0184357	0.0231432	-0.0287053	0.0655768	0.431557	-0.00412294	0.00603765	-0.0164212	0.00817534	0.499602	41.321	0.151613
SCZ	90001821	431	MFI	TBNK	Blue.670.LP.TBNK.trait2	CD45 on lymphocyte	0.120013	19.5869	39	0.017523	0.0141184	-0.0101486	0.0451946	0.214552	0.017523	0.0145969	-0.0110865	0.0461325	0.229961	0.012394	0.0291994	-0.0448357	0.0696236	0.67123	0.0194128	0.0215387	-0.0228024	0.0616279	0.367431	-0.00839567	0.0321836	-0.0736059	0.0568146	0.795641	0.00566814	0.00626876	-0.00703357	0.0183699	0.371745	40.6196	0.355696
SCZ	90001822	432	Absolute count	Maturation stages of T cell	MT_Trait537	CD45RA+ CD8br AC	0.0679811	19.593	25	0.0193682	0.0145668	-0.00918209	0.0479185	0.183644	0.0193682	0.0145668	-0.00918209	0.0479185	0.183644	0.0411902	0.0219997	-0.00192848	0.0843088	0.0611644	0.0317218	0.022339	-0.0120619	0.0755055	0.155602	0.0500169	0.0246217	0.00175931	0.0982745	0.0422126	-0.00831808	0.0053874	-0.0188772	0.00224104	0.122592	18.0042	0.802803
SCZ	90001823	433	MFI	TBNK	Blue.585.42.TBNK.trait2	CD16-CD56 on NK	0.0377987	19.6353	14	0.0130755	0.0218815	-0.0298115	0.0559625	0.550135	0.0130755	0.0247593	-0.0354519	0.0616029	0.597428	0.00713244	0.0382702	-0.0678757	0.0821406	0.852154	0.0143513	0.0311086	-0.0466204	0.075323	0.644562	0.039987	0.0954487	-0.167978	0.247952	0.682663	-0.00593824	0.020285	-0.0501355	0.038259	0.774721	16.6443	0.216078
SCZ	90001824	434	Absolute count	Monocyte	N_MONO_Trait501	CD14- CD16+ monocyte AC	0.115504	19.5865	35	0.0311974	0.0150304	0.0017384	0.0606563	0.0379288	0.0311974	0.0198273	-0.00766341	0.0700581	0.115613	0.068708	0.0382771	-0.00631376	0.14373	0.0726513	0.0445245	0.0235688	-0.00166954	0.0907185	0.0588748	0.0394449	0.0494681	-0.0611987	0.140088	0.430931	-0.00184416	0.0101054	-0.0224037	0.0187154	0.856313	59.1653	0.00475935
SCZ	90001825	435	MFI	B cell	Bcells.trait502	CD25 on IgD- CD38-	0.0710135	19.5465	21	0.00072806	0.0123308	-0.0234399	0.024896	0.952917	0.00072806	0.0123308	-0.0234399	0.024896	0.952917	0.00349262	0.0167324	-0.0293023	0.0362875	0.834656	0.00151254	0.0169137	-0.0316377	0.0346628	0.928743	-0.00106122	0.0173911	-0.0373368	0.0352144	0.951815	0.000764434	0.00523945	-0.0101644	0.0116933	0.885148	18.8917	0.528873
SCZ	90001826	436	Relative count	Maturation stages of T cell	MT_Trait527	Naive CD8br %T cell	0.0852586	19.6588	27	-0.000792844	0.0177772	-0.0356355	0.0340498	0.964427	-0.000792844	0.0186292	-0.0373055	0.0357198	0.966053	0.00515435	0.0419966	-0.0771575	0.0874662	0.902319	0.00937865	0.0265156	-0.042591	0.0613483	0.723562	-0.00143875	0.0462022	-0.096594	0.0937166	0.975405	0.000136275	0.00888566	-0.0181641	0.0184366	0.987885	28.552	0.331846
SCZ	90001827	437	Relative count	cDC	f_DC_Trait517	CD62L- myeloid DC %DC	0.0661585	19.58	22	0.00237411	0.0185649	-0.0340125	0.0387607	0.898243	0.00237411	0.020018	-0.0368605	0.0416087	0.905593	0.0475588	0.032842	-0.0168103	0.111928	0.147587	0.0317331	0.0266116	-0.0204246	0.0838908	0.233083	-0.0345746	0.0626744	-0.165311	0.0961619	0.587297	0.0066785	0.0107168	-0.0156763	0.0290333	0.540206	24.416	0.273343
SCZ	90001828	438	Relative count	Maturation stages of T cell	MT_Trait529	EM CD8br %CD8br	0.0854611	19.6935	28	-0.0169009	0.0167739	-0.0497771	0.0159753	0.31366	-0.0169009	0.0211499	-0.0583539	0.0245521	0.424231	-0.0536791	0.0374137	-0.127009	0.0196504	0.15136	-0.0307534	0.0278514	-0.085341	0.0238343	0.269508	-0.00868996	0.045718	-0.102665	0.0852848	0.850725	-0.00167497	0.00822661	-0.018585	0.0152351	0.840248	42.9251	0.026618
SCZ	90001829	439	MFI	cDC	Violet.450.50.cDC.trait4	CD11c on granulocyte	1.41415	19.6352	179	-0.00559803	0.00480737	-0.0150203	0.00382425	0.244234	-0.00559803	0.00629091	-0.017928	0.00673193	0.373541	0.0287609	0.0114656	0.00628876	0.0512331	0.0121261	0.00441952	0.00852229	-0.0122839	0.0211229	0.604051	0.00737361	0.0107148	-0.0137717	0.0285189	0.492248	-0.00437009	0.00292738	-0.0101471	0.00140697	0.137261	304.812	1.02883e-08
SCZ	90001830	440	MFI	Monocyte	mono.trait50	HLA DR on CD14+ CD16+ monocyte	0.0548651	20.3972	16	0.00918461	0.0198825	-0.0297845	0.0481537	0.644122	0.00918461	0.0273941	-0.0445068	0.062876	0.737416	0.0263851	0.0255774	-0.0237457	0.0765158	0.30227	0.0224409	0.0302615	-0.0368705	0.0817522	0.458351	0.0432268	0.0427855	-0.0485391	0.134993	0.329489	-0.0111957	0.0108262	-0.0344156	0.0120241	0.318607	28.4748	0.0187791
SCZ	90001831	441	Absolute count	Myeloid cell	MDSC_Trait4	Mo MDSC AC	0.0897773	19.7115	23	0.00326509	0.0147549	-0.025654	0.0321842	0.824868	0.00326509	0.0183313	-0.0326636	0.0391938	0.858632	0.0339971	0.037828	-0.0401445	0.108139	0.368798	0.00702598	0.0230608	-0.0381724	0.0522243	0.760616	-0.0521807	0.0380539	-0.131318	0.0269566	0.184779	0.0155463	0.00945135	-0.00410883	0.0352015	0.114882	33.9576	0.0496145
SCZ	90001832	442	MFI	Maturation stages of T cell	Blue.530.30.MT.trait5	CD3 on EM CD4+	0.0979048	19.6911	24	0.00164392	0.0125551	-0.0229636	0.0262514	0.895825	0.00164392	0.0157601	-0.0292453	0.0325331	0.916924	0.00213733	0.0158581	-0.0289439	0.0332186	0.892787	-0.00180045	0.0180763	-0.0372294	0.0336285	0.92066	-0.000858697	0.025809	-0.0543833	0.0526659	0.973758	0.000830535	0.006692	-0.0130478	0.0147089	0.902356	36.2416	0.0389693
SCZ	90001833	443	Relative count	Treg	Treg_Trait600	CD28- CD8br %T cell	0.0723309	19.6502	25	0.0228759	0.0122965	-0.00122479	0.0469766	0.0628347	0.0228759	0.0156447	-0.0077871	0.0535389	0.143682	0.0212447	0.0161396	-0.0103883	0.0528778	0.188069	0.0294021	0.0197432	-0.00929384	0.0680981	0.136427	0.0229908	0.0226849	-0.0239366	0.0699181	0.321374	-4.51633e-05	0.00633142	-0.0131427	0.0130524	0.99437	38.8492	0.028321
SCZ	90001834	444	MFI	B cell	Bcells.trait321	CD19 on IgD- CD38br	0.149553	19.6446	36	-0.00675746	0.0112245	-0.028757	0.0152421	0.547154	-0.00675746	0.012759	-0.0317646	0.0182497	0.596372	0.026933	0.0293904	-0.0306711	0.084537	0.359464	-0.00825245	0.0176801	-0.0429049	0.0264	0.640669	0.00365446	0.0284766	-0.0542169	0.0615258	0.898642	-0.00296496	0.00722745	-0.0176529	0.011723	0.684206	45.2239	0.115475
SCZ	90001835	445	MFI	TBNK	Blue.780.60.TBNK.trait1	CD4 on monocyte	0.0393756	19.9225	14	-0.0158002	0.0187221	-0.0524948	0.0208944	0.398706	-0.0158002	0.0242166	-0.063264	0.0316635	0.514109	-0.015394	0.0305184	-0.0752089	0.0444209	0.613967	-0.018493	0.0293872	-0.0760909	0.0391049	0.52916	-0.0418742	0.0409126	-0.131015	0.0472667	0.326261	0.00729981	0.00915987	-0.0126578	0.0272574	0.440973	21.7502	0.0593554
SCZ	90001836	446	Relative count	B cell	BC_Trait64	CD24+ CD27+ %lymphocyte	0.0638316	19.8061	23	0.0066417	0.0112913	-0.0154889	0.0287723	0.556389	0.0066417	0.0122515	-0.0173708	0.0306542	0.587741	0.0205761	0.0175317	-0.0137853	0.0549375	0.240534	0.0169914	0.0175839	-0.0174724	0.0514553	0.333892	0.0217592	0.0181807	-0.0160496	0.059568	0.244709	-0.00773987	0.00690992	-0.0221098	0.00663011	0.275315	25.9008	0.255964
SCZ	90001837	447	Absolute count	Treg	Treg_Trait596	CD25++ CD8br AC	0.0523029	19.677	19	0.0167523	0.012336	-0.00742581	0.0409303	0.174464	0.0167523	0.0153266	-0.0132873	0.0467918	0.274385	-0.0226085	0.0405424	-0.10207	0.0568532	0.577084	-0.00579965	0.0192495	-0.043528	0.0319287	0.763195	0.0698947	0.0389204	-0.0122201	0.15201	0.0903152	-0.014892	0.0100818	-0.0361628	0.00637882	0.157932	27.7854	0.0653969
SCZ	90001838	448	MFI	TBNK	Blue.530.30.TBNK.trait5	CD3 on NKT	0.37313	19.7648	70	0.0117284	0.00746956	-0.00291171	0.0263684	0.116379	0.0117284	0.00852088	-0.00497227	0.028429	0.16869	0.00623525	0.0117455	-0.0167856	0.0292561	0.595514	0.000920198	0.0126663	-0.0239052	0.0257456	0.942085	0.0132123	0.0172305	-0.0211707	0.0475953	0.445858	-0.000447446	0.00450512	-0.00943728	0.00854239	0.921177	89.7901	0.0471227
SCZ	90001839	449	MFI	Monocyte	mono.trait7	CX3CR1 on CD14- CD16+ monocyte	0.117853	19.9113	30	-0.0148782	0.0115284	-0.0374734	0.00771692	0.19685	-0.0148782	0.0115284	-0.0374734	0.00771692	0.19685	-0.00574851	0.0196167	-0.0441966	0.0326996	0.769491	-0.00888082	0.0170448	-0.0422881	0.0245264	0.602347	0.00149081	0.0194957	-0.0367201	0.0397017	0.939046	-0.00514836	0.00494484	-0.0148401	0.00454335	0.297802	25.3533	0.659793
SCZ	90001840	450	MFI	Treg	Red.780.60.Treg.trait9	CD4 on activated & secreting Treg	0.0820672	19.582	28	0.0250941	0.0129211	-0.000230846	0.050419	0.0521252	0.0250941	0.0149436	-0.00419476	0.0543829	0.093102	0.00480384	0.0198701	-0.0341408	0.0437484	0.808964	0.00805211	0.0192083	-0.0295955	0.0456997	0.675071	0.0314688	0.0265507	-0.0231069	0.0860444	0.246646	-0.00224927	0.00768037	-0.0180365	0.013538	0.771954	36.1137	0.112836
SCZ	90001841	451	MFI	Treg	Blue.585.42.Treg.trait2	CD28 on CD28+ CD45RA- CD8br	0.26646	19.6185	49	0.00406066	0.00900202	-0.013583	0.0217043	0.65193	0.00406066	0.0105005	-0.01652	0.0246413	0.698971	-0.011833	0.0144678	-0.0401893	0.0165234	0.413424	-0.00786081	0.0156573	-0.0385485	0.0228269	0.615629	-0.0177417	0.0206863	-0.0593571	0.0238738	0.395436	0.00689429	0.00564587	-0.00446373	0.0182523	0.228131	65.3106	0.0488098
SCZ	90001842	452	MFI	Maturation stages of T cell	Blue.530.30.MT.trait9	CD3 on CM CD8br	0.436965	19.6687	80	0.0098892	0.00668385	-0.00321091	0.0229893	0.138989	0.0098892	0.00695953	-0.00375123	0.0235296	0.155329	-0.00284996	0.0118586	-0.0260924	0.0203924	0.810075	-0.0017887	0.0108913	-0.0231352	0.0195578	0.869548	0.0134482	0.0121318	-0.0107043	0.0376007	0.271047	-0.0011788	0.00328232	-0.0077134	0.00535579	0.720463	85.6512	0.285124
SCZ	90001843	453	MFI	Myeloid cell	Violet.450.50.MDSC.trait9	CD11b on CD33br HLA DR+ CD14dim	0.177252	19.7175	38	0.00617242	0.00917955	-0.0118192	0.024164	0.501323	0.00617242	0.0101114	-0.0136455	0.0259904	0.541568	0.00912058	0.0161137	-0.0224617	0.0407029	0.571385	0.0119493	0.0133965	-0.0143073	0.038206	0.372407	0.0096182	0.0175973	-0.0260707	0.0453071	0.588044	-0.00134519	0.00558615	-0.0126744	0.00998405	0.81107	44.8931	0.174714
SCZ	90001844	454	Relative count	Maturation stages of T cell	MT_Trait526	Naive CD8br %CD8br	0.0820695	19.5839	25	-0.0024375	0.012884	-0.0276897	0.0228146	0.849945	-0.0024375	0.0130947	-0.0281027	0.0232277	0.852332	0.00316352	0.018674	-0.0334369	0.039764	0.865476	-0.00462734	0.0185779	-0.0410393	0.0317846	0.8033	0.00594133	0.0210525	-0.0376091	0.0494917	0.780303	-0.00271263	0.00528322	-0.0136418	0.00821655	0.612539	24.7915	0.41716
SCZ	90001845	455	Relative count	Monocyte	N_MONO_Trait516	CD14+ CD16- monocyte %monocyte	0.256839	19.8056	54	-0.00558577	0.00935718	-0.0239255	0.012754	0.55054	-0.00558577	0.0103288	-0.0258298	0.0146582	0.588646	-0.0108368	0.0148118	-0.0398674	0.0181939	0.464395	-0.00700564	0.0161779	-0.0387138	0.0247025	0.664988	-0.0204665	0.0221225	-0.0648586	0.0239256	0.359165	0.00419907	0.00551425	-0.00686608	0.0152642	0.449802	64.5776	0.132337
SCZ	90001846	456	MFI	Monocyte	mono.trait35	CX3CR1 on CD14+ CD16+ monocyte	0.179496	19.8959	39	0.00042514	0.0109367	-0.0210105	0.0218608	0.968992	0.00042514	0.012003	-0.0231003	0.0239506	0.971745	0.00830139	0.0213841	-0.0336107	0.0502134	0.697865	0.00128555	0.0175748	-0.0331604	0.0357315	0.941689	0.0178336	0.0277019	-0.0382958	0.0739631	0.523696	-0.00453593	0.00649494	-0.0176959	0.00862407	0.489307	45.7708	0.180802
SCZ	90001847	457	MFI	TBNK	Blue.670.LP.TBNK.trait10	CD45 on B cell	0.137135	19.6214	35	-0.00362669	0.00813836	-0.0195776	0.0123242	0.655865	-0.00362669	0.00940702	-0.0220641	0.0148107	0.699845	0.00651554	0.0123501	-0.0176903	0.0307214	0.597799	0.00454734	0.0115558	-0.0181016	0.0271963	0.693942	0.0133122	0.0120081	-0.0111184	0.0377428	0.275616	-0.00841758	0.00397348	-0.0165017	-0.000333472	0.0417536	45.4266	0.091084
SCZ	90001848	458	Absolute count	Maturation stages of T cell	MT_ry_Trait514	CD45RA- CD4+ AC	0.0449462	19.7165	15	0.0120812	0.0197561	-0.02664	0.0508025	0.540857	0.0120812	0.0197561	-0.02664	0.0508025	0.540857	0.0574395	0.0400972	-0.0211495	0.136029	0.151999	0.0194138	0.0287414	-0.0369183	0.0757459	0.499381	-0.0341276	0.0338056	-0.100385	0.0321302	0.312724	0.0137573	0.00816705	-0.00224986	0.0297644	0.0920882	10.7848	0.702856
SCZ	90001849	459	Absolute count	Treg	f_Treg_Trait509	Activated Treg AC	0.14438	19.6313	33	-0.00718489	0.0118479	-0.0304063	0.0160365	0.54423	-0.00718489	0.0133075	-0.0332671	0.0188973	0.589257	-0.00696718	0.0219567	-0.0500016	0.0360672	0.751005	0.000892704	0.0187317	-0.0358209	0.0376063	0.961989	-0.00258695	0.0355112	-0.0750124	0.0698385	0.942394	-0.00113797	0.00812739	-0.0177139	0.0154379	0.889552	40.3704	0.147168
SCZ	90001850	460	Absolute count	Maturation stages of T cell	MT_Trait511	TD CD4+ AC	0.05765	19.6391	20	0.00825071	0.0152483	-0.0216355	0.0381369	0.588447	0.00825071	0.0193216	-0.029619	0.0461204	0.669366	0.0157639	0.033688	-0.0502633	0.081791	0.63983	0.00413614	0.022674	-0.0403041	0.0485764	0.855255	0.0261167	0.0396754	-0.0572382	0.109472	0.518703	-0.00500898	0.00965477	-0.0252929	0.0152749	0.610214	30.5068	0.0456928
SCZ	90001851	461	MFI	TBNK	Violet.510.50.TBNK.trait2	HLA DR on HLA DR+ T cell	0.213803	19.7732	51	0.0114371	0.00824255	-0.00471803	0.0275922	0.16527	0.0114371	0.00964937	-0.00747535	0.0303495	0.235912	-0.00929564	0.0124926	-0.0337808	0.0151895	0.456823	-0.000231199	0.0129385	-0.0255902	0.0251278	0.985743	-0.0104928	0.015103	-0.0408434	0.0198577	0.490492	0.00835371	0.00449658	-0.0006825	0.0173899	0.0692124	68.5244	0.0419918
SCZ	90001852	462	MFI	B cell	Bcells.trait395	CD20 on memory B cell	0.0849447	19.6634	24	-0.0112702	0.0106165	-0.0320782	0.00953768	0.288426	-0.0112702	0.0134682	-0.0376675	0.015127	0.402704	0.00711926	0.0154732	-0.0232076	0.0374462	0.645442	0.00584805	0.0156301	-0.0247863	0.0364825	0.70829	-0.00696248	0.0199814	-0.0484013	0.0344763	0.730816	-0.00215575	0.00725843	-0.0172088	0.0128973	0.769253	37.0159	0.0323893
SCZ	90001853	463	MFI	B cell	Bcells.trait400	CD20 on IgD+	0.310536	19.5874	60	0.0106188	0.00800346	-0.00506765	0.0263053	0.184581	0.0106188	0.00990197	-0.00878867	0.0300263	0.283542	-0.00392154	0.0136736	-0.0307213	0.0228782	0.774268	-0.0031263	0.013938	-0.0304442	0.0241916	0.822523	0.00821602	0.0191339	-0.0300846	0.0465166	0.669225	0.000746791	0.00507279	-0.00940751	0.0109011	0.883473	90.3108	0.00542146
SCZ	90001854	464	Relative count	Treg	Treg_Trait592	CD28- CD25++ CD8br %CD8br	0.289416	19.632	61	0.0108321	0.00829364	-0.00542317	0.0270873	0.191529	0.0108321	0.0100323	-0.00883093	0.0304951	0.280268	-0.00727877	0.0174863	-0.0415513	0.0269938	0.677223	-0.00235068	0.0142939	-0.0303662	0.0256648	0.869374	0.0093799	0.0198361	-0.0303121	0.0490719	0.638051	0.000438965	0.00515772	-0.00988162	0.0107595	0.932463	87.7938	0.0111613
SCZ	90001855	465	MFI	B cell	Bcells.trait283	CD19 on CD24+ CD27+	0.280355	19.6912	51	0.00509012	0.00792473	-0.0104421	0.0206223	0.520673	0.00509012	0.0086219	-0.0118085	0.0219887	0.554942	-0.00220063	0.0123218	-0.0263508	0.0219496	0.858254	-0.00306558	0.0124228	-0.0274139	0.0212827	0.805086	0.00698968	0.0153664	-0.0238903	0.0378697	0.651214	-0.000722272	0.00481423	-0.0103968	0.00895229	0.881358	59.1843	0.175329
SCZ	90001856	466	MFI	B cell	Bcells.trait312	CD19 on IgD+ CD38- unsw mem	0.238228	19.777	54	-0.00125025	0.00905353	-0.0189948	0.0164944	0.890165	-0.00125025	0.010931	-0.0226747	0.0201742	0.90894	-0.00165521	0.0164442	-0.0338852	0.0305748	0.919823	-0.00378553	0.0151404	-0.0334601	0.0258891	0.802565	0.0357596	0.0214582	-0.00729948	0.0788186	0.101632	-0.0111517	0.00561502	-0.0224191	0.000115608	0.05231	77.2611	0.0164714
SCZ	90001857	467	Relative count	Monocyte	N_MONO_Trait514	CD14- CD16+ monocyte %monocyte	0.319275	19.6408	61	0.00888496	0.00775345	-0.00631152	0.0240814	0.251821	0.00888496	0.00934915	-0.00943905	0.027209	0.341935	-0.00306572	0.0140739	-0.0306501	0.0245187	0.827562	-0.000450644	0.0130012	-0.0259326	0.0250313	0.972349	0.00868021	0.0173623	-0.0260617	0.0434221	0.618973	7.09956e-05	0.00505533	-0.0100447	0.0101867	0.988842	87.2381	0.0123753
SCZ	90001858	468	Absolute count	Treg	Treg_Trait590	CD28- CD127- CD25++ CD8br AC	0.388097	19.614	73	0.00531304	0.00677807	-0.00797172	0.0185978	0.433123	0.00531304	0.00847761	-0.0113028	0.0219288	0.530846	-0.00378932	0.00866563	-0.0207737	0.013195	0.661907	-0.0016184	0.010831	-0.0228468	0.01961	0.88122	0.00721023	0.0139062	-0.0205179	0.0349384	0.605728	-0.00067953	0.0039323	-0.00852031	0.00716125	0.863295	112.633	0.00156697
SCZ	90001859	469	MFI	TBNK	Blue.530.30.TBNK.trait7	CD3 on HLA DR+ CD8br	0.187317	19.6024	42	0.00194443	0.00892054	-0.0155395	0.0194284	0.827451	0.00194443	0.0108969	-0.0194131	0.023302	0.858379	-0.00734642	0.013538	-0.0338804	0.0191876	0.58737	-0.0067889	0.0137907	-0.0338182	0.0202404	0.622521	-0.00753842	0.0177258	-0.0433636	0.0282868	0.672912	0.00356754	0.00523848	-0.00701982	0.0141549	0.499779	61.18	0.0220741
SCZ	90001860	470	Absolute count	TBNK	TB_Trait507	Lymphocyte AC	0.33262	19.6757	66	0.00429026	0.00732101	-0.0100586	0.0186392	0.557861	0.00429026	0.00894765	-0.0132468	0.0218273	0.631594	-0.00720265	0.0119748	-0.0306729	0.0162676	0.547519	-0.00250297	0.0121973	-0.0264093	0.0214033	0.83741	-0.000761154	0.0161804	-0.0330852	0.0315629	0.962626	0.00175806	0.00467807	-0.00758745	0.0111036	0.708301	97.0935	0.00607234
SCZ	90001861	471	MFI	Maturation stages of T cell	HVEM1000_150630.trait7	HVEM on CD45RA- CD4+	0.203483	19.7109	43	-0.0026247	0.00989554	-0.0220196	0.0167702	0.790824	-0.0026247	0.0113291	-0.0248293	0.0195799	0.816788	-0.0041783	0.0166529	-0.0368175	0.0284609	0.801888	-0.000796178	0.0151868	-0.0305618	0.0289694	0.95819	0.00821764	0.0199708	-0.0321142	0.0485494	0.682861	-0.00366744	0.00554508	-0.014866	0.00753107	0.512064	55.0502	0.0854101
SCZ	90001862	472	Morphological parameter	cDC	FSC.cDC.trait4	FSC-A on monocyte	0.0327948	19.5787	12	-0.0335436	0.0127582	-0.0585492	-0.00853805	0.00855897	-0.0335436	0.0127582	-0.0585492	-0.00853805	0.00855897	-0.0296105	0.0158412	-0.0606586	0.00143761	0.0615933	-0.038319	0.0174952	-0.0726089	-0.004029	0.0285057	-0.0172773	0.0170438	-0.0506826	0.016128	0.310726	-0.0115788	0.00804464	-0.027346	0.00418838	0.150059	4.92587	0.934703
SCZ	90001863	473	Relative count	Maturation stages of T cell	MT_Trait530	EM CD8br %T cell	0.173812	19.6178	39	-0.00765137	0.00862574	-0.0245575	0.00925477	0.375058	-0.00765137	0.00955638	-0.0263815	0.0110788	0.423331	-0.0123903	0.0125017	-0.0368933	0.0121126	0.321641	-0.0136574	0.0141819	-0.0414534	0.0141386	0.335539	-0.00870154	0.0143823	-0.0378428	0.0204397	0.54886	0.000457615	0.00463377	-0.0089313	0.00984653	0.921865	46.6421	0.158654
SCZ	90001864	474	MFI	B cell	Bcells.trait310	CD19 on IgD+ CD38-	0.357828	19.6034	66	0.00912733	0.00796931	-0.00649224	0.0247469	0.252081	0.00912733	0.00938266	-0.00926235	0.027517	0.330659	-0.00480023	0.0129616	-0.0302045	0.0206041	0.711128	5.98396e-05	0.0140975	-0.0275707	0.0276904	0.996613	-0.00708813	0.0181737	-0.0433942	0.0292179	0.697815	0.00495424	0.00475643	-0.00454781	0.0144563	0.301521	90.0998	0.0214128
SCZ	90001865	475	MFI	B cell	Bcells.trait640	CD38 on IgD+ CD38br	0.0689445	19.6187	21	-0.0291799	0.0160153	-0.0605692	0.00220951	0.0684548	-0.0291799	0.0160153	-0.0605692	0.00220951	0.0684548	-0.00317875	0.0333552	-0.0685537	0.0621962	0.924076	-0.0154389	0.0232172	-0.0609437	0.0300659	0.506064	-0.00334019	0.0382563	-0.0783212	0.0716408	0.930425	-0.00603525	0.00811469	-0.0219398	0.00986926	0.457032	15.3031	0.758812
SCZ	90001866	476	MFI	Treg	Red.780.60.Treg.trait4	CD4 on CD39+ resting Treg	0.110343	19.8198	26	0.00672915	0.0135881	-0.0199031	0.0333614	0.620443	0.00672915	0.0135881	-0.0199031	0.0333614	0.620443	0.00391368	0.0215453	-0.0383143	0.0461417	0.855858	0.00177034	0.0193422	-0.0361397	0.0396804	0.927074	0.0447802	0.0358126	-0.0254111	0.114972	0.211151	-0.00995127	0.00866549	-0.0269353	0.00703278	0.250812	21.1477	0.684348
SCZ	90001867	477	MFI	cDC	Blue.530.30.cDC.trait1	CD62L on CD62L+ myeloid DC	0.183304	19.6955	50	-0.00948954	0.00946597	-0.0280425	0.00906341	0.316107	-0.00948954	0.0107833	-0.0306243	0.0116452	0.378845	-0.0155801	0.0174833	-0.0498467	0.0186865	0.372853	-0.0160412	0.0147368	-0.0449248	0.0128424	0.27637	-0.0101569	0.0175164	-0.045376	0.0250622	0.564726	0.000222798	0.00457899	-0.00898388	0.00942948	0.961395	63.5866	0.0786462
SCZ	90001868	478	MFI	Treg	Violet.510.50.Treg.trait2	CD8 on CD28+ CD45RA- CD8br	0.35012	19.635	68	0.00613339	0.00746297	-0.00849376	0.0207605	0.411166	0.00613339	0.00858589	-0.0106946	0.0229614	0.475006	-0.00763156	0.0148387	-0.0367148	0.0214517	0.607041	-0.00147933	0.0127383	-0.0264459	0.0234873	0.907548	0.00779028	0.0156857	-0.0235273	0.0391078	0.621088	-0.000562794	0.0044447	-0.00943692	0.00831133	0.899625	88.6792	0.0393527
SCZ	90001869	479	MFI	B cell	Bcells.trait643	CD38 on IgD- CD38br	0.357725	19.6736	83	0.00722714	0.007267	-0.00701593	0.0214702	0.319973	0.00722714	0.00797232	-0.00839833	0.0228526	0.364656	-0.00228879	0.0126703	-0.0271222	0.0225446	0.856649	0.00153489	0.0117213	-0.0214384	0.0245082	0.895816	0.000339081	0.0149473	-0.0294014	0.0300795	0.981957	0.00215816	0.00395472	-0.0057105	0.0100268	0.58676	98.69	0.101099
SCZ	90001870	480	MFI	B cell	Bcells.trait282	CD19 on CD20- CD38-	0.0492312	20.3981	13	-0.0115898	0.00960392	-0.0304131	0.00723357	0.227519	-0.0115898	0.0102314	-0.031643	0.00846344	0.257314	-0.0180262	0.0112282	-0.040033	0.00398054	0.108395	-0.0173255	0.0134182	-0.0436247	0.00897378	0.196638	-0.0189265	0.0150188	-0.0519827	0.0141297	0.23368	0.00460984	0.00676692	-0.010284	0.0195037	0.509812	13.6193	0.325675
SCZ	90001871	481	MFI	Monocyte	mono.trait6	CD64 on CD14+ CD16+ monocyte	0.0643869	19.8282	22	-0.00126312	0.00979573	-0.0204624	0.0179361	0.8974	-0.00126312	0.013058	-0.0268564	0.0243302	0.92294	-0.0274637	0.0222634	-0.0710991	0.0161717	0.217359	-0.0151223	0.0158762	-0.0462391	0.0159946	0.340839	-0.0314482	0.0214604	-0.0762139	0.0133175	0.158356	0.012686	0.00733726	-0.00261927	0.0279912	0.0992194	37.3166	0.0154784
SCZ	90001872	482	MFI	B cell	Bcells.trait439	CD24 on IgD+ CD38-	0.0453002	19.9742	16	0.00373124	0.0118895	-0.0195718	0.0270343	0.753654	0.00373124	0.0192296	-0.0339581	0.0414206	0.846147	0.0539381	0.0592117	-0.0621147	0.169991	0.362329	0.0189199	0.0217068	-0.0236247	0.0614645	0.383421	0.00928183	0.037374	-0.0708773	0.089441	0.807469	-0.00205851	0.0117365	-0.0272307	0.0231137	0.863281	39.2375	0.000590525
SCZ	90001873	483	Morphological parameter	TBNK	FSC.TBNK.trait5	FSC-A on CD8br	0.0421913	20.0439	14	0.00454079	0.0100314	-0.0151204	0.024202	0.650795	0.00454079	0.0145065	-0.0238915	0.0329731	0.754268	-0.00841	0.0146021	-0.0370296	0.0202096	0.564652	-0.00566094	0.0157201	-0.0364718	0.0251499	0.718766	0.00209564	0.0212034	-0.0441026	0.0482939	0.922901	0.00159399	0.00971568	-0.0195747	0.0227626	0.872412	27.1861	0.0117307
SCZ	90001874	484	Relative count	B cell	BC_Trait58	Memory B cell %lymphocyte	0.0712826	19.6631	26	-0.00358348	0.00988823	-0.0229641	0.0157971	0.717054	-0.00358348	0.0123485	-0.0277862	0.0206192	0.771667	-0.0397004	0.0246456	-0.0880049	0.00860419	0.107213	-0.0266939	0.0149465	-0.0559885	0.00260072	0.0741054	-0.0516636	0.0259503	-0.105222	0.00189529	0.0579989	0.0163269	0.00788136	6.05642e-05	0.0325932	0.0492183	38.9883	0.0369396
SCZ	90001875	485	MFI	Treg	Blue.585.42.Treg.trait6	CD28 on CD4 Treg	0.0587045	19.8314	19	0.00309631	0.0113764	-0.019201	0.0253936	0.785491	0.00309631	0.0142859	-0.0249036	0.0310962	0.828412	-0.01302	0.0271222	-0.0661786	0.0401386	0.631192	-0.0114424	0.0173184	-0.0453859	0.022501	0.508798	0.0208897	0.0285208	-0.0392838	0.0810633	0.473879	-0.00654106	0.00903313	-0.0255993	0.0125172	0.47884	28.3845	0.0564396
SCZ	90001876	486	MFI	Treg	Blue.530.30.Treg.trait12	CD3 on CD39+ activated Treg	0.0496697	19.6763	17	-0.0146069	0.00993968	-0.0340883	0.00487452	0.141683	-0.0146069	0.0101455	-0.0344916	0.00527784	0.149939	-0.0133408	0.0122783	-0.0374057	0.0107241	0.27724	-0.0148754	0.0138778	-0.0420753	0.0123245	0.283771	0.000347206	0.0148924	-0.0312371	0.0319315	0.981615	-0.00850038	0.00630383	-0.0218698	0.00486904	0.195414	16.6693	0.4073
SCZ	90001877	487	MFI	Monocyte	mono.trait43	PDL-1 on monocyte	0.0442154	19.7221	15	0.00942659	0.0135929	-0.0172151	0.0360682	0.488001	0.00942659	0.0212789	-0.0322793	0.0511324	0.657764	0.0472496	0.043642	-0.0382871	0.132786	0.278958	0.0271325	0.0232407	-0.0184184	0.0726834	0.243025	-0.107655	0.0355062	-0.184361	-0.0309483	0.00962773	0.0411527	0.0112302	0.0168913	0.0654141	0.00285732	34.3083	0.0018588
SCZ	90001878	488	Relative count	B cell	BC_Trait65	CD20- %lymphocyte	0.0562872	19.7584	19	-0.0154915	0.0124829	-0.0399575	0.00897456	0.2146	-0.0154915	0.0158523	-0.0465615	0.0155785	0.328453	0.0302568	0.0418195	-0.0517078	0.112221	0.469367	-0.00689737	0.0201132	-0.0463185	0.0325238	0.731653	-0.0646596	0.0337023	-0.135765	0.00644606	0.0719931	0.0180338	0.0110392	-0.0052568	0.0413244	0.120721	29.0287	0.0480289
SCZ	90001879	489	MFI	Monocyte	mono.trait54	HLA DR on monocyte	0.0592195	19.724	21	-0.0105642	0.010781	-0.0316945	0.0105661	0.327137	-0.0105642	0.0153693	-0.0406874	0.019559	0.491855	-0.0243939	0.0180584	-0.0597876	0.0109999	0.176748	-0.022946	0.0183553	-0.0589218	0.0130298	0.211262	-0.0251419	0.0280785	-0.0839108	0.033627	0.381769	0.00516545	0.0082703	-0.0121445	0.0224754	0.539677	40.6462	0.0041348
SCZ	90001880	490	MFI	Maturation stages of T cell	Violet.450.50.MT.trait3	CD45RA on naive CD8br	0.0588161	19.7268	19	0.0046027	0.00996465	-0.0149276	0.0241331	0.644151	0.0046027	0.0126371	-0.0201656	0.029371	0.715693	0.0237172	0.015736	-0.00712477	0.0545592	0.131761	0.021188	0.0156951	-0.00957384	0.0519498	0.177024	0.00481442	0.0214456	-0.0404318	0.0500606	0.825048	-9.91646e-05	0.00798749	-0.0169513	0.016753	0.990239	28.9497	0.0489977
SCZ	90001881	491	Relative count	Treg	Treg_Trait513	CD39+ CD4+ %CD4+	0.0447005	19.8102	15	-0.00458427	0.0137677	-0.0315685	0.0224	0.739155	-0.00458427	0.0145953	-0.0331906	0.024022	0.753451	0.0185228	0.0276004	-0.0355729	0.0726186	0.502152	0.00831211	0.0209872	-0.0328221	0.0494464	0.692064	0.0167134	0.0261288	-0.0397345	0.0731613	0.533508	-0.00763098	0.00776104	-0.0243977	0.00913573	0.343435	15.7337	0.329904
SCZ	90001882	492	Absolute count	cDC	f_DC_Trait502	Myeloid DC AC	0.0506545	19.6702	16	0.00743889	0.0105159	-0.0131718	0.0280496	0.47932	0.00743889	0.0119144	-0.015913	0.0307908	0.532392	0.0053081	0.0146518	-0.023409	0.0340252	0.717141	0.00573393	0.0158323	-0.0252969	0.0367647	0.717228	-0.00585277	0.0221731	-0.0534093	0.0417038	0.795658	0.00581889	0.00813057	-0.0116194	0.0232572	0.485954	19.2552	0.202401
SCZ	90001883	493	Absolute count	B cell	BC_Trait4	IgD- CD38br AC	0.248955	19.5661	55	0.00720872	0.00972985	-0.0118614	0.0262789	0.458762	0.00720872	0.0110157	-0.0143817	0.0287991	0.512852	0.0385017	0.0423741	-0.0445501	0.121553	0.363554	0.00683694	0.0147837	-0.0221385	0.0358124	0.643747	0.0295059	0.0220337	-0.0146881	0.0737	0.186245	-0.00694598	0.00595112	-0.0188824	0.00499045	0.248365	69.2162	0.0795022
SCZ	90001884	494	MFI	Monocyte	mono.trait48	CD64 on monocyte	0.428177	19.5756	70	0.0136569	0.00655289	0.000813435	0.0265003	0.0371513	0.0136569	0.00780248	-0.00163571	0.0289494	0.0800624	-0.00235571	0.0114547	-0.0248065	0.0200951	0.837061	0.00440652	0.0104186	-0.0160135	0.0248266	0.672333	0.000891331	0.01305	-0.0251495	0.0269322	0.945746	0.00530508	0.00435559	-0.00338636	0.0139965	0.227436	97.8247	0.0128102
SCZ	90001885	495	MFI	B cell	Bcells.trait536	CD27 on CD20- CD38-	0.0794923	19.7193	26	0.0185242	0.0114583	-0.00393368	0.0409821	0.105952	0.0185242	0.011706	-0.00441906	0.0414675	0.113545	0.0161388	0.0136314	-0.0105784	0.0428559	0.236438	0.0105682	0.017702	-0.0241271	0.0452636	0.550504	0.00877833	0.0161274	-0.0245071	0.0420637	0.59125	0.00374642	0.00424327	-0.00501126	0.0125041	0.386045	26.0923	0.402685
SCZ	90001886	496	Relative count	cDC	f_DC_Trait515	CD86+ plasmacytoid DC %DC	0.112821	19.6863	30	0.0309491	0.0098041	0.0117334	0.0501648	0.00159539	0.0309491	0.0105384	0.0102941	0.051604	0.00331636	0.0224384	0.0111481	0.00058856	0.0442883	0.04414	0.0198146	0.0142275	-0.00807082	0.0476999	0.163712	0.0172917	0.0143946	-0.0121944	0.0467777	0.239713	0.00642172	0.00468799	-0.00318119	0.0160246	0.181627	33.5069	0.257769
SCZ	90001887	497	MFI	B cell	Bcells.trait388	CD20 on IgD- CD24-	0.102904	20.1739	26	-0.0110663	0.0108629	-0.0323571	0.0102246	0.308334	-0.0110663	0.0132476	-0.0370311	0.0148986	0.403526	-0.0201029	0.0169216	-0.0532687	0.0130629	0.234835	-0.0151103	0.01716	-0.0487434	0.0185227	0.37856	-0.0210918	0.0213078	-0.0650689	0.0228853	0.332116	0.0037206	0.00614258	-0.00895707	0.0163983	0.550396	37.1814	0.0554882
SCZ	90001888	498	Relative count	B cell	BC_Trait50	IgD+ CD38br %lymphocyte	0.164319	19.6766	37	-0.00211717	0.0109681	-0.0236143	0.0193799	0.846936	-0.00211717	0.0117815	-0.0252086	0.0209742	0.857386	0.00167136	0.0156717	-0.0290446	0.0323873	0.915068	-0.0044442	0.0168897	-0.0375474	0.028659	0.79245	0.00579659	0.0217789	-0.038417	0.0500101	0.791681	-0.00229157	0.00527867	-0.0130078	0.00842471	0.666867	41.5377	0.242091
SCZ	90001889	499	MFI	Monocyte	mono.trait36	CX3CR1 on CD14+ CD16- monocyte	0.120419	19.5989	32	0.0141394	0.011621	-0.00863733	0.0369161	0.223714	0.0141394	0.0125524	-0.0104629	0.0387416	0.259985	0.0244666	0.0200855	-0.0149003	0.0638334	0.223178	0.0235143	0.0179542	-0.0116753	0.0587038	0.190303	0.0114153	0.0220893	-0.033697	0.0565275	0.6091	0.000827896	0.00548094	-0.0103657	0.0120215	0.880947	36.1685	0.239849
SCZ	90001890	500	MFI	B cell	Bcells.trait781	IgD on IgD+ CD38dim	0.0810922	19.6691	21	0.0325862	0.0161415	0.000949437	0.064223	0.0435097	0.0325862	0.0202338	-0.00707131	0.0722438	0.107292	0.0241617	0.0262543	-0.0272958	0.0756193	0.357419	0.0389259	0.0255413	-0.0111342	0.088986	0.1275	-0.0213603	0.0380372	-0.100973	0.0582524	0.580978	0.0157044	0.00952178	-0.00422492	0.0356337	0.115519	31.4265	0.0498053
SCZ	90001891	501	MFI	B cell	Bcells.trait453	CD25 on B cell	0.120324	20.2365	26	-0.00128199	0.0145969	-0.0298913	0.0273274	0.930015	-0.00128199	0.0155314	-0.0317231	0.0291591	0.934216	0.0136708	0.0206023	-0.026709	0.0540505	0.506975	0.012693	0.0209665	-0.0284006	0.0537866	0.544917	0.0513898	0.0383927	-0.0278489	0.130628	0.193267	-0.0128848	0.00862831	-0.0306928	0.00492315	0.148385	28.3037	0.294061
SCZ	90001892	502	MFI	Myeloid cell	Red.780.60.MDSC.trait5	CD45 on CD33dim HLA DR-	0.291694	19.6155	62	0.00181696	0.00771759	-0.0133092	0.0169432	0.813874	0.00181696	0.0101833	-0.018142	0.0217759	0.858389	0.00586756	0.0137901	-0.0211606	0.0328957	0.670479	0.00779812	0.0126212	-0.016939	0.0325352	0.536668	0.00945851	0.0175005	-0.0255477	0.0444647	0.590873	-0.00267124	0.00496025	-0.0125932	0.00725074	0.592204	106.205	0.000300828
SCZ	90001893	503	MFI	B cell	Bcells.trait399	CD20 on sw mem	0.135776	19.5983	33	0.00886105	0.0135734	-0.0177424	0.0354645	0.51387	0.00886105	0.0145953	-0.0197452	0.0374673	0.543774	0.0140201	0.0241225	-0.033259	0.0612993	0.561101	0.00422149	0.020166	-0.0353031	0.0437461	0.834185	0.0153998	0.0309571	-0.0477377	0.0785373	0.622379	-0.00168505	0.0070049	-0.0159716	0.0126015	0.811485	36.9997	0.249039
SCZ	90001894	504	Relative count	B cell	BC_Trait9	IgD+ CD38br %B cell	0.146505	19.5811	38	0.00409759	0.0108206	-0.0171104	0.0253056	0.704923	0.00409759	0.0125819	-0.0205625	0.0287577	0.744672	0.00309018	0.0140439	-0.0244354	0.0306157	0.825842	0.0018048	0.0165671	-0.0306662	0.0342758	0.913251	0.00776113	0.023008	-0.0389013	0.0544236	0.737832	-0.00112403	0.00587638	-0.0130419	0.0107938	0.849382	50.0255	0.0747252
SCZ	90001895	505	MFI	Treg	Blue.670.LP.Treg.trait4	CD127 on CD28+ CD45RA+ CD8br	0.126222	19.9339	32	-0.0160596	0.0106187	-0.0368718	0.00475262	0.130434	-0.0160596	0.0146464	-0.044766	0.0126468	0.272865	-0.00434333	0.0126193	-0.0290766	0.02039	0.730709	-0.00802598	0.0165621	-0.0404871	0.0244352	0.627961	0.00568231	0.0201562	-0.0354822	0.0468468	0.779945	-0.00898791	0.00585702	-0.0209495	0.00297372	0.135374	58.977	0.00177812
SCZ	90001896	506	MFI	B cell	Bcells.trait567	CD27 on IgD- CD38dim	0.080826	19.6626	22	0.0254525	0.0154066	-0.00474388	0.0556488	0.0985241	0.0254525	0.0184804	-0.0107684	0.0616734	0.168429	0.0435937	0.0270335	-0.00939093	0.0965783	0.106835	0.043911	0.0241395	-0.00340155	0.0912235	0.0689035	-0.0593255	0.0390444	-0.140771	0.0221197	0.144304	0.0216486	0.00901422	0.00284526	0.0404519	0.0261604	30.2154	0.0877436
SCZ	90001897	507	MFI	TBNK	Blue.670.LP.TBNK.trait9	CD45 on HLA DR+ CD8br	0.0675153	19.6606	20	-0.00687639	0.00752785	-0.0216307	0.00787792	0.361001	-0.00687639	0.00779289	-0.0221502	0.00839739	0.377564	-0.00801244	0.00893611	-0.0255269	0.00950202	0.369913	-0.0064838	0.010355	-0.0267792	0.0138116	0.531214	-0.0113943	0.00912319	-0.0305615	0.00777278	0.227685	0.00402687	0.0042033	-0.00480394	0.0128577	0.350742	20.3614	0.373131
SCZ	90001898	508	MFI	Treg	Blue.670.LP.Treg.trait6	CD127 on CD4+	0.0628647	9.79122e-09	535	-0.000324377	0.00386901	-0.00790749	0.00725874	0.933184	-0.000324377	0.00416656	-0.00849068	0.00784193	0.937945	-0.425002	1208.32	-2368.69	2367.84	0.999719	-0.00277153	0.0092169	-0.0208363	0.0152933	0.763643	-0.000360767	0.00539795	-0.0109646	0.0102431	0.946739	2.3989e-05	0.00225919	-0.00441402	0.004462	0.991532	619.294	0.00616053
SCZ	90001899	509	MFI	Myeloid cell	Red.780.60.MDSC.trait16	CD45 on Gr MDSC	0.104231	19.5821	30	0.0176874	0.00895956	0.000127037	0.0352479	0.0483655	0.0176874	0.00983576	-0.00159028	0.0369652	0.0721327	0.0124147	0.0119346	-0.0109766	0.0358061	0.298232	0.020995	0.0133892	-0.00524739	0.0472375	0.116869	0.00713958	0.0125389	-0.0185452	0.0328244	0.573628	0.00559948	0.00421272	-0.00302989	0.0142289	0.194517	34.9495	0.206204
SCZ	90001900	510	MFI	B cell	Bcells.trait391	CD20 on IgD- CD38br	0.205046	19.6658	40	-0.00829056	0.00976006	-0.0274199	0.0108388	0.395638	-0.00829056	0.0113994	-0.030633	0.0140518	0.467054	0.0175861	0.0200025	-0.0216181	0.0567903	0.379296	0.00212054	0.0153047	-0.0278762	0.0321173	0.889802	-0.0142825	0.0230532	-0.0609513	0.0323863	0.539255	0.00182601	0.0060827	-0.0104878	0.0141398	0.765663	53.2014	0.0643126
SCZ	90001901	511	MFI	B cell	Bcells.trait140	BAFF-R on IgD+ CD38- naive	0.0471032	19.6261	15	0.0223523	0.0114898	-0.000167241	0.0448718	0.0517259	0.0223523	0.0122861	-0.00172813	0.0464327	0.0688646	0.0228816	0.011162	0.00100453	0.0447587	0.0403684	0.0205477	0.0151551	-0.00915582	0.0502513	0.175155	0.0243841	0.0156795	-0.00948944	0.0582577	0.143909	-0.00137368	0.00619263	-0.014752	0.0120047	0.827897	16.008	0.312885
SCZ	90001902	512	Relative count	TBNK	TB_Trait510	T cell %lymphocyte	0.0898422	19.6138	24	0.003942	0.0110831	-0.0177806	0.0256646	0.722084	0.003942	0.0155629	-0.0265607	0.0344447	0.80004	0.0200509	0.0175786	-0.0144026	0.0545043	0.25402	0.0135127	0.0177906	-0.0213563	0.0483816	0.44753	0.0122686	0.0227622	-0.0349373	0.0594744	0.595307	-0.00323419	0.00635687	-0.0164175	0.00994915	0.615978	45.3504	0.00359957
SCZ	90001903	513	MFI	Maturation stages of T cell	Red.660.20.MT.trait2	CD4 on CM CD4 +	0.121318	19.7824	27	-0.00267495	0.0142029	-0.0305121	0.0251622	0.850612	-0.00267495	0.0150487	-0.0321699	0.02682	0.858918	0.00235108	0.0287046	-0.0539089	0.058611	0.934722	-0.000787305	0.0204334	-0.040836	0.0392614	0.969265	-0.0106652	0.036414	-0.0856612	0.0643307	0.772025	0.00184325	0.00761965	-0.0138497	0.0175362	0.810825	29.1891	0.302554
SCZ	90001904	514	Relative count	TBNK	TB_Trait561	CD3- lymphocyte %lymphocyte	0.046565	19.6207	16	-0.0103175	0.0164618	-0.0425819	0.021947	0.530821	-0.0103175	0.0220097	-0.0534557	0.0328208	0.639235	-0.0545722	0.0340178	-0.121246	0.0121014	0.108664	-0.0357843	0.0255478	-0.0858571	0.0142884	0.161309	0.0144544	0.0387308	-0.0686148	0.0975236	0.714588	-0.00706764	0.00903479	-0.0264453	0.0123101	0.447086	26.8143	0.0302862
SCZ	90001905	515	MFI	Treg	Blue.585.42.Treg.trait4	CD28 on CD39+ CD8br	0.0434319	19.6446	16	0.0115958	0.0127502	-0.0133943	0.0365858	0.36311	0.0115958	0.0128496	-0.0135891	0.0367806	0.366834	0.0332081	0.0169524	-1.80371e-05	0.0664343	0.0501245	0.0272441	0.0183834	-0.00878672	0.0632749	0.138342	0.0283252	0.0175421	-0.00835563	0.0650059	0.11991	-0.00812887	0.00585424	-0.0203702	0.0041124	0.17628	15.2348	0.43464
SCZ	90001906	516	Relative count	B cell	BC_Trait21	Sw mem %B cell	0.0512085	19.5936	17	-0.0158049	0.0180386	-0.0511599	0.0195501	0.380937	-0.0158049	0.0180386	-0.0511599	0.0195501	0.380937	-0.00772442	0.0305802	-0.0676606	0.0522118	0.800581	-0.0120344	0.0261318	-0.0632518	0.0391829	0.645137	-0.0499394	0.0332165	-0.115043	0.0151637	0.132722	0.0094991	0.00776181	-0.00571377	0.024712	0.221018	11.8952	0.75116
SCZ	90001907	517	Absolute count	cDC	f_DC_Trait512	CD86+ myeloid DC AC	0.075387	19.7378	21	-0.00580076	0.0086778	-0.0228089	0.0112074	0.50384	-0.00580076	0.0114161	-0.0281759	0.0165744	0.611368	-0.000469211	0.0105745	-0.0211949	0.0202565	0.964608	-0.000458682	0.0110733	-0.0221619	0.0212445	0.966959	-0.000159303	0.014689	-0.0309037	0.0305851	0.99146	-0.00377733	0.00603899	-0.0164171	0.00886241	0.53909	34.6136	0.0222617
SCZ	90001908	518	Relative count	Treg	f_Treg_Trait505	Resting Treg %CD4	0.0645122	19.6063	22	0.011306	0.013331	-0.0148222	0.0374342	0.396381	0.011306	0.015928	-0.0199123	0.0425243	0.477815	0.00462012	0.0296961	-0.0535833	0.0628235	0.876364	0.00392636	0.0202427	-0.0357487	0.0436014	0.846204	0.01045	0.0277342	-0.0474026	0.0683027	0.710296	0.000260695	0.00682929	-0.013985	0.0145064	0.969928	29.9791	0.0924091
SCZ	90001909	519	Relative count	Monocyte	N_MONO_Trait515	CD14+ CD16+ monocyte %monocyte	0.0320526	19.9515	11	0.0427542	0.0206611	0.00225915	0.0832492	0.0385173	0.0427542	0.0229706	-0.00226742	0.0877758	0.0627082	0.026703	0.0231924	-0.0187533	0.0721593	0.249581	0.0332015	0.0289234	-0.0234873	0.0898903	0.251005	0.0482769	0.03432	-0.0293603	0.125914	0.193104	-0.00220499	0.00973822	-0.0242344	0.0198244	0.825929	12.3606	0.26165
SCZ	90001910	520	MFI	Myeloid cell	Violet.510.50.MDSC.trait4	HLA DR on CD33br HLA DR+ CD14dim	0.0415171	19.9335	14	0.00254401	0.0114734	-0.0199435	0.0250315	0.824524	0.00254401	0.0165703	-0.0299332	0.0350212	0.877982	-0.0111104	0.00966166	-0.0300469	0.00782612	0.250166	-0.00183011	0.0159485	-0.0330885	0.0294283	0.908642	-0.0206692	0.0168753	-0.0574374	0.016099	0.244143	0.0178637	0.00721483	0.00214391	0.0335834	0.0291729	27.1155	0.0119957
SCZ	90001911	521	Morphological parameter	cDC	FSC.cDC.trait5	FSC-A on granulocyte	0.0792101	19.74	26	0.0168411	0.0146294	-0.0118321	0.0455142	0.249659	0.0168411	0.0197753	-0.0219179	0.0556	0.394425	0.00582203	0.0202322	-0.0338324	0.0454764	0.77353	0.00307733	0.0226304	-0.0412774	0.0474321	0.891835	-8.31159e-05	0.0352712	-0.0728792	0.072713	0.998139	0.00435671	0.00747148	-0.0110637	0.0197771	0.565257	45.6808	0.00698701
SCZ	90001912	522	Morphological parameter	TBNK	FSC.TBNK.trait10	FSC-A on B cell	0.0294919	19.8436	11	0.016219	0.0181598	-0.0193737	0.0518116	0.371792	0.016219	0.0181598	-0.0193737	0.0518116	0.371792	0.0129097	0.0247563	-0.0356117	0.0614311	0.602039	0.0143293	0.0237964	-0.0323108	0.0609694	0.547065	0.0111558	0.0251324	-0.0381027	0.0604143	0.657129	0.00205655	0.00705691	-0.0117748	0.0158878	0.770728	6.34334	0.78564
SCZ	90001913	523	Absolute count	Myeloid cell	MDSC_Trait13	CD33br HLA DR+ CD14- AC	0.0509526	19.6711	18	0.000340872	0.0110906	-0.0213963	0.022078	0.975481	0.000340872	0.0126096	-0.0243736	0.0250553	0.978434	0.00720273	0.0139478	-0.0201344	0.0345399	0.60557	0.00761748	0.015377	-0.0225209	0.0377559	0.620331	0.0082271	0.0158326	-0.0253365	0.0417907	0.610435	-0.00470137	0.00561817	-0.0166114	0.00720863	0.415021	21.9759	0.185649
SCZ	90001914	524	Relative count	Treg	f_Treg_Trait514	CD39+ activated Treg %CD4 Treg	0.0521492	19.5639	19	0.0163374	0.0150857	-0.0132301	0.0459048	0.278821	0.0163374	0.0150857	-0.0132301	0.0459048	0.278821	0.00306169	0.0185352	-0.0332666	0.03939	0.8688	0.00660175	0.0222016	-0.0369125	0.050116	0.766195	-0.00734181	0.021713	-0.0498985	0.0352148	0.735265	0.00909263	0.00599662	-0.00266053	0.0208458	0.129445	16.773	0.538757
SCZ	90001915	525	Relative count	Treg	Treg_Trait585	CD39+ CD8br %T cell	0.0297861	19.6521	11	0.00931656	0.0121519	-0.0145008	0.0331339	0.443276	0.00931656	0.0127416	-0.0156564	0.0342895	0.46466	0.000995997	0.0148886	-0.0281851	0.0301771	0.946664	-0.000739702	0.0162858	-0.0326592	0.0311798	0.963772	3.80389e-05	0.0175316	-0.0396212	0.0396973	0.998316	0.00813853	0.010327	-0.0152228	0.0314999	0.450906	10.994	0.357989
SCZ	90001916	526	Relative count	B cell	BC_Trait33	IgD- CD24- %B cell	0.023927	19.7222	9	-0.0385818	0.0282237	-0.0938992	0.0167356	0.171624	-0.0385818	0.0447856	-0.12636	0.0491963	0.388974	-0.146859	0.125198	-0.392242	0.0985244	0.24079	-0.0773776	0.0445279	-0.164651	0.00989546	0.0822578	-0.242828	0.0613146	-0.377773	-0.107884	0.00376953	0.0432433	0.0115245	0.0178794	0.0686072	0.00498636	20.1437	0.00980591
SCZ	90001917	527	MFI	B cell	Bcells.trait314	CD19 on IgD+ CD38dim	0.0788413	19.7971	29	-0.00588552	0.00345827	-0.0126636	0.000892575	0.0887806	-0.00588552	0.00380062	-0.0133346	0.00156355	0.121485	-0.00182858	0.0048042	-0.0112446	0.00758748	0.703484	-0.00240316	0.00495224	-0.0121094	0.00730305	0.627486	-0.00460494	0.00423624	-0.013297	0.00408711	0.286631	-0.00359248	0.00505088	-0.013956	0.00677107	0.483024	33.8179	0.206933
SCZ	90001918	528	Absolute count	B cell	BC_Trait22	Sw mem AC	0.0492424	19.6217	15	0.0245337	0.0143977	-0.00368532	0.0527527	0.0883814	0.0245337	0.0205282	-0.0157008	0.0647682	0.232039	0.0361948	0.021328	-0.00560739	0.077997	0.0896868	0.0258941	0.0235369	-0.0202374	0.0720257	0.271267	0.0326251	0.0314666	-0.0353544	0.100605	0.318723	-0.00328666	0.00944351	-0.0236881	0.0171148	0.733386	28.4604	0.0123526
SCZ	90001919	529	Relative count	TBNK	TB_Trait543	HLA DR+ CD4+ %T cell	0.0630957	19.6233	23	-0.00974027	0.0108207	-0.0309484	0.0114679	0.36804	-0.00974027	0.0127483	-0.0347265	0.0152459	0.444841	-0.00141099	0.0127142	-0.0263304	0.0235084	0.911634	-0.00581164	0.0170526	-0.039234	0.0276108	0.733249	0.0116359	0.0157498	-0.0211176	0.0443895	0.468208	-0.0120321	0.00581289	-0.0241207	5.64297e-05	0.0509842	30.5363	0.106001
SCZ	90001920	530	Relative count	TBNK	TB_Trait571	HLA DR+ NK %CD3- lymphocyte	0.0356563	20.0256	12	0.00529109	0.0205944	-0.0350733	0.0456554	0.797242	0.00529109	0.0228421	-0.0394787	0.0500608	0.81682	0.0242006	0.0293	-0.0332263	0.0816275	0.408827	0.0195371	0.0295011	-0.038284	0.0773582	0.507811	0.0471691	0.0365742	-0.0343234	0.128662	0.226189	-0.0106281	0.00744627	-0.0272194	0.00596322	0.183963	13.5321	0.259972
SCZ	90001921	531	MFI	TBNK	Violet.510.50.TBNK.trait3	HLA DR on HLA DR+ CD4+	0.0398827	19.8003	14	0.0158899	0.0128264	-0.00924946	0.0410292	0.215405	0.0158899	0.0128264	-0.00924946	0.0410292	0.215405	0.013089	0.0125496	-0.0115078	0.0376859	0.296956	0.0144258	0.0178886	-0.0206352	0.0494868	0.419998	0.00567059	0.0161908	-0.0287205	0.0400617	0.726162	0.00534215	0.00516505	-0.005629	0.0163133	0.309612	12.4748	0.489146
SCZ	90001922	532	Relative count	Maturation stages of T cell	MT_Trait513	TD CD4+ %T cell	0.0459452	19.9855	17	0.0274316	0.0209865	-0.0137012	0.0685644	0.191176	0.0274316	0.0268629	-0.0252188	0.080082	0.307174	0.014352	0.0455842	-0.0749913	0.103695	0.752879	0.0317665	0.0319623	-0.0308784	0.0944114	0.320283	0.0722934	0.071523	-0.0801542	0.224741	0.328154	-0.00929478	0.0136944	-0.0384836	0.019894	0.507646	26.2148	0.0510796
SCZ	90001923	533	MFI	B cell	Bcells.trait325	CD19 on memory B cell	0.0443674	19.7486	16	-0.0190065	0.0105045	-0.0395949	0.00158183	0.0703924	-0.0190065	0.012799	-0.0440922	0.00607906	0.137544	-0.0114774	0.0122198	-0.0354278	0.012473	0.347605	-0.00171221	0.0148305	-0.0307795	0.0273551	0.908087	-0.0065177	0.0155036	-0.0397696	0.0267342	0.680576	-0.00797415	0.00589198	-0.0206112	0.00466289	0.19738	22.2688	0.100948
SCZ	90001924	534	Absolute count	Treg	f_Treg_Trait515	Secreting Treg AC	0.0723313	19.6832	24	-0.00411139	0.0092481	-0.0222373	0.0140145	0.656633	-0.00411139	0.0133007	-0.0301803	0.0219575	0.757237	-0.000894494	0.0147162	-0.0297377	0.0279488	0.951532	0.00363579	0.0150873	-0.0259347	0.0332063	0.809567	-0.000956088	0.0176771	-0.0376161	0.0357039	0.957355	-0.00174014	0.00624384	-0.0146891	0.0112088	0.78308	47.5742	0.00189591
SCZ	90001925	535	Relative count	Treg	Treg_Trait594	CD25++ CD8br %T cell	0.0429717	19.6639	16	0.00170194	0.0151839	-0.0280579	0.0314618	0.910753	0.00170194	0.0186969	-0.0349433	0.0383472	0.927471	0.0203292	0.0185588	-0.0160454	0.0567038	0.273345	0.0205407	0.0209423	-0.0205054	0.0615868	0.326678	0.0237707	0.0230437	-0.0256532	0.0731946	0.319777	-0.0100849	0.00661833	-0.0242798	0.00410997	0.149828	22.7439	0.0897307
SCZ	90001926	536	Relative count	Treg	Treg_Trait708	CD45RA+ CD28- CD8br %T cell	0.130478	19.7888	37	-0.00253753	0.0130613	-0.0281372	0.0230621	0.845957	-0.00253753	0.0147584	-0.0314635	0.0263885	0.863487	0.0088134	0.0251366	-0.0404534	0.0580802	0.725873	0.00198362	0.0190188	-0.0352925	0.0392597	0.916933	-0.0173235	0.0312675	-0.0807999	0.0461529	0.583073	0.00348738	0.00648268	-0.00967315	0.0166479	0.594014	45.9634	0.123517
SCZ	90001927	537	Morphological parameter	TBNK	SSC.TBNK.trait5	SSC-A on CD8br	0.0635555	19.5787	23	0.0202183	0.014696	-0.00858542	0.0490219	0.168895	0.0202183	0.014696	-0.00858542	0.0490219	0.168895	0.0203492	0.0253137	-0.0292648	0.0699631	0.421466	0.0193409	0.0232209	-0.0261712	0.064853	0.404895	0.00677151	0.023332	-0.0389583	0.0525014	0.771645	0.00366929	0.00494507	-0.00602287	0.0133615	0.458081	16.13	0.809381
SCZ	90001928	538	MFI	Maturation stages of T cell	Red.660.20.MT.trait4	CD4 on EM CD4+	0.0425083	19.9912	15	-0.0089339	0.016762	-0.0417869	0.0239191	0.594045	-0.0089339	0.0198608	-0.0478604	0.0299926	0.652836	0.00797971	0.0288335	-0.0485328	0.0644922	0.781971	0.00580184	0.024173	-0.0415765	0.0531801	0.81032	0.0255651	0.0286437	-0.0363159	0.0874461	0.388337	-0.0146123	0.00913831	-0.0343545	0.00512979	0.133828	19.6548	0.141405
SCZ	90001929	539	Absolute count	TBNK	TB_Trait548	CD8br NKT AC	0.0667142	19.5726	24	-0.0131083	0.0129179	-0.038427	0.0122103	0.310229	-0.0131083	0.0145126	-0.0415525	0.0153358	0.366399	-0.0361946	0.0155816	-0.066734	-0.00565511	0.0201846	-0.0371878	0.021022	-0.0783901	0.00401452	0.0768945	-0.039132	0.0191141	-0.0787721	0.000508132	0.0527561	0.0103686	0.00531083	-0.000645421	0.0213825	0.0637386	29.0291	0.179346
SCZ	90001930	540	MFI	Treg	Violet.450.50.Treg.trait3	CD45RA on CD39+ resting Treg	0.052822	19.8687	19	-0.0007905	0.00730761	-0.0151132	0.0135322	0.913857	-0.0007905	0.00977147	-0.0199422	0.0183612	0.935522	-0.00355964	0.00637514	-0.0160547	0.0089354	0.576597	-0.00605581	0.00915526	-0.0239998	0.0118882	0.508319	-0.00649495	0.0114884	-0.0307333	0.0177434	0.579222	0.00507593	0.00533819	-0.00618668	0.0163385	0.354995	32.1841	0.0209091
SCZ	90001931	541	MFI	Treg	Blue.780.60.CD25.trait3	CD25 on resting Treg	0.057658	19.5821	20	0.0201259	0.0126588	-0.00468479	0.0449366	0.111862	0.0201259	0.0156494	-0.0105463	0.0507982	0.198425	0.0278602	0.0193325	-0.0100308	0.0657512	0.149554	0.03069	0.0185311	-0.00563016	0.0670102	0.0976932	0.0398182	0.0246274	-0.011922	0.0915584	0.123306	-0.00663801	0.00641793	-0.0201216	0.00684557	0.314697	29.038	0.0653898
SCZ	90001932	542	MFI	Maturation stages of T cell	Red.660.20.MT.trait1	CD4 on CD4+	0.0556163	19.6195	19	0.00608374	0.0159637	-0.0252045	0.037372	0.70313	0.00608374	0.0193619	-0.0318648	0.0440323	0.75336	-0.00966222	0.0413056	-0.0906197	0.0712953	0.815047	-0.00199991	0.0241069	-0.0492485	0.0452487	0.933883	-0.0118172	0.0427646	-0.102043	0.0784081	0.785624	0.00417292	0.00883678	-0.0144711	0.0228169	0.642773	26.479	0.0892995
SCZ	90001933	543	MFI	Treg	Red.780.60.Treg.trait8	CD4 on CD39+ secreting Treg	0.0824604	19.6265	25	0.00494087	0.00988156	-0.0144266	0.0243084	0.617068	0.00494087	0.00988156	-0.0144266	0.0243084	0.617068	0.0200523	0.0158741	-0.0110604	0.051165	0.206515	0.0147501	0.0154459	-0.0155232	0.0450235	0.3396	0.006509	0.0128076	-0.0185934	0.0316114	0.611304	-0.000926796	0.00481563	-0.0103653	0.00851167	0.847385	17.1662	0.841488
SCZ	90001934	544	MFI	Treg	Blue.530.30.Treg.trait2	CD3 on CD8br	0.0693358	19.5934	23	0.0130763	0.0119437	-0.0103329	0.0364856	0.273592	0.0130763	0.0119437	-0.0103329	0.0364856	0.273592	0.0202096	0.0174841	-0.0140586	0.0544778	0.247729	0.0194795	0.0172651	-0.0143595	0.0533185	0.259211	0.0275186	0.0162712	-0.00437249	0.0594096	0.0907911	-0.00609748	0.00466526	-0.0152412	0.00304626	0.191214	16.702	0.779587
SCZ	90001935	545	Relative count	Maturation stages of T cell	MT_Trait550	EM DN (CD4-CD8-) %T cell	0.0531293	19.7923	14	0.0187454	0.0166559	-0.0138995	0.0513903	0.260397	0.0187454	0.0213591	-0.0231176	0.0606085	0.380143	-0.00910331	0.0241995	-0.0565335	0.0383269	0.706785	-0.00231692	0.0239823	-0.0493215	0.0446876	0.923036	0.00241035	0.0354649	-0.0748611	0.0796818	0.946933	0.00489406	0.0083529	-0.0133053	0.0230935	0.568791	21.3783	0.065775
SCZ	90001936	546	MFI	Treg	Blue.585.42.Treg.trait18	CD28 on CD45RA- CD4 not Treg	0.0640968	19.6331	23	-0.0138285	0.00959438	-0.0326331	0.00497618	0.149498	-0.0138285	0.0108204	-0.035036	0.0073791	0.201249	-0.0145994	0.00938679	-0.0329971	0.00379841	0.119872	-0.0138656	0.0133341	-0.04	0.0122687	0.298403	-0.00826912	0.0130126	-0.0353304	0.0187921	0.531987	-0.00381561	0.00486133	-0.0139253	0.00629408	0.441283	27.9817	0.176289
SCZ	90001937	547	Absolute count	B cell	N_BC_Trait4	Transitional AC	0.0570651	19.5965	19	-0.00760393	0.014335	-0.0357	0.0204922	0.595803	-0.00760393	0.0182694	-0.0434112	0.0282034	0.677255	-0.0177712	0.0202596	-0.0574792	0.0219368	0.380392	-0.0164648	0.0206505	-0.056939	0.0240094	0.425273	-0.0200454	0.0249027	-0.0725854	0.0324947	0.431963	0.00485817	0.00651005	-0.00887684	0.0185932	0.465708	29.2364	0.0455653
SCZ	90001938	548	MFI	B cell	Bcells.trait775	IgD on IgD+ CD24+	0.0340068	19.8481	12	0.0277732	0.0213764	-0.0141238	0.0696702	0.19386	0.0277732	0.0213764	-0.0141238	0.0696702	0.19386	0.00615229	0.0333388	-0.0591905	0.0714951	0.853591	0.0177898	0.0304067	-0.0418063	0.0773858	0.558507	-0.00613478	0.0355549	-0.0794064	0.0671368	0.86301	0.00974725	0.00816717	-0.00708364	0.0265781	0.232686	9.97871	0.532303
SCZ	90001939	549	MFI	B cell	Bcells.trait597	CD38 on CD20-	0.05711	19.6235	21	-0.00438181	0.0183597	-0.0403661	0.0316025	0.811365	-0.00438181	0.0185522	-0.0407434	0.0319798	0.813286	-0.0116007	0.0366737	-0.0834798	0.0602784	0.751758	-0.00422085	0.0268143	-0.056776	0.0483343	0.874922	0.0211442	0.0316768	-0.0451562	0.0874446	0.512481	-0.00694775	0.00698744	-0.0215726	0.00767713	0.332563	20.4216	0.43185
SCZ	90001940	550	MFI	Treg	Blue.530.30.Treg.trait6	CD3 on CD39+ CD8br	0.0531782	19.6971	15	0.0350763	0.0211282	-0.00633421	0.0764868	0.0968812	0.0350763	0.0248319	-0.0135934	0.0837459	0.157789	-0.0180767	0.0453881	-0.107036	0.0708823	0.690431	0.00869394	0.0311224	-0.0523048	0.0696927	0.779979	0.0735307	0.061142	-0.0585586	0.20562	0.25057	-0.00754611	0.010922	-0.0311417	0.0160495	0.501775	19.3385	0.152412
SCZ	90001941	551	MFI	Myeloid cell	Red.780.60.MDSC.trait8	CD45 on Im MDSC	0.0683075	19.688	22	-0.00318866	0.00911433	-0.0210524	0.0146751	0.72645	-0.00318866	0.00911433	-0.0210524	0.0146751	0.72645	-0.000138562	0.014596	-0.0287462	0.0284691	0.992426	-0.000558591	0.0124396	-0.0249397	0.0238225	0.964184	-0.00424752	0.0111285	-0.026059	0.017564	0.702699	0.000889314	0.00536292	-0.00962182	0.0114004	0.868294	11.7024	0.947305
SCZ	90001942	552	MFI	Maturation stages of T cell	HVEM1000_150630.trait11	HVEM on EM CD8br	0.0613369	19.6833	21	-0.00354137	0.0101746	-0.0234832	0.0164004	0.727794	-0.00354137	0.011103	-0.0253029	0.0182202	0.74976	-0.0108943	0.0124306	-0.0352579	0.0134692	0.380805	-0.0101746	0.0137918	-0.0372061	0.0168569	0.460682	-0.0123639	0.0132242	-0.0400425	0.0153146	0.361547	0.00558482	0.00466153	-0.00417188	0.0153415	0.245624	23.8167	0.250492
SCZ	90001943	553	Relative count	Maturation stages of T cell	MT_Trait512	TD CD4+ %CD4+	0.0642046	19.7589	23	0.00120602	0.00598217	-0.0105188	0.0129309	0.840228	0.00120602	0.00598217	-0.0105188	0.0129309	0.840228	0.00512305	0.00647015	-0.00755821	0.0178043	0.428479	0.0071647	0.00826057	-0.00902572	0.0233551	0.385757	0.00515173	0.00677823	-0.00832725	0.0186307	0.44723	-0.00634325	0.00512377	-0.0165322	0.00384572	0.215714	20.7342	0.537214
SCZ	90001944	554	MFI	Treg	Blue.585.42.Treg.trait5	CD28 on CD4+	0.0741875	19.609	21	0.00557232	0.00784241	-0.00979852	0.0209432	0.477371	0.00557232	0.00784241	-0.00979852	0.0209432	0.477371	0.00831068	0.00852117	-0.00839051	0.0250119	0.329413	0.0092508	0.0113972	-0.0130872	0.0315888	0.416978	0.00671637	0.00940937	-0.0125187	0.0259515	0.475354	-0.000986906	0.00448515	-0.0101557	0.00818187	0.825841	18.1732	0.575999
SCZ	90001945	555	MFI	cDC	Blue.530.30.cDC.trait3	CD62L on CD62L+ DC	0.0712262	19.6477	20	0.00533302	0.00818108	-0.0107016	0.0213676	0.514484	0.00533302	0.00818108	-0.0107016	0.0213676	0.514484	0.0075752	0.0092623	-0.0105786	0.025729	0.413441	0.0102516	0.0118699	-0.0130129	0.0335162	0.387771	0.00646085	0.00987627	-0.0142884	0.0272101	0.521267	-0.000930077	0.00452427	-0.0104352	0.00857505	0.83943	18.1803	0.510429
SCZ	90001946	556	MFI	Treg	Blue.780.60.CD25.trait5	CD25 on activated Treg	0.586883	19.8394	86	0.00965138	0.00480929	0.000225339	0.0190774	0.0447689	0.00965138	0.00568814	-0.00149717	0.0207999	0.089743	0.00999401	0.00843113	-0.00653071	0.0265187	0.235871	0.00666364	0.00877081	-0.0105268	0.0238541	0.447403	0.0134375	0.0109484	-0.00833458	0.0352096	0.22312	-0.00167405	0.00412865	-0.00988432	0.00653622	0.686161	118.904	0.00895414
SCZ	90001947	557	MFI	Treg	Blue.585.42.Treg.trait10	CD28 on CD39+ activated Treg	0.451184	19.8326	65	0.00562239	0.00507994	-0.0043341	0.0155789	0.268387	0.00562239	0.00564509	-0.00544177	0.0166866	0.31926	0.00574736	0.00887889	-0.0116549	0.0231497	0.517434	0.00607941	0.0087941	-0.0111567	0.0233155	0.489373	-0.00117182	0.0100869	-0.021329	0.0189853	0.907886	0.00320679	0.00394076	-0.00466819	0.0110818	0.418854	79.0323	0.0976905
SCZ	90001948	558	Absolute count	B cell	BC_Trait34	IgD- CD24- AC	0.587049	19.7544	83	0.00628715	0.00496502	-0.00344411	0.0160184	0.20541	0.00628715	0.00603864	-0.00554837	0.0181227	0.297805	0.0103402	0.00801719	-0.00537322	0.0260536	0.197137	0.00673156	0.00912345	-0.0111501	0.0246132	0.460617	0.0121427	0.0121184	-0.0119692	0.0362545	0.319327	-0.0024036	0.0043068	-0.0109728	0.00616559	0.57832	121.297	0.00314669
SCZ	90001949	559	MFI	B cell	Bcells.trait644	CD38 on IgD- CD38dim	0.52432	19.6316	74	0.006058	0.00522785	-0.00418839	0.0163044	0.24654	0.006058	0.00664798	-0.0069718	0.0190878	0.362161	0.00838337	0.00975244	-0.0107311	0.0274978	0.39	0.00678935	0.00935602	-0.0115481	0.0251268	0.468043	0.00662495	0.0131953	-0.0196794	0.0329293	0.617151	-0.000230371	0.00462059	-0.00944136	0.00898061	0.960374	118.048	0.000665932
SCZ	90001950	560	MFI	Treg	Red.780.60.Treg.trait2	CD4 on CD4 Treg	0.136624	19.7173	30	0.0104984	0.00802362	-0.00522757	0.0262245	0.190724	0.0104984	0.00802362	-0.00522757	0.0262245	0.190724	0.00626531	0.0124227	-0.0180827	0.0306133	0.61402	0.004349	0.0123406	-0.0198382	0.0285362	0.724529	0.011681	0.0157275	-0.0205353	0.0438972	0.463843	-0.000516031	0.00589382	-0.012589	0.0115569	0.930854	28.2529	0.504423
SCZ	90001951	561	MFI	B cell	Bcells.trait322	CD19 on IgD- CD38dim	0.265378	19.7016	44	0.0104974	0.0066571	-0.00255026	0.0235451	0.114824	0.0104974	0.00741607	-0.00403781	0.0250327	0.156923	0.010496	0.0114655	-0.011976	0.032968	0.359959	0.00816451	0.01117	-0.0137282	0.0300572	0.464819	0.0027792	0.0151861	-0.0278676	0.033426	0.855671	0.00348964	0.00597708	-0.0085726	0.0155519	0.562453	53.3637	0.133667
SCZ	90001952	562	Relative count	cDC	f_DC_Trait513	CD86+ myeloid DC %DC	0.390649	20.0151	58	0.00882653	0.00552947	-0.00201103	0.0196641	0.110428	0.00882653	0.00644627	-0.00380794	0.021461	0.170923	0.00747318	0.00735226	-0.00693698	0.0218833	0.309417	0.006573	0.00921092	-0.0114801	0.0246261	0.475469	0.0118494	0.0116525	-0.0114933	0.0351921	0.313573	-0.00133462	0.00427044	-0.00988935	0.00722011	0.755803	77.4687	0.0369673
SCZ	90001953	563	MFI	Treg	Blue.780.60.CD25.trait1	CD25 on CD45RA- CD4 not Treg	0.428034	19.6573	67	0.0114721	0.00543483	0.000819984	0.0221241	0.0347861	0.0114721	0.00593857	-0.000167316	0.0231114	0.0533855	0.00973113	0.00811837	-0.00618058	0.0256428	0.230662	0.00910244	0.00931591	-0.00915642	0.0273613	0.328527	0.0127652	0.0112884	-0.00977936	0.0353098	0.262286	-0.000578716	0.0042839	-0.00913426	0.00797683	0.892958	78.8016	0.13424
SCZ	90001954	564	MFI	B cell	Bcells.trait500	CD25 on IgD- CD24-	0.438146	19.6394	67	0.00726134	0.00465212	-0.00185665	0.0163793	0.118555	0.00726134	0.00507991	-0.00269511	0.0172178	0.152883	0.00270538	0.00789224	-0.0127631	0.0181739	0.731757	0.00225162	0.00691898	-0.0113093	0.0158126	0.744858	0.00046727	0.00789341	-0.015297	0.0162315	0.952976	0.00388549	0.00345994	-0.00302449	0.0107955	0.265572	78.6964	0.136008
SCZ	90001955	565	MFI	Treg	Blue.530.30.Treg.trait10	CD3 on CD39+ resting Treg	0.417397	19.7117	66	0.00992564	0.00540903	-0.000675855	0.0205271	0.0665035	0.00992564	0.00649182	-0.00279808	0.0226494	0.126278	0.00623821	0.0102741	-0.0138986	0.026375	0.543732	0.00352138	0.0092686	-0.0146447	0.0216875	0.704	0.0103922	0.0120009	-0.0135823	0.0343668	0.38975	-0.00020875	0.00450118	-0.00920088	0.00878338	0.963154	93.6284	0.0115504
SCZ	90001956	566	MFI	B cell	Bcells.trait514	CD27 on CD20-	0.481197	19.7222	69	0.0044563	0.00497299	-0.00529057	0.0142032	0.370198	0.0044563	0.0056108	-0.00654066	0.0154533	0.427058	0.00516925	0.0089324	-0.0123379	0.0226764	0.562786	0.00591851	0.00874432	-0.01122	0.0230571	0.498507	0.00149873	0.0102382	-0.0189369	0.0219343	0.884057	0.00139506	0.00402813	-0.00664512	0.00943525	0.73018	86.5613	0.0639749
SCZ	90001957	567	Relative count	Treg	Treg_Trait598	CD127- CD8br %CD8br	0.471301	19.9437	64	0.00439577	0.00520433	-0.00580453	0.0145961	0.398314	0.00439577	0.00579095	-0.00695428	0.0157458	0.447807	0.00874892	0.00730825	-0.00557498	0.0230728	0.231256	0.0064199	0.00871569	-0.0106626	0.0235023	0.461372	0.0050943	0.0110523	-0.0169989	0.0271875	0.646464	-0.000317749	0.00426912	-0.00885159	0.0082161	0.940908	78.0028	0.096549
SCZ	90001958	568	MFI	Myeloid cell	Red.780.60.MDSC.trait15	CD45 on CD33- HLA DR+	0.101465	19.9521	21	9.81374e-05	0.0114248	-0.0222941	0.0224903	0.993146	9.81374e-05	0.0114248	-0.0222941	0.0224903	0.993146	0.0173294	0.0164309	-0.0148745	0.0495333	0.291569	0.0101429	0.016144	-0.0214988	0.0417847	0.529822	0.0165161	0.0171938	-0.017183	0.0502153	0.336759	-0.00636372	0.00498039	-0.0161251	0.00339766	0.201336	14.6315	0.79709
SCZ	90001959	569	Relative count	TBNK	TB_Trait567	NK %CD3- lymphocyte	0.0329373	19.8194	12	-0.0643131	0.0215222	-0.106496	-0.0221303	0.00280607	-0.0643131	0.0247031	-0.11273	-0.0158958	0.00922938	-0.055431	0.039863	-0.133561	0.0226992	0.164366	-0.0609899	0.029964	-0.119718	-0.00226157	0.0418066	-0.0785714	0.0453727	-0.179668	0.0225253	0.114004	0.00400408	0.0104964	-0.0193833	0.0273915	0.710833	14.4918	0.206962
SCZ	90001960	570	MFI	TBNK	Blue.780.60.TBNK.trait3	CD4 on HLA DR+ CD4+	0.0507812	19.7503	17	-0.00214695	0.0105225	-0.0227706	0.0184767	0.838326	-0.00214695	0.0128431	-0.027319	0.0230251	0.867238	-0.00991079	0.0125447	-0.0344979	0.0146763	0.429504	-0.00969804	0.0140947	-0.0373231	0.0179271	0.491413	-0.0211791	0.0144292	-0.0519342	0.0095761	0.162816	0.0140525	0.0063977	0.000416117	0.0276889	0.0441904	23.8356	0.0931581
SCZ	90001961	571	Relative count	B cell	BC_Trait11	IgD+ CD38dim %B cell	0.537546	19.6695	89	-0.011406	0.00580738	-0.0227882	-2.37399e-05	0.0495241	-0.011406	0.00607801	-0.0233187	0.000506704	0.0605733	-0.0159402	0.00902943	-0.0336375	0.0017572	0.0775039	-0.0109404	0.00913538	-0.0288454	0.00696463	0.231079	-0.0214748	0.00983216	-0.0410173	-0.00193228	0.0316426	0.00430969	0.00331591	-0.00228105	0.0109004	0.197137	96.3932	0.253508
SCZ	90001962	572	MFI	TBNK	Blue.670.LP.TBNK.trait7	CD45 on NKT	0.0581644	19.6813	19	0.0166922	0.0182038	-0.0189865	0.052371	0.359161	0.0166922	0.0217977	-0.0260304	0.0594149	0.443807	0.0243498	0.0335923	-0.0414899	0.0901895	0.468536	0.0186862	0.0265514	-0.0333536	0.0707259	0.481574	0.0349688	0.0477099	-0.0656902	0.135628	0.473577	-0.00398581	0.00919742	-0.0233907	0.015419	0.6702	25.8089	0.104209
SCZ	90001963	573	MFI	B cell	Bcells.trait780	IgD on IgD+ CD38br	0.103113	19.6274	26	0.00467968	0.00824281	-0.0114759	0.0208353	0.570219	0.00467968	0.0100046	-0.0149289	0.0242883	0.63996	0.0072668	0.00915498	-0.0106766	0.0252102	0.427339	0.00319637	0.0117806	-0.0198932	0.0262859	0.786141	0.0105369	0.0130236	-0.0163426	0.0374164	0.426429	-0.0032686	0.00458532	-0.0127322	0.00619504	0.482818	36.8287	0.059933
SCZ	90001964	574	MFI	Treg	Blue.530.30.Treg.trait7	CD3 on CD4+	0.0835033	19.6274	28	-0.0084332	0.00969912	-0.0274431	0.0105767	0.384584	-0.0084332	0.00969912	-0.0274431	0.0105767	0.384584	-0.00313387	0.0122415	-0.0271268	0.020859	0.797948	-0.00805927	0.0144994	-0.0364776	0.0203591	0.578325	-0.0099908	0.013896	-0.0372264	0.0172448	0.472159	0.000711279	0.00454421	-0.00819521	0.00961777	0.87562	21.9571	0.739552
SCZ	90001965	575	MFI	cDC	Violet.510.50.cDC.trait3	HLA DR on plasmacytoid DC	0.052569	19.657	18	0.00175796	0.0105959	-0.0190097	0.0225256	0.868229	0.00175796	0.0134033	-0.0245121	0.028028	0.89565	0.00403194	0.0119712	-0.0194311	0.027495	0.736264	0.00334004	0.0131198	-0.0223743	0.0290544	0.799048	0.00577627	0.0167264	-0.0296821	0.0412347	0.734339	-0.00222741	0.00528753	-0.0134365	0.00898164	0.679171	27.2018	0.0551745
SCZ	90001966	576	MFI	B cell	Bcells.trait647	CD38 on PB/PC	0.106314	19.6762	29	0.00812511	0.00868467	-0.00889652	0.0251467	0.349495	0.00812511	0.00897117	-0.00945806	0.0257083	0.365099	-0.000457489	0.0103503	-0.0207437	0.0198287	0.964744	-0.00165238	0.0121667	-0.0254986	0.0221939	0.89197	-0.000885624	0.0110699	-0.0235993	0.021828	0.936825	0.00556309	0.00411279	-0.00287567	0.0140018	0.187394	29.8779	0.369077
SCZ	90001967	577	Relative count	TBNK	TB_Trait553	CD8dim NKT %lymphocyte	0.0545698	19.6595	20	0.0253682	0.0167401	-0.00744179	0.0581781	0.129667	0.0253682	0.0195613	-0.0129713	0.0637076	0.194681	0.0400058	0.026369	-0.0116765	0.0916882	0.129228	0.036073	0.0272626	-0.0173607	0.0895068	0.185779	0.0354689	0.032865	-0.0335778	0.104516	0.294734	-0.00295136	0.00761688	-0.0189538	0.0130511	0.702947	25.9438	0.131762
SCZ	90001968	578	MFI	cDC	Red.780.60.cDC.trait2	CD80 on CD62L+ myeloid DC	0.0576472	19.5691	22	-0.0288287	0.0164944	-0.061157	0.00349968	0.0805005	-0.0288287	0.0177829	-0.0636825	0.00602513	0.104986	-0.0193635	0.0426196	-0.102896	0.0641694	0.649589	-0.0325722	0.0244389	-0.0804715	0.0153271	0.182597	-0.0188416	0.0345046	-0.090817	0.0531338	0.591065	-0.002636	0.00774226	-0.0187861	0.0135141	0.737054	24.4091	0.273659
SCZ	90001969	579	MFI	Maturation stages of T cell	Red.780.60.MT.trait2	CD8 on CM CD8br	0.0796842	19.5711	24	0.0126098	0.0138976	-0.0146291	0.0398487	0.36423	0.0126098	0.0167411	-0.0202022	0.0454218	0.451316	-0.0161427	0.0178719	-0.051171	0.0188856	0.366395	-0.00891458	0.0219417	-0.0519196	0.0340904	0.684534	0.000156235	0.0294485	-0.0609162	0.0612287	0.995815	0.00380704	0.00734784	-0.0114315	0.0190455	0.609549	33.3746	0.0747583
SCZ	90001970	580	Relative count	TBNK	TB_Trait546	HLA DR+ CD8br %T cell	0.204135	19.613	42	-0.00346421	0.00779241	-0.0187371	0.0118086	0.656636	-0.00346421	0.00779241	-0.0187371	0.0118086	0.656636	0.0134928	0.0117581	-0.00955263	0.0365383	0.251161	0.0167437	0.0123163	-0.00739578	0.0408832	0.173995	0.00267975	0.011197	-0.0196166	0.0249761	0.810852	-0.00299638	0.00392137	-0.0108049	0.00481215	0.444799	39.413	0.541268
SCZ	90001971	581	MFI	Treg	Blue.585.42.Treg.trait12	CD28 on CD39+ secreting Treg	0.0367267	19.919	13	-0.007395	0.0186687	-0.0439849	0.0291949	0.692018	-0.007395	0.0232241	-0.0529134	0.0381234	0.750167	-0.0157408	0.020585	-0.0560866	0.024605	0.444464	-0.015344	0.0254608	-0.0652462	0.0345583	0.546741	-0.0192285	0.0320708	-0.0898158	0.0513588	0.560942	0.00429468	0.00775095	-0.012765	0.0213544	0.590607	18.5709	0.0994238
SCZ	90001972	582	MFI	Maturation stages of T cell	HVEM1000_150630.trait3	HVEM on CM CD4+	0.0575001	19.7867	21	0.00444244	0.0130411	-0.0211176	0.0300025	0.733367	0.00444244	0.01505	-0.025055	0.0339399	0.767857	-0.00911619	0.0245971	-0.0573257	0.0390933	0.71092	-0.0121089	0.0207125	-0.0527047	0.0284868	0.558803	0.0114869	0.0202858	-0.0309717	0.0539455	0.577848	-0.00296409	0.00559103	-0.0146663	0.00873808	0.602149	26.6365	0.145804
SCZ	90001973	583	Absolute count	cDC	f_DC_Trait516	CD62L- myeloid DC AC	0.0539326	19.5862	20	-0.00922798	0.0132997	-0.035295	0.016839	0.487778	-0.00922798	0.0139764	-0.0366213	0.0181653	0.509091	-0.00703712	0.0183513	-0.0430049	0.0289307	0.701373	-0.0116971	0.0202943	-0.0514731	0.0280789	0.564361	-0.019603	0.018783	-0.0590646	0.0198586	0.310459	0.00474727	0.0056838	-0.00719396	0.0166885	0.414539	20.9827	0.337758
SCZ	90001974	584	MFI	B cell	Bcells.trait776	IgD on IgD+ CD24-	0.0397383	19.5913	14	0.0421709	0.0240504	-0.00496697	0.0893088	0.0795264	0.0421709	0.0339238	-0.0243185	0.10866	0.213828	0.0079952	0.0449877	-0.0801791	0.0961695	0.858943	0.0252502	0.0378819	-0.048997	0.0994973	0.50506	-0.00146469	0.0883164	-0.19389	0.19096	0.987041	0.00786007	0.0146143	-0.0239818	0.0397019	0.600524	25.8647	0.0177258
SCZ	90001975	585	Relative count	cDC	f_DC_Trait503	Myeloid DC %DC	0.0413016	19.8305	15	0.0225542	0.0148624	-0.00657567	0.051684	0.129133	0.0225542	0.017731	-0.0121979	0.0573062	0.203366	0.0160169	0.0178539	-0.0189761	0.05101	0.369659	0.0178965	0.0201476	-0.0215921	0.0573851	0.374397	0.0126401	0.0239092	-0.0390125	0.0642927	0.605941	0.00383893	0.00603967	-0.00920899	0.0168868	0.536054	19.9257	0.132501
SCZ	90001976	586	MFI	Treg	Red.660.20.Treg.trait5	CD39 on CD39+ CD4+	0.0472464	19.7184	17	0.00647471	0.0195063	-0.031757	0.0447064	0.739943	0.00647471	0.0243462	-0.041243	0.0541924	0.790283	0.0136833	0.0226904	-0.0307891	0.0581557	0.546479	0.0133738	0.0312164	-0.0478093	0.0745568	0.668345	0.0200233	0.0489297	-0.084268	0.124315	0.688158	-0.00355581	0.0110298	-0.0270652	0.0199536	0.751612	24.9248	0.0711614
SCZ	90001977	587	Absolute count	B cell	BC_Trait18	Unsw mem AC	0.037438	19.6989	13	-0.0391982	0.0217309	-0.0817899	0.00339362	0.0712629	-0.0391982	0.0217309	-0.0817899	0.00339362	0.0712629	-0.0134649	0.0396444	-0.0911666	0.0642367	0.734126	-0.0251536	0.0293179	-0.0826155	0.0323084	0.390914	-0.0199791	0.0423295	-0.102943	0.0629851	0.636933	-0.00439885	0.00831422	-0.0206944	0.0118967	0.596753	7.39583	0.830386
SCZ	90001978	588	MFI	TBNK	Violet.510.50.TBNK.trait6	HLA DR on HLA DR+ NK	0.0434993	19.5908	16	-0.00492038	0.00834012	-0.0212667	0.0114259	0.555214	-0.00492038	0.0100138	-0.024547	0.0147063	0.623171	-0.00335313	0.0101131	-0.0231745	0.0164682	0.740219	-0.0101566	0.011655	-0.0329999	0.0126867	0.383515	0.00222947	0.0116314	-0.0227175	0.0271764	0.850748	-0.00775268	0.00663179	-0.0219764	0.0064711	0.261917	21.6244	0.118038
SCZ	90001979	589	Relative count	TBNK	TB_Trait570	HLA DR+ NK %NK	1.15123	19.5786	149	0.00843774	0.00469941	-0.000772941	0.0176484	0.072576	0.00843774	0.00494642	-0.00125707	0.0181325	0.0880403	-0.00314317	0.0093633	-0.0214949	0.0152086	0.737104	0.00451738	0.00864031	-0.0124173	0.0214521	0.601095	0.00909115	0.00851598	-0.00773842	0.0259207	0.287478	-0.000250181	0.00264965	-0.00548652	0.00498615	0.924904	163.967	0.174876
SCZ	90001980	590	MFI	Treg	Blue.780.60.CD25.trait6	CD25 on CD39+ activated Treg	0.244248	19.5655	48	-0.0279637	0.00864536	-0.0449083	-0.0110191	0.00121843	-0.0279637	0.0106028	-0.0487448	-0.00718262	0.00835464	-0.0326597	0.0135166	-0.0591518	-0.00616758	0.0156809	-0.0375013	0.0133306	-0.0636287	-0.0113739	0.00490533	-0.0440151	0.0174106	-0.0790607	-0.00896945	0.0149663	0.00619986	0.00534546	-0.00456	0.0169597	0.2521	70.6922	0.0142846
SCZ	90001981	591	MFI	Myeloid cell	Blue.780.60.MDSC.trait9	CD33 on CD33br HLA DR+ CD14-	0.337004	19.6338	64	-0.0111194	0.00735177	-0.0255285	0.00328984	0.130413	-0.0111194	0.0098645	-0.0304534	0.00821472	0.259654	-0.0297806	0.0147189	-0.0586292	-0.000932104	0.0430432	-0.0220493	0.0129622	-0.0474548	0.00335626	0.0889358	-0.00994745	0.0163249	-0.0425805	0.0226855	0.544524	-0.000446132	0.00492899	-0.010299	0.00940678	0.928172	113.425	0.000101946
SCZ	90001982	592	MFI	B cell	Bcells.trait309	CD19 on IgD+ CD24-	0.072296	19.609	24	0.000896637	0.00816554	-0.0151075	0.0169008	0.912562	0.000896637	0.0115593	-0.0217591	0.0235524	0.938171	0.00103897	0.00971604	-0.0180041	0.0200821	0.914842	0.00342142	0.0118673	-0.0198381	0.0266809	0.773112	-0.00147785	0.0139956	-0.0305029	0.0275472	0.916861	0.0023765	0.00754391	-0.0132686	0.0180216	0.755713	46.0913	0.00291387
SCZ	90001983	593	Relative count	Maturation stages of T cell	MT_ry_Trait515	CD45RA- CD4+ %CD4+	0.0603754	19.6375	20	0.00607896	0.0141843	-0.0217217	0.0338797	0.668236	0.00607896	0.018593	-0.0303626	0.0425205	0.743706	-0.0158381	0.0190417	-0.0531592	0.021483	0.405545	-0.0123747	0.0209706	-0.0534763	0.0287269	0.555125	-0.0173293	0.0261396	-0.0722465	0.037588	0.515763	0.00804769	0.00641113	-0.00542159	0.021517	0.225434	32.6464	0.0263968
SCZ	90001984	594	MFI	B cell	Bcells.trait511	CD25 on IgD+	0.104493	19.8303	24	-0.0283663	0.0151365	-0.0580332	0.00130065	0.0609255	-0.0283663	0.0177403	-0.0631367	0.00640415	0.109827	-0.0677317	0.0266403	-0.119946	-0.0155177	0.0110077	-0.0499419	0.0239623	-0.0969071	-0.00297671	0.037143	0.000111829	0.0409581	-0.0848301	0.0850537	0.997846	-0.00665654	0.00861124	-0.0245152	0.0112021	0.447746	31.5939	0.108889
SCZ	90001985	595	MFI	Treg	Blue.670.LP.Treg.trait5	CD127 on CD28- CD8br	0.357701	19.6457	69	-0.0131631	0.00548609	-0.0239156	-0.00241055	0.0164239	-0.0131631	0.00690773	-0.026702	0.000375807	0.0567073	-0.018544	0.00729426	-0.0328405	-0.00424754	0.0110133	-0.0175855	0.00989129	-0.036972	0.00180109	0.0754244	-0.0162214	0.00909195	-0.034369	0.00192623	0.0789277	0.00194455	0.00373087	-0.0055023	0.00939139	0.603942	107.809	0.00151197
SCZ	90001986	596	MFI	Monocyte	mono.trait10	CD40 on CD14+ CD16- monocyte	0.0504504	19.5794	16	-0.0167042	0.020017	-0.0559368	0.0225284	0.403999	-0.0167042	0.0223295	-0.0604693	0.0270608	0.454413	0.0271023	0.02989	-0.0314809	0.0856856	0.364546	0.0241011	0.0305181	-0.0357132	0.0839155	0.429683	-0.00941494	0.0407415	-0.0967967	0.0779669	0.820588	-0.00192597	0.00887178	-0.0209541	0.0171021	0.831271	18.666	0.229269
SCZ	90001987	597	MFI	Myeloid cell	Violet.510.50.MDSC.trait6	HLA DR on CD33dim HLA DR+ CD11b-	0.352162	19.628	81	-0.00431397	0.00623404	-0.0165325	0.00790452	0.488936	-0.00431397	0.0078986	-0.0197949	0.011167	0.584949	-0.00358185	0.012283	-0.0276561	0.0204924	0.770585	-0.00396645	0.0123182	-0.0281097	0.0201767	0.747453	-0.00912901	0.0114322	-0.0318842	0.0136262	0.426954	0.00205033	0.00350596	-0.00492811	0.00902877	0.560339	128.425	0.000483361
SCZ	90001988	598	MFI	Treg	Blue.585.42.Treg.trait20	CD28 on CD28+ CD4+	0.0748879	19.6481	23	0.0007423	0.0156788	-0.0299877	0.0314723	0.962239	0.0007423	0.0159656	-0.0305496	0.0320342	0.962917	0.0107154	0.0284277	-0.0450019	0.0664328	0.706222	0.0101909	0.0225413	-0.0339891	0.054371	0.651196	0.0190736	0.0294789	-0.042231	0.0803783	0.524624	-0.00505652	0.00680607	-0.0192105	0.00909748	0.465747	22.812	0.412411
SCZ	90001989	599	MFI	cDC	Red.780.60.cDC.trait4	CD80 on CD62L+ plasmacytoid DC	0.480164	19.5679	81	-0.00626818	0.0046445	-0.0153712	0.00283487	0.177147	-0.00626818	0.00577695	-0.0175908	0.00505443	0.277907	-0.00896282	0.00651405	-0.0217301	0.00380449	0.168846	-0.00815274	0.00716771	-0.0222012	0.00589572	0.25536	-0.00731016	0.00720379	-0.021649	0.00702863	0.313316	0.000728672	0.00297721	-0.00519731	0.00665465	0.807285	123.768	0.00123572
SCZ	90001990	600	MFI	Maturation stages of T cell	Blue.530.30.MT.trait6	CD3 on TD CD4+	0.053507	19.5573	16	2.07521e-05	0.0200382	-0.0392534	0.0392949	0.999174	2.07521e-05	0.0200382	-0.0392534	0.0392949	0.999174	-0.0336618	0.0293801	-0.0912456	0.0239221	0.251905	-0.0268074	0.0285887	-0.0828401	0.0292254	0.348403	-0.0348865	0.0388976	-0.111124	0.0413515	0.369784	0.00818121	0.00781369	-0.00713335	0.0234958	0.295083	10.3772	0.795369
SCZ	90001991	601	Absolute count	TBNK	TB_Trait536	HLA DR+ T cell AC	0.0713745	19.6366	22	0.00434899	0.0161296	-0.0272644	0.0359624	0.787446	0.00434899	0.0161296	-0.0272644	0.0359624	0.787446	0.0122063	0.0259639	-0.0386821	0.0630946	0.638266	0.0123029	0.0231536	-0.0330773	0.0576831	0.595169	0.0193859	0.0291189	-0.0391244	0.0778962	0.505571	-0.0041066	0.00662094	-0.0174104	0.00919723	0.535097	18.9427	0.588816
SCZ	90001992	602	Relative count	Treg	Treg_Trait588	CD28- CD127- CD25++ CD8br %T cell	0.10718	19.6991	35	-0.01209	0.00739152	-0.0265771	0.00239713	0.101912	-0.01209	0.00739152	-0.0265771	0.00239713	0.101912	-0.0114016	0.00877148	-0.0285934	0.00579018	0.193653	-0.00616301	0.0104383	-0.0266218	0.0142957	0.554908	-0.0138365	0.00893233	-0.0313436	0.00367051	0.121372	0.00130766	0.0037549	-0.00605181	0.00866713	0.727649	25.6957	0.846236
SCZ	90001993	603	Relative count	Treg	f_Treg_Trait540	CD25hi CD45RA- CD4 not Treg %CD4+	0.0358938	19.6521	13	0.00541928	0.0238572	-0.0413401	0.0521786	0.820304	0.00541928	0.0238572	-0.0413401	0.0521786	0.820304	0.00522656	0.0382265	-0.0696961	0.0801492	0.891247	0.010772	0.0348143	-0.0574627	0.0790067	0.757007	0.00210477	0.0373129	-0.0800203	0.0842298	0.956028	0.000979731	0.00843323	-0.0175817	0.0195411	0.909608	11.1897	0.512738
SCZ	90001994	604	Relative count	Treg	f_Treg_Trait502	CD4 Treg %T cell	0.153594	19.6573	33	-0.00490575	0.00932782	-0.0231879	0.0133764	0.598939	-0.00490575	0.00969754	-0.0239126	0.0141011	0.612944	-0.0100302	0.0165091	-0.0423875	0.0223271	0.543484	-0.0103017	0.0154974	-0.0406761	0.0200726	0.506217	-0.00782795	0.0135092	-0.0353801	0.0197242	0.56647	0.00132949	0.00421258	-0.00726213	0.00992111	0.754421	34.587	0.345329
SCZ	90001995	605	Absolute count	B cell	BC_Trait24	PB/PC AC	0.159457	19.7226	40	-0.0125484	0.011116	-0.0343354	0.00923854	0.258957	-0.0125484	0.0130657	-0.0381567	0.0130599	0.33685	-0.0124984	0.0196644	-0.0510398	0.0260431	0.525047	-0.0174224	0.0167776	-0.050306	0.0154611	0.299069	-0.0116622	0.0264588	-0.0652252	0.0419008	0.661878	-0.000237508	0.00614002	-0.0126673	0.0121923	0.969347	53.8807	0.0568363
SCZ	90001996	606	Relative count	cDC	DC_Trait533	CD62L- HLA DR++ monocyte %monocyte	0.172803	19.6746	48	0.00131964	0.00956905	-0.0174354	0.0200746	0.890314	0.00131964	0.0115099	-0.0212394	0.0238787	0.908721	0.0255181	0.0185603	-0.0108595	0.0618957	0.169171	0.0238382	0.0153075	-0.0061639	0.0538403	0.119401	0.021754	0.0205945	-0.0197006	0.0632086	0.296346	-0.00691992	0.00579507	-0.0185848	0.00474495	0.238558	67.9994	0.0241665
SCZ	90001997	607	Relative count	TBNK	TB_Trait544	HLA DR+ CD4+ %lymphocyte	0.198797	19.7106	47	0.000410183	0.00941203	-0.0180371	0.0188574	0.965239	0.000410183	0.0110436	-0.0212348	0.0220552	0.970372	0.000316806	0.0139154	-0.0269568	0.0275904	0.981836	0.00301235	0.0140328	-0.0244915	0.0305162	0.830029	-0.0135595	0.0206959	-0.0552431	0.0281242	0.515688	0.00418732	0.00523817	-0.00636291	0.0147375	0.428267	63.3301	0.0457832
SCZ	90001998	608	Relative count	B cell	BC_Trait17	Unsw mem %B cell	0.083775	19.6674	30	-0.00218437	0.0086415	-0.0191214	0.0147527	0.800441	-0.00218437	0.0086415	-0.0191214	0.0147527	0.800441	-0.00121082	0.00679235	-0.0145236	0.0121019	0.858517	0.000830577	0.0119009	-0.0224948	0.024156	0.94436	0.000823491	0.0107049	-0.0206008	0.0222478	0.938682	-0.00205507	0.00431673	-0.0106944	0.00658428	0.634024	26.9553	0.574116
SCZ	90001999	609	MFI	TBNK	Blue.670.LP.TBNK.trait1	CD45 on CD14+ monocyte	0.216189	19.7623	42	0.0192951	0.00951839	0.000639427	0.0379508	0.0426479	0.0192951	0.00951839	0.000639427	0.0379508	0.0426479	0.0132597	0.0168597	-0.0197846	0.0463041	0.431588	0.0146489	0.016089	-0.0168848	0.0461827	0.362561	0.00665457	0.016227	-0.0259304	0.0392396	0.681996	0.00449437	0.00467271	-0.00488878	0.0138775	0.338831	40.4122	0.496581
SCZ	90002000	610	MFI	Maturation stages of T cell	Blue.530.30.MT.trait12	CD3 on TD CD8br	0.063327	19.6714	22	-0.0103983	0.0108096	-0.0315847	0.0107881	0.336076	-0.0103983	0.0123651	-0.0346334	0.0138369	0.400384	-0.0171179	0.0145495	-0.0456343	0.0113985	0.239382	-0.0263529	0.0172011	-0.0600664	0.00736061	0.12551	-0.0160102	0.0150985	-0.0475052	0.0154848	0.30161	0.00344204	0.00516495	-0.00733186	0.0142159	0.512755	27.4787	0.155564
SCZ	90002001	611	MFI	B cell	Bcells.trait650	CD38 on transitional	0.0511111	19.5674	18	0.00246932	0.0127435	-0.0225076	0.0274462	0.846356	0.00246932	0.0147002	-0.0263425	0.0312812	0.8666	0.00224116	0.0168379	-0.0307605	0.0352428	0.894112	0.00180011	0.0167379	-0.0310056	0.0346058	0.914355	0.0104257	0.0184963	-0.0287847	0.0496361	0.580797	-0.00427911	0.00588779	-0.0167607	0.00820245	0.477862	22.6212	0.161995
SCZ	90002002	612	MFI	B cell	Bcells.trait496	CD25 on IgD+ CD38dim	0.0493962	20.133	14	0.0368752	0.0197825	-0.00189776	0.0756482	0.0623171	0.0368752	0.0243238	-0.0107986	0.0845491	0.129516	0.0267392	0.0340935	-0.0400828	0.0935613	0.432869	0.0246268	0.0304331	-0.035021	0.0842746	0.418395	0.0470217	0.0425977	-0.0457908	0.139834	0.2913	-0.00282744	0.00956524	-0.0236683	0.0180134	0.772591	19.6537	0.104187
SCZ	90002003	613	Relative count	B cell	BC_Trait46	IgD+ %Lymphocyte	0.0494337	19.6098	16	0.0211131	0.018128	-0.0144172	0.0566434	0.244154	0.0211131	0.018128	-0.0144172	0.0566434	0.244154	0.0237242	0.0262237	-0.0276733	0.0751218	0.365632	0.0271	0.0277802	-0.0273481	0.0815481	0.329304	0.0234516	0.0265624	-0.0287574	0.0756606	0.377297	-0.000796087	0.00660936	-0.0137869	0.0121948	0.904128	11.772	0.696197
SCZ	90002004	614	Relative count	Treg	Treg_Trait589	CD28- CD127- CD25++ CD8br %CD8br	0.114494	19.6476	33	-0.0107306	0.00910721	-0.0285804	0.00711918	0.238695	-0.0107306	0.00910721	-0.0285804	0.00711918	0.238695	-0.00171898	0.0121525	-0.0255375	0.0220995	0.887514	-0.00457065	0.0131453	-0.0303349	0.0211936	0.728063	0.00104787	0.0120316	-0.0225337	0.0246294	0.930598	-0.00603545	0.00402884	-0.0139318	0.00186092	0.134117	21.3027	0.924824
SCZ	90002005	615	MFI	Myeloid cell	Blue.780.60.MDSC.trait8	CD33 on CD33br HLA DR+	0.469477	19.662	65	0.013534	0.00815609	-0.00245162	0.0295197	0.09704	0.013534	0.00815609	-0.00245162	0.0295197	0.09704	-0.00291793	0.0158431	-0.0339698	0.028134	0.853875	0.00785297	0.0133568	-0.018326	0.0340319	0.556575	-0.000794649	0.016954	-0.0340238	0.0324345	0.962616	0.00409566	0.00424845	-0.00423116	0.0124225	0.335028	57.4992	0.703955
SCZ	90002006	616	MFI	B cell	Bcells.trait490	CD25 on IgD+ CD24+	0.270495	19.633	68	-0.0192692	0.00786822	-0.0346906	-0.00384779	0.0143256	-0.0192692	0.00922583	-0.0373515	-0.00118692	0.0367423	-0.0126403	0.0160267	-0.0440521	0.0187714	0.430285	-0.0197221	0.0126631	-0.0445413	0.00509719	0.119366	-0.0229971	0.0156568	-0.0542569	0.00826277	0.146632	0.00123319	0.00416926	-0.00709101	0.00955739	0.768325	92.1156	0.0226536
SCZ	90002007	617	MFI	B cell	Bcells.trait641	CD38 on IgD+ CD38dim	0.0835952	19.6257	22	0.000910495	0.00953585	-0.0177794	0.0196004	0.923933	0.000910495	0.0101955	-0.0190724	0.0208934	0.928841	-0.0105257	0.0133805	-0.0367511	0.0156997	0.431493	-0.0116606	0.0142831	-0.039655	0.0163337	0.414275	0.00136362	0.0136781	-0.0271685	0.0298957	0.92158	-0.00024651	0.00480341	-0.0102662	0.00977322	0.95958	24.006	0.292768
SCZ	90002008	618	MFI	Maturation stages of T cell	Blue.530.30.MT.trait4	CD3 on Naive CD4+	0.0886428	19.6537	26	0.000192756	0.0123848	-0.0240811	0.0244666	0.987582	0.000192756	0.0123848	-0.0240811	0.0244666	0.987582	0.000977326	0.0172266	-0.0327862	0.0347409	0.954758	0.00189389	0.0176907	-0.0327792	0.0365669	0.914744	0.0035891	0.0173732	-0.0304618	0.03764	0.836332	-0.00141343	0.00507041	-0.0113512	0.00852439	0.780429	15.7217	0.922864
SCZ	90002009	619	MFI	B cell	Bcells.trait646	CD38 on naive-mature B cell	0.130378	19.6683	39	0.000930977	0.0018589	-0.0027124	0.00457435	0.616496	0.000930977	0.00223204	-0.00344373	0.00530569	0.676607	0.000488973	0.00237955	-0.00417485	0.0051528	0.837189	0.000172484	0.00204638	-0.00383834	0.00418331	0.932828	0.000706645	0.00231173	-0.00397737	0.00539066	0.761563	0.0017073	0.00384061	-0.00607452	0.00948911	0.659243	54.7866	0.0381722
SCZ	90002010	620	MFI	Treg	Blue.670.LP.Treg.trait1	CD127 on T cell	0.0505327	19.6295	15	0.00354699	0.0188975	-0.0334915	0.0405854	0.851115	0.00354699	0.0188975	-0.0334915	0.0405854	0.851115	0.0153787	0.0303009	-0.0440101	0.0747674	0.611782	0.00926072	0.025977	-0.0416532	0.0601746	0.721468	0.0053407	0.0346156	-0.0674416	0.078123	0.877384	-0.000470523	0.00760782	-0.0164666	0.0155256	0.950684	12.3177	0.580803
SCZ	90002011	621	MFI	B cell	Bcells.trait378	CD20 on IgD+ CD24+	0.186921	19.5763	52	0.0142932	0.0100868	-0.00547657	0.034063	0.156477	0.0142932	0.0117838	-0.00880258	0.037389	0.225147	-0.028164	0.0229941	-0.0732316	0.0169037	0.220638	-0.00254651	0.0160733	-0.0340496	0.0289566	0.874117	0.00339326	0.022313	-0.0414236	0.0482101	0.879739	0.00311946	0.0054087	-0.00774423	0.0139831	0.566697	69.6037	0.0426707
SCZ	90002012	622	Absolute count	TBNK	TB_ry_Trait527	DN (CD4-CD8-) AC	0.0744464	19.5502	24	0.0161426	0.0119011	-0.00718314	0.0394684	0.174974	0.0161426	0.0140902	-0.0114738	0.043759	0.251936	0.0097574	0.0125827	-0.0149043	0.0344191	0.438068	0.0142832	0.0172925	-0.0196094	0.0481758	0.408816	0.00261851	0.0200676	-0.0389992	0.0442362	0.897369	0.0049107	0.00517736	-0.00582648	0.0156479	0.35318	32.2396	0.0952622
SCZ	90002013	623	MFI	B cell	Bcells.trait512	CD25 on transitional	0.117541	19.5631	23	-0.000795286	0.00924975	-0.0189245	0.0173339	0.931483	-0.000795286	0.0109253	-0.0222085	0.020618	0.941971	-0.0100301	0.0117779	-0.0331144	0.0130542	0.394434	-0.0092925	0.013188	-0.0351405	0.0165555	0.481048	-0.0103353	0.0155912	-0.0427589	0.0220883	0.514608	0.00540106	0.00626141	-0.00762025	0.0184224	0.398104	30.6925	0.102582
SCZ	90002014	624	MFI	TBNK	Violet.510.50.TBNK.trait4	HLA DR on HLA DR+ CD8br	0.120169	19.6319	27	-0.00404401	0.0131204	-0.0297595	0.0216715	0.757912	-0.00404401	0.0153271	-0.0340846	0.0259966	0.791898	0.0139059	0.0238047	-0.0327505	0.0605623	0.559109	0.00167325	0.0194836	-0.036514	0.0398605	0.931562	-0.0562838	0.0345442	-0.127429	0.0148614	0.115782	0.015951	0.00952752	-0.00367132	0.0355733	0.106559	35.4814	0.101626
SCZ	90002015	625	Relative count	Treg	f_Treg_Trait511	Activated Treg %CD4	0.139304	19.7409	31	-0.00656785	0.0111461	-0.0284138	0.0152781	0.555693	-0.00656785	0.0111461	-0.0284138	0.0152781	0.555693	0.000575745	0.0186575	-0.0359922	0.0371437	0.975382	0.00307303	0.0163607	-0.0289933	0.0351394	0.85101	0.000406784	0.0189407	-0.0378245	0.0386381	0.982865	-0.00218872	0.00480569	-0.0118888	0.0075114	0.64879	28.4535	0.54642
SCZ	90002016	626	MFI	Treg	Violet.510.50.Treg.trait4	CD8 on CD28- CD8br	0.13893	19.7018	31	-0.00645632	0.0111847	-0.028378	0.0154654	0.563775	-0.00645632	0.0111847	-0.028378	0.0154654	0.563775	0.00149071	0.0171447	-0.0321122	0.0350936	0.930712	0.00329511	0.0164076	-0.0288632	0.0354534	0.840833	0.000812508	0.0190328	-0.0376036	0.0392286	0.965949	-0.0022715	0.00481236	-0.0119849	0.00744186	0.636917	28.4675	0.545679
SCZ	90002017	627	MFI	B cell	Bcells.trait355	CD20 on CD24+ CD27+	0.146395	19.6133	40	-0.014821	0.0104751	-0.0353518	0.00570984	0.157104	-0.014821	0.0104751	-0.0353518	0.00570984	0.157104	-0.0197457	0.0217824	-0.0624384	0.022947	0.364673	-0.0187549	0.0152402	-0.0486251	0.0111153	0.218464	-0.0250996	0.0220101	-0.0682385	0.0180394	0.254133	0.00318889	0.00600561	-0.00858189	0.0149597	0.595429	23.1587	0.97929
SCZ	90002018	628	MFI	Monocyte	mono.trait21	HLA DR on CD14+ CD16- monocyte	0.0499515	19.6204	16	0.0062366	0.0159478	-0.0250206	0.0374938	0.695751	0.0062366	0.0164261	-0.0259579	0.0384311	0.704185	0.0031813	0.0204607	-0.0369209	0.0432835	0.87644	0.00373414	0.0221379	-0.0396553	0.0471235	0.866051	-0.00290689	0.0235779	-0.0534764	0.0476626	0.903631	0.00351347	0.0063492	-0.0101042	0.0171311	0.588737	15.9131	0.387849
SCZ	90002019	629	MFI	cDC	Blue.530.30.cDC.trait5	CD62L on granulocyte	0.0507824	19.6829	19	0.0094491	0.0117182	-0.0135182	0.0324164	0.420035	0.0094491	0.0117182	-0.0135182	0.0324164	0.420035	0.0289489	0.0197117	-0.00968533	0.0675831	0.141937	0.0245167	0.0164147	-0.00765557	0.056689	0.135285	0.0267073	0.0197865	-0.0120735	0.0654881	0.177088	-0.00711705	0.0065748	-0.0200034	0.00576933	0.279042	11.4274	0.875349
SCZ	90002020	630	Relative count	Treg	Treg_Trait702	CD45RA- CD28- CD8br %T cell	0.0425083	19.6982	15	0.0100027	0.0140339	-0.0175033	0.0375087	0.475999	0.0100027	0.0187723	-0.0267903	0.0467957	0.594141	0.0542233	0.0383478	-0.020937	0.129384	0.157366	0.0167455	0.0219269	-0.0262305	0.0597214	0.445049	0.00714697	0.0386168	-0.0762795	0.0905734	0.856027	0.00103505	0.0120861	-0.0250754	0.0271455	0.933058	25.0497	0.0340795
SCZ	90002021	631	MFI	Monocyte	mono.trait47	CD16 on CD14+ CD16+ monocyte	0.0374091	19.8867	14	-0.00685824	0.0124285	-0.0312176	0.0175011	0.581074	-0.00685824	0.0151038	-0.0364612	0.0227447	0.649777	0.0342888	0.0342982	-0.0329344	0.101512	0.317443	0.0116605	0.0210826	-0.0296607	0.0529817	0.580206	-0.0372227	0.0258973	-0.0936481	0.0192027	0.176188	0.0143963	0.0101574	-0.00773463	0.0365273	0.181824	19.1992	0.117056
SCZ	90002022	632	Relative count	Treg	Treg_Trait601	CD28- CD8br %CD8br	0.0714447	19.6033	23	-0.001526	0.00852712	-0.0182389	0.0151869	0.85797	-0.001526	0.0119851	-0.0250164	0.0219644	0.898683	0.00304638	0.0101019	-0.016753	0.0228458	0.762984	0.000905578	0.0117536	-0.0221311	0.0239423	0.938586	0.00725062	0.0144806	-0.0228633	0.0373646	0.62178	-0.00584166	0.00544863	-0.0171727	0.00548938	0.295827	43.4614	0.00413875
SCZ	90002023	633	MFI	Treg	Blue.530.30.Treg.trait22	CD3 on CD28+ CD4+	0.0538404	19.686	16	0.00159339	0.0083898	-0.0148503	0.0180371	0.849371	0.00159339	0.00964358	-0.0173077	0.0204945	0.868764	0.00094171	0.00905775	-0.0168112	0.0186946	0.917195	-0.000582769	0.0112954	-0.0227214	0.0215558	0.958853	0.000538676	0.0116448	-0.024437	0.0255143	0.963757	0.000925822	0.00527983	-0.0103983	0.0122499	0.863315	19.8182	0.179017
SCZ	90002024	634	Absolute count	TBNK	TB_ry_Trait515	CD8br AC	0.0615939	19.691	19	-0.00114575	0.0123317	-0.0253154	0.0230239	0.925974	-0.00114575	0.0127599	-0.0261548	0.0238633	0.928452	0.00896435	0.0160801	-0.022552	0.0404807	0.577198	0.00641742	0.0171972	-0.0272884	0.0401233	0.709024	0.0143125	0.0170747	-0.0217119	0.050337	0.413533	-0.00654977	0.00492974	-0.0169506	0.00385107	0.201532	19.272	0.375259
SCZ	90002025	635	Relative count	cDC	DC_Trait525	CD11c+ monocyte %monocyte	0.0511723	19.5842	15	0.0263264	0.0105782	0.00559348	0.0470594	0.0128198	0.0263264	0.0155006	-0.00405423	0.0567071	0.0894302	0.032203	0.0109947	0.0106537	0.0537523	0.00340115	0.0322843	0.015694	0.00152464	0.063044	0.0396754	0.0386544	0.0193328	-0.00311151	0.0804203	0.0669094	-0.00713455	0.00673788	-0.0216909	0.00742175	0.308937	30.0608	0.00748612
SCZ	90002026	636	MFI	B cell	Bcells.trait572	CD27 on PB/PC	0.0682394	19.731	24	0.00143578	0.0109694	-0.0200638	0.0229354	0.895863	0.00143578	0.0119002	-0.0218881	0.0247597	0.903967	0.0266632	0.0148769	-0.00249503	0.0558215	0.0730924	0.021636	0.0169885	-0.0116609	0.0549329	0.202817	0.01681	0.0169551	-0.0183528	0.0519728	0.33225	-0.00614051	0.00488123	-0.0162636	0.00398253	0.221586	27.0688	0.25305
SCZ	90002027	637	MFI	Myeloid cell	Blue.585.42.MDSC.trait1	CD34 on HSC	0.0611169	19.6818	19	0.0116651	0.00863727	-0.00526367	0.0285938	0.176839	0.0116651	0.0118	-0.0114624	0.0347926	0.322874	0.00428898	0.00861366	-0.0125935	0.0211714	0.618535	0.00457531	0.0119624	-0.0188705	0.0280211	0.702109	0.00537727	0.0144488	-0.025107	0.0358616	0.714372	0.00526259	0.00681649	-0.00911895	0.0196441	0.450692	33.5955	0.0141242
SCZ	90002028	638	MFI	Treg	Blue.530.30.Treg.trait9	CD3 on resting Treg	0.0562473	19.5699	20	-0.011643	0.0118439	-0.0348566	0.0115707	0.325591	-0.011643	0.0118439	-0.0348566	0.0115707	0.325591	0.00998062	0.0157659	-0.02092	0.0408812	0.526701	-0.00794084	0.0169842	-0.0412293	0.0253476	0.640112	-0.00814374	0.0147259	-0.037006	0.0207185	0.580249	-0.00187722	0.00469444	-0.0110781	0.00732372	0.689244	12.437	0.866109
SCZ	90002029	639	MFI	B cell	Bcells.trait333	CD19 on transitional	0.217404	19.5929	47	-0.00697269	0.00983864	-0.0262561	0.0123107	0.478508	-0.00697269	0.012063	-0.0306157	0.0166703	0.563248	-0.00729196	0.0176281	-0.0418425	0.0272585	0.679127	-0.00803467	0.0160836	-0.0395579	0.0234886	0.617387	0.00738785	0.0251998	-0.0433672	0.0581429	0.77074	-0.00410849	0.00631791	-0.0168334	0.00861643	0.51881	69.1505	0.0152169
SCZ	90002030	640	Absolute count	B cell	BC_Trait12	IgD+ CD38dim AC	1.34986	19.6311	199	-0.00688082	0.00440903	-0.0155224	0.00176072	0.118613	-0.00688082	0.00534251	-0.017352	0.00359031	0.197768	-0.00322779	0.0131623	-0.0290255	0.0225699	0.806279	-0.0074939	0.00740983	-0.0220169	0.00702909	0.311851	-0.0189219	0.0113926	-0.0413891	0.00354527	0.0983265	0.00407963	0.00341024	-0.00264563	0.0108049	0.233022	290.717	1.93535e-05
SCZ	90002031	641	Relative count	B cell	BC_Trait48	IgD- CD38dim %lymphocyte	1.07674	19.6422	141	-0.00975757	0.00456506	-0.0187049	-0.000810212	0.0325618	-0.00975757	0.00535969	-0.0202624	0.000747228	0.0686756	-0.00443281	0.0105045	-0.0250212	0.0161556	0.67303	-0.00576684	0.00855435	-0.0225331	0.0109994	0.500221	-0.00383605	0.00919467	-0.0220155	0.0143434	0.677173	-0.00249237	0.0031424	-0.00870546	0.00372071	0.429046	192.981	0.00201612
SCZ	90002032	642	Absolute count	Treg	Treg_Trait608	CD28+ CD45RA- CD8br AC	1.06075	19.6189	140	-0.00584629	0.00481658	-0.0152866	0.00359405	0.224831	-0.00584629	0.00579675	-0.0172077	0.00551514	0.313193	-0.00552571	0.00915752	-0.0234741	0.0124227	0.546239	-0.00616788	0.0098285	-0.0254314	0.0130956	0.530298	-0.00327346	0.011011	-0.0250456	0.0184987	0.766693	-0.00092422	0.0033586	-0.0075652	0.00571676	0.78359	201.329	0.000433925
SCZ	90002033	643	Relative count	TBNK	TB_Trait508	Lymphocyte %leukocyte	0.0742031	19.6479	24	-0.0149958	0.0120594	-0.0386317	0.0086401	0.213684	-0.0149958	0.0128753	-0.0402309	0.0102393	0.244141	-0.0472791	0.0192195	-0.0849486	-0.00960967	0.0138952	-0.0420386	0.0189223	-0.0791256	-0.00495155	0.0263075	-0.0348894	0.019081	-0.074461	0.0046821	0.0810673	0.0074317	0.00534575	-0.00365471	0.0185181	0.178373	26.2176	0.290703
SCZ	90002034	644	MFI	cDC	Blue.670.LP.cDC.trait1	CD86 on myeloid DC	0.0656928	19.5767	23	-0.0153448	0.0079668	-0.0309594	0.000269863	0.0540931	-0.0153448	0.00894744	-0.0328814	0.0021919	0.0863472	-0.00388648	0.0133662	-0.0300837	0.0223107	0.771227	-0.000377003	0.0119418	-0.0237824	0.0230284	0.974815	-0.00861075	0.0114961	-0.0325182	0.0152967	0.462156	-0.00538168	0.00574388	-0.0173267	0.00656337	0.35944	27.7494	0.184137
SCZ	90002035	645	Absolute count	Treg	Treg_Trait700	CD45RA- CD28- CD8br AC	0.100635	19.6438	27	0.0177044	0.0140324	-0.00979848	0.0452073	0.207062	0.0177044	0.0176246	-0.0168392	0.052248	0.315124	0.0106344	0.0324636	-0.0529931	0.0742619	0.74323	0.0149961	0.0211636	-0.0264839	0.056476	0.478586	0.0187825	0.0333747	-0.0499541	0.0875191	0.5786	-0.000284052	0.00740966	-0.0155445	0.0149764	0.969725	41.0159	0.03092
SCZ	90002036	646	Relative count	TBNK	TB_Trait534	TCRgd %T cell	0.0851677	19.5875	26	0.0169106	0.0108233	-0.00430266	0.038124	0.118187	0.0169106	0.0134784	-0.0095065	0.0433278	0.209606	0.00615019	0.0167323	-0.0266445	0.0389449	0.713199	0.00578031	0.016731	-0.0270118	0.0385724	0.729729	0.00125826	0.0176767	-0.0352246	0.0377411	0.943843	0.00827063	0.00617124	-0.00446619	0.0210074	0.192735	38.7699	0.0388421
SCZ	90002037	647	Relative count	TBNK	TB_ry_Trait528	DN (CD4-CD8-) %T cell	0.0710511	19.6942	21	0.00381615	0.0103397	-0.0164493	0.0240816	0.712071	0.00381615	0.0103397	-0.0164493	0.0240816	0.712071	0.000782974	0.0142134	-0.0270748	0.0286408	0.956069	6.59359e-05	0.0144942	-0.0283422	0.028474	0.99637	-0.00334934	0.0138413	-0.0321282	0.0254295	0.810159	0.00363116	0.00466307	-0.00606427	0.0133266	0.44277	19.3561	0.498798
SCZ	90002038	648	MFI	B cell	Bcells.trait85	BAFF-R on CD20-	0.0705883	19.6002	21	0.0158819	0.0105351	-0.00476661	0.0365304	0.131679	0.0158819	0.0117384	-0.00712504	0.0388888	0.176062	0.00526155	0.0173073	-0.0286602	0.0391833	0.761123	0.00700057	0.0165682	-0.0254726	0.0394737	0.672638	0.0150495	0.0165812	-0.0196555	0.0497544	0.375448	0.000399118	0.00546544	-0.0110402	0.0118384	0.942549	24.8296	0.208027
SCZ	90002039	649	MFI	Treg	Blue.585.42.Treg.trait19	CD28 on CD39+ CD4+	0.19391	19.6398	45	0.0121363	0.0109158	-0.0092583	0.033531	0.266219	0.0121363	0.0132138	-0.0137622	0.0380349	0.358377	0.0386846	0.0248529	-0.0100263	0.0873954	0.11958	0.0300855	0.0170181	-0.00326925	0.0634403	0.0770844	0.0345621	0.0263372	-0.018552	0.0876762	0.196384	-0.00570251	0.00579255	-0.0173843	0.00597929	0.330399	64.4752	0.0237017
SCZ	90002040	650	MFI	B cell	Bcells.trait318	CD19 on IgD- CD24-	0.107549	19.6164	33	-0.0011397	0.0128437	-0.026313	0.0240336	0.929292	-0.0011397	0.0148072	-0.0301614	0.027882	0.938648	-0.0048053	0.021023	-0.0460096	0.036399	0.8192	-0.00689349	0.0190775	-0.0442847	0.0304977	0.717844	-0.020256	0.0299135	-0.0812651	0.040753	0.503331	0.00475853	0.00645475	-0.00840602	0.0179231	0.466536	42.532	0.100961
SCZ	90002041	651	MFI	Maturation stages of T cell	Red.660.20.MT.trait3	CD4 on naive CD4+	0.0523534	19.7102	19	-0.0232635	0.011531	-0.0458638	-0.000663192	0.0436457	-0.0232635	0.0135392	-0.0497999	0.00327284	0.0857541	-0.0246009	0.0175683	-0.059034	0.00983228	0.161423	-0.0236683	0.0170058	-0.056999	0.00966241	0.163989	-0.0159343	0.0188217	-0.0556447	0.0237761	0.408982	-0.00427143	0.00745977	-0.0200102	0.0114673	0.574414	24.8157	0.130079
SCZ	90002042	652	MFI	Treg	Blue.530.30.Treg.trait14	CD3 on CD39+ secreting Treg	0.0373378	19.6523	13	-0.00521428	0.0174401	-0.0393963	0.0289678	0.764954	-0.00521428	0.0209148	-0.0462065	0.0357779	0.80312	0.0212214	0.0373371	-0.0519579	0.0944008	0.569781	0.0154386	0.0250673	-0.0336924	0.0645696	0.537969	-0.0291134	0.0630687	-0.167927	0.1097	0.653352	0.0062535	0.0154965	-0.0278542	0.0403612	0.694283	17.2579	0.140151
SCZ	90002043	653	Relative count	Treg	f_Treg_Trait541	CD25hi CD45RA- CD4 not Treg %T cell	0.0328257	19.7353	12	0.00662353	0.0139717	-0.0207605	0.0340075	0.635451	0.00662353	0.0154057	-0.023571	0.0368181	0.667238	-0.00945724	0.0224275	-0.0534142	0.0344998	0.673258	-0.00399201	0.01957	-0.0423484	0.0343644	0.838364	-0.00643976	0.024689	-0.0614503	0.0485708	0.799512	0.00531734	0.00772618	-0.0118977	0.0225323	0.506963	13.3738	0.269596
SCZ	90002044	654	Relative count	Maturation stages of T cell	MT_Trait509	EM CD4+ %CD4+	0.0191877	19.672	7	0.0178668	0.0257373	-0.0325774	0.0683111	0.487558	0.0178668	0.0257373	-0.0325774	0.0683111	0.487558	-4.19858e-05	0.033005	-0.0647307	0.0646467	0.998985	0.00896796	0.0321924	-0.054128	0.0720639	0.780572	0.170378	0.1506	-0.124792	0.465549	0.257917	-0.0301712	0.0293548	-0.0877056	0.0273631	0.304038	1.85877	0.932218
SCZ	90002045	655	MFI	Treg	Blue.670.LP.Treg.trait7	CD127 on CD45RA+ CD4+	0.0417703	20.0703	13	0.0346715	0.0187016	-0.00198291	0.0713259	0.0637485	0.0346715	0.0187016	-0.00198291	0.0713259	0.0637485	0.0479431	0.03262	-0.0159909	0.111877	0.141631	0.0454536	0.0251221	-0.00378477	0.0946919	0.070403	-0.029523	0.0454274	-0.118921	0.0598753	0.515761	0.0197025	0.0127063	-0.00530255	0.0447076	0.120994	11.1983	0.512007
SCZ	90002046	656	Absolute count	cDC	DC_Trait534	CD11c+ HLA DR++ monocyte AC	0.0804226	19.7776	25	-0.00188789	0.00678385	-0.015184	0.0114082	0.780788	-0.00188789	0.00887552	-0.0192836	0.0155078	0.831555	0.00162413	0.00692425	-0.0119471	0.0151954	0.814552	0.0025055	0.00920771	-0.0155413	0.0205523	0.785538	-0.0028685	0.0113705	-0.0263901	0.0206531	0.803069	0.000821782	0.00575508	-0.0110835	0.0127271	0.887698	41.0816	0.016317
SCZ	90002047	657	Relative count	TBNK	TB_Trait564	B cell % CD3- lymphocyte	0.0524633	19.7193	19	0.0126119	0.0136422	-0.0141263	0.03935	0.355238	0.0126119	0.0136422	-0.0141263	0.03935	0.355238	0.00834226	0.0268604	-0.0443032	0.0609877	0.756121	0.0149323	0.0193989	-0.0230888	0.0529534	0.441447	-0.0141833	0.0410612	-0.100815	0.0724482	0.734017	0.00783135	0.0113149	-0.016041	0.0317037	0.498203	17.5844	0.483333
SCZ	90002048	658	Relative count	B cell	BC_Trait37	CD24+ CD27+ %B cell	0.0386701	19.8947	14	0.0203215	0.0123677	-0.0039188	0.0445617	0.100361	0.0203215	0.0148941	-0.00887048	0.0495134	0.172443	0.0209991	0.0154157	-0.00921516	0.0512133	0.173139	0.0194209	0.0177152	-0.0153003	0.054142	0.272956	0.0165041	0.022324	-0.0321358	0.0651439	0.473941	0.00232019	0.00978452	-0.0189985	0.0236388	0.816557	18.8536	0.127712
SCZ	90002049	659	MFI	Monocyte	mono.trait44	CCR2 on CD14- CD16-	0.03161	19.6703	12	-0.0126958	0.0147426	-0.0415909	0.0161992	0.389147	-0.0126958	0.0196071	-0.051125	0.0257333	0.5173	-0.00900926	0.0214158	-0.0509834	0.0329649	0.673986	-0.00825719	0.0217721	-0.0509297	0.0344154	0.704498	0.0112077	0.0406275	-0.0793161	0.101731	0.78827	-0.00979694	0.0144688	-0.0420354	0.0224415	0.513696	19.4566	0.0533734
SCZ	90002050	660	Morphological parameter	TBNK	FSC.TBNK.trait3	FSC-A on T cell	0.0487986	19.6961	18	0.0186733	0.0132576	-0.00731118	0.0446578	0.158984	0.0186733	0.0134653	-0.00771825	0.0450649	0.165512	-0.00870348	0.0195714	-0.0470626	0.0296557	0.656533	0.0140324	0.0190391	-0.0232835	0.0513483	0.461102	-0.00463564	0.022999	-0.0533892	0.0441179	0.842796	0.0100919	0.00813684	-0.00715661	0.0273405	0.232734	17.5368	0.418608
SCZ	90002051	661	MFI	B cell	Bcells.trait448	CD24 on memory B cell	0.0527169	19.9949	19	0.00359684	0.0141278	-0.0240932	0.0312868	0.799038	0.00359684	0.0141278	-0.0240932	0.0312868	0.799038	0.00932723	0.0282969	-0.0461336	0.0647881	0.741687	0.00493139	0.0190859	-0.0324763	0.0423391	0.796115	-0.00556427	0.036064	-0.0762483	0.0651198	0.877382	0.00287296	0.0104058	-0.0175221	0.023268	0.782479	6.10936	0.995733
SCZ	90002052	662	MFI	Treg	Blue.780.60.Treg.trait4	CD25 on CD4+	0.0896538	19.6775	19	-0.00812392	0.00982583	-0.0273822	0.0111344	0.408355	-0.00812392	0.0108177	-0.0293261	0.0130783	0.452661	0.00544721	0.0158138	-0.0255472	0.0364417	0.730501	5.08811e-05	0.0134004	-0.0262134	0.0263151	0.99697	0.00837042	0.0182268	-0.0300848	0.0468256	0.651882	-0.00845565	0.00754865	-0.0243819	0.00747062	0.278225	21.8173	0.240198
SCZ	90002053	663	Absolute count	B cell	BC_Trait38	CD24+ CD27+ AC	0.0415977	19.7206	15	-0.00325568	0.0113252	-0.0254526	0.0189413	0.77375	-0.00325568	0.0130141	-0.0287628	0.0222515	0.802459	-0.0112701	0.0119889	-0.0347678	0.0122277	0.347195	-0.00481396	0.0158998	-0.0359771	0.0263492	0.762067	-0.0124765	0.0179972	-0.0513571	0.0264042	0.500355	0.00558809	0.00740169	-0.0104023	0.0215785	0.463723	18.487	0.185492
SCZ	90002054	664	Relative count	TBNK	RATIO_CD3_B	T/B	0.002982	0.000610273	25	0.0382656	0.0687349	-0.0964524	0.172984	0.577724	0.0382656	0.0769957	-0.112643	0.189174	0.619201	-0.0393612	0.156052	-0.345217	0.266494	0.800862	-0.0211184	0.134481	-0.284696	0.242459	0.875216	-0.10763	0.105992	-0.326891	0.11163	0.32045	0.00926705	0.0048741	-0.000815799	0.0193499	0.0698662	30.1154	0.180955
SCZ	90002055	665	MFI	Maturation stages of T cell	Violet.450.50.MT.trait4	CD45RA on TD CD8br	0.089751	19.732	21	0.017004	0.0138215	-0.0100856	0.0440937	0.2186	0.017004	0.0144817	-0.0113796	0.0453876	0.240325	0.0378518	0.0255613	-0.0122473	0.087951	0.138653	0.0257333	0.0206741	-0.0147872	0.0662537	0.213238	0.0154179	0.0268541	-0.0407883	0.0716241	0.572609	0.000495313	0.00698593	-0.0141264	0.015117	0.944217	21.9562	0.342893
SCZ	90002056	666	Relative count	B cell	BC_Trait35	IgD+ CD24- %B cell	0.0635391	19.7111	20	0.00624369	0.0153806	-0.0239018	0.0363892	0.684783	0.00624369	0.0182778	-0.0295802	0.0420676	0.732652	0.0372648	0.0256103	-0.0129306	0.0874602	0.14565	0.0361394	0.0247666	-0.0124024	0.0846811	0.144511	0.0184673	0.0299148	-0.0443813	0.0813158	0.544748	-0.00367947	0.00704347	-0.0184772	0.0111183	0.607766	26.832	0.108627
SCZ	90002057	667	MFI	Maturation stages of T cell	Red.660.20.MT.trait5	CD4 on TD CD4+	0.0291945	19.721	10	-0.0609726	0.0281964	-0.116237	-0.00570867	0.0305854	-0.0609726	0.0442317	-0.147665	0.0257199	0.168054	-0.0999094	0.0432837	-0.184744	-0.0150749	0.0209855	-0.0782591	0.0400363	-0.156729	0.000210646	0.0506182	-0.0406303	0.176451	-0.447526	0.366266	0.823665	-0.00349785	0.0292504	-0.0709494	0.0639537	0.907762	22.1473	0.00842356
SCZ	90002058	668	Relative count	Treg	Treg_Trait512	CD39+ CD4+ %T cell	0.116466	19.9136	30	-0.0277213	0.0120008	-0.0512424	-0.00420022	0.0208904	-0.0277213	0.0137936	-0.0547563	-0.000686299	0.044461	-0.0432916	0.0165818	-0.0757913	-0.0107919	0.00903333	-0.0304264	0.0187888	-0.0672518	0.00639904	0.105364	-0.0439539	0.0235103	-0.0921127	0.00420477	0.0720364	0.0052416	0.00613253	-0.00732032	0.0178035	0.39996	38.3121	0.115551
SCZ	90002059	669	Absolute count	Maturation stages of T cell	MT_Trait506	Naive CD4+ AC	0.0349673	19.5898	13	0.0291184	0.0222093	-0.0144111	0.0726479	0.189829	0.0291184	0.0222093	-0.0144111	0.0726479	0.189829	0.0319866	0.0434623	-0.0531978	0.117171	0.461753	0.0292371	0.0301845	-0.0299234	0.0883976	0.332738	0.0028283	0.0489323	-0.0930773	0.0987339	0.953908	0.00633017	0.0104985	-0.0142466	0.0269069	0.546536	6.16944	0.907301
SCZ	90002060	670	MFI	Treg	Blue.670.LP.Treg.trait10	CD127 on CD45RA- CD4 not Treg	0.0627435	19.7621	21	0.000620284	0.012773	-0.0244144	0.025655	0.961268	0.000620284	0.0176039	-0.0338827	0.0351233	0.971892	0.0225914	0.0325165	-0.0411397	0.0863225	0.487201	0.0104731	0.0209916	-0.0306698	0.0516159	0.617838	-0.0088542	0.0248747	-0.0609176	0.0432092	0.725799	0.00416669	0.00758723	-0.0117136	0.0200469	0.589284	37.9891	0.00888273
SCZ	90002061	671	MFI	B cell	Bcells.trait390	CD20 on IgD- CD38-	0.322077	19.6013	65	0.0141039	0.00774541	-0.00107688	0.0292846	0.0686176	0.0141039	0.00964603	-0.00480202	0.0330097	0.143703	0.00494179	0.0130045	-0.0205465	0.0304301	0.70394	0.00885692	0.0124602	-0.0155647	0.0332785	0.477199	-0.00123266	0.0179886	-0.03718	0.0347147	0.945585	0.00508988	0.00503948	-0.00498071	0.0151605	0.316358	99.2631	0.00311812
SCZ	90002062	672	Absolute count	Myeloid cell	MDSC_Trait24	Gr MDSC AC	0.0489023	19.761	17	-0.0166745	0.0195142	-0.0549216	0.0215726	0.39284	-0.0166745	0.0195142	-0.0549216	0.0215726	0.39284	-0.0625162	0.0552239	-0.170753	0.0457207	0.257614	-0.0320861	0.0294018	-0.0897125	0.0255402	0.275141	0.0287479	0.03458	-0.0393503	0.0968461	0.40578	-0.0126828	0.00797106	-0.0283801	0.00301458	0.111587	15.336	0.500178
SCZ	90002063	673	MFI	Treg	Blue.585.42.Treg.trait11	CD28 on secreting Treg	0.0718782	19.5849	25	0.00463775	0.00850932	-0.0120402	0.0213157	0.58574	0.00463775	0.00850932	-0.0120402	0.0213157	0.58574	-0.00147906	0.0120432	-0.0250833	0.0221251	0.902255	-0.00227374	0.0127886	-0.027339	0.0227916	0.858885	0.00539837	0.0104715	-0.0151254	0.0259221	0.606183	-0.000575727	0.0046193	-0.00962939	0.00847793	0.900812	18.3794	0.784224
SCZ	90002064	674	MFI	cDC	Blue.670.LP.cDC.trait2	CD86 on CD62L+ myeloid DC	0.028797	19.6273	10	0.000209009	0.0114234	-0.0221805	0.0225985	0.985402	0.000209009	0.0115159	-0.0223618	0.0227798	0.98552	-0.00355481	0.0122177	-0.0275011	0.0203914	0.771085	-0.00346871	0.0138419	-0.0305983	0.0236608	0.802127	-0.00340164	0.0135318	-0.0346059	0.0278026	0.807856	0.0039305	0.00686631	-0.0119032	0.0197642	0.582754	9.14634	0.423877
SCZ	90002065	675	MFI	B cell	Bcells.trait445	CD24 on IgD- CD38-	0.0449331	19.9389	16	0.0410337	0.0159513	0.00976978	0.0722975	0.0100984	0.0410337	0.0159513	0.00976978	0.0722975	0.0100984	0.05242	0.0276249	-0.00172381	0.106564	0.0577536	0.0519759	0.0220229	0.00881178	0.0951401	0.0182709	0.0494025	0.0235896	0.00316787	0.0956372	0.0362373	-0.00334067	0.00693725	-0.0169374	0.0102561	0.630122	11.2106	0.73753
SCZ	90002066	676	MFI	B cell	Bcells.trait255	CD19 on CD20-	0.061436	19.6379	21	0.01373	0.0111179	-0.00806069	0.0355206	0.216851	0.01373	0.011926	-0.00964452	0.0371044	0.249623	0.0199814	0.0159568	-0.0112934	0.0512562	0.21049	0.0265883	0.0163726	-0.00550138	0.0586779	0.104386	0.0218725	0.0163028	-0.0122497	0.0559946	0.19553	-0.00456059	0.00614291	-0.0174178	0.00829667	0.466916	23.013	0.288155
SCZ	90002067	677	MFI	Maturation stages of T cell	Violet.450.50.MT.trait2	CD4RA on TD CD4+	0.056036	19.6012	20	0.00288736	0.01379	-0.0241406	0.0299153	0.834152	0.00288736	0.01379	-0.0241406	0.0299153	0.834152	0.0202886	0.022725	-0.0242516	0.0648288	0.371971	0.0172692	0.0196084	-0.0211625	0.055701	0.378477	0.0289571	0.0218752	-0.0139174	0.0718316	0.185589	-0.010865	0.00707714	-0.0247359	0.00300597	0.12473	17.7817	0.537064
SCZ	90002068	678	MFI	Treg	Blue.585.42.Treg.trait8	CD28 on CD39+ resting Treg	0.0770498	19.6539	27	0.00787017	0.0111468	-0.0139771	0.0297174	0.480157	0.00787017	0.0111468	-0.0139771	0.0297174	0.480157	0.00633627	0.0182275	-0.029389	0.0420616	0.728125	0.0122578	0.0165064	-0.0200942	0.0446099	0.457718	0.0337034	0.0174241	-0.000447276	0.0678541	0.053077	-0.0109182	0.00566006	-0.0220117	0.000175366	0.0537332	24.0944	0.570569
SCZ	90002069	679	MFI	TBNK	Red.780.60.TBNK.trait1	CD8 on CD8br	0.0853494	19.7636	23	-0.00506274	0.0124856	-0.029534	0.0194086	0.68512	-0.00506274	0.0148755	-0.0342182	0.0240927	0.7336	0.0021916	0.0139348	-0.0251202	0.0295034	0.875028	0.00771643	0.0187918	-0.0291147	0.0445476	0.681345	0.0115464	0.0228773	-0.0360295	0.0591223	0.619017	-0.00607376	0.00634695	-0.019273	0.00712546	0.349477	31.2282	0.0915391
SCZ	90002070	680	MFI	Myeloid cell	Violet.450.50.MDSC.trait2	CD11b on CD66b++ myeloid cell	0.0718179	19.5882	25	0.0165552	0.00999031	-0.00302548	0.0361358	0.0974947	0.0165552	0.00999031	-0.00302548	0.0361358	0.0974947	0.025279	0.0130147	-0.000229352	0.0507874	0.0520958	0.0256181	0.0150673	-0.00391321	0.0551494	0.0890842	0.0230575	0.0138022	-0.00399444	0.0501094	0.0948089	-0.00352417	0.0051616	-0.0136407	0.00659237	0.494753	21.0713	0.634517
SCZ	90002071	681	Absolute count	B cell	BC_Trait26	Memory B cell AC	0.0969013	19.5971	29	-0.0034504	0.0156598	-0.034143	0.0272422	0.82561	-0.0034504	0.0182774	-0.0392734	0.0323726	0.850265	-0.0259242	0.0444748	-0.113093	0.0612448	0.559963	-0.0201413	0.0236825	-0.066558	0.0262755	0.395062	-0.0432928	0.0506475	-0.147213	0.0606272	0.40019	0.00825247	0.00977598	-0.0118062	0.0283111	0.405999	38.1431	0.0957211
SCZ	90002072	682	MFI	Treg	Blue.670.LP.Treg.trait11	CD127 on CD28+ CD4+	0.0923584	19.603	29	-0.00202328	0.011991	-0.0255252	0.0214786	0.866006	-0.00202328	0.0126232	-0.0267643	0.0227178	0.872658	0.000187063	0.0177446	-0.0345917	0.0349658	0.991589	-0.0029204	0.0183398	-0.0388658	0.033025	0.873481	0.00677193	0.0211209	-0.0365647	0.0501085	0.750962	-0.00264011	0.00504532	-0.0129923	0.00771204	0.605049	31.0304	0.31573
SCZ	90002073	683	Absolute count	Treg	f_Treg_Trait533	CD25hi AC	0.466321	19.6003	85	-0.0119776	0.00677954	-0.0252653	0.00131001	0.0772727	-0.0119776	0.00699019	-0.0256782	0.00172288	0.0866218	-0.0115334	0.0110908	-0.0332709	0.0102042	0.298384	-0.00973364	0.0112982	-0.0318776	0.0124104	0.388949	0.000533268	0.0130353	-0.0253935	0.02646	0.967466	-0.00407298	0.00358444	-0.0112023	0.00305633	0.259104	89.3011	0.325674
SCZ	90002074	684	MFI	Myeloid cell	Red.780.60.MDSC.trait7	CD45 on basophil	0.323147	19.7765	61	-0.011354	0.00915971	-0.0293067	0.00659875	0.21514	-0.011354	0.00940538	-0.0297882	0.00708024	0.227364	-0.0121451	0.0199091	-0.0511662	0.0268761	0.541845	-0.0118227	0.015728	-0.0426491	0.0190036	0.452232	-0.00517915	0.0181648	-0.0415269	0.0311686	0.776551	-0.00174262	0.00437426	-0.0104955	0.00701025	0.691787	63.2616	0.361989
SCZ	90002075	685	Relative count	B cell	N_BC_Trait6	Transitional %lymphocyte	0.0350873	20.5759	12	-0.0276193	0.0173431	-0.0616113	0.00637258	0.111267	-0.0276193	0.0222418	-0.0712125	0.0159738	0.21432	-0.033937	0.0216558	-0.0763815	0.00850754	0.117089	-0.0383838	0.0252146	-0.0878035	0.011036	0.127938	-0.0288351	0.0318931	-0.0998973	0.0422272	0.387196	0.000571797	0.0102309	-0.0222241	0.0233677	0.956531	18.0917	0.079478
SCZ	90002076	686	MFI	B cell	Bcells.trait327	CD19 on naive-mature B cell	0.0669442	19.6692	19	-0.0136906	0.0147224	-0.042546	0.0151649	0.352417	-0.0136906	0.0178415	-0.0486592	0.0212781	0.442877	-0.0194657	0.0274083	-0.073185	0.0342536	0.477573	-0.0150068	0.023585	-0.0612325	0.0312189	0.524589	-0.0171326	0.0326382	-0.0859932	0.0517281	0.606415	0.00101079	0.0079263	-0.0157123	0.0177338	0.900023	26.4349	0.090223
SCZ	90002077	687	Relative count	B cell	BC_Trait62	IgD- CD24- %lymphocyte	0.23549	19.5807	50	-0.00443167	0.00781103	-0.019741	0.0108777	0.570469	-0.00443167	0.00781103	-0.019741	0.0108777	0.570469	-0.0105609	0.0105353	-0.0312096	0.0100879	0.316135	-0.00674413	0.0139453	-0.0340764	0.0205881	0.62866	0.00340663	0.011613	-0.0194594	0.0262727	0.769257	-0.00317485	0.00348075	-0.0100285	0.00367878	0.361707	46.8651	0.560097
SCZ	90002078	688	MFI	B cell	Bcells.trait320	CD19 on IgD- CD38-	0.142921	19.6671	37	0.0013117	0.0107192	-0.0196975	0.022321	0.902606	0.0013117	0.0124257	-0.0230422	0.0256656	0.915929	0.00276432	0.0193839	-0.0352274	0.040756	0.886599	0.00123382	0.0163464	-0.0308045	0.0332722	0.939833	-0.0047877	0.0215557	-0.0485482	0.0389728	0.825521	0.00201972	0.00579616	-0.00974711	0.0137865	0.729584	48.3749	0.0814976
SCZ	90002079	689	Absolute count	TBNK	TB_Trait542	HLA DR+ CD4+ AC	0.0471276	19.5945	17	0.0250097	0.0240901	-0.022206	0.0722254	0.299189	0.0250097	0.0301302	-0.0340443	0.0840637	0.406507	0.0362695	0.0614843	-0.0842376	0.156777	0.555259	0.0375819	0.0356762	-0.0323422	0.107506	0.29215	0.122804	0.0867116	-0.0620169	0.307626	0.177136	-0.0150131	0.0125052	-0.0416673	0.0116411	0.248542	25.0292	0.069313
SCZ	90002080	690	Absolute count	Treg	Treg_Trait514	CD39+ CD4+ AC	0.0540152	19.6296	19	-0.00903905	0.0154503	-0.039321	0.0212429	0.55852	-0.00903905	0.0160054	-0.040409	0.0223309	0.572243	0.0182378	0.0198869	-0.0207398	0.0572153	0.359103	0.00978735	0.0213874	-0.0321313	0.051706	0.647224	0.0223665	0.020751	-0.0183047	0.0630377	0.2811	-0.0112358	0.00495595	-0.0209493	-0.00152233	0.023777	19.3167	0.372573
SCZ	90002081	691	MFI	Monocyte	mono.trait41	PDL-1 on CD14- CD16-	0.0642186	19.7178	24	0.0304527	0.017956	-0.00474044	0.0656458	0.0898933	0.0304527	0.0189176	-0.00662514	0.0675305	0.107452	0.0443556	0.0297912	-0.014034	0.102745	0.136517	0.0520912	0.0270854	-0.000995194	0.105178	0.0544523	0.0423071	0.0343861	-0.0290054	0.11362	0.231559	-0.00272147	0.00653859	-0.0162817	0.0108387	0.681284	25.5294	0.323579
SCZ	90002082	692	MFI	Monocyte	mono.trait33	CX3CR1 on monocyte	0.0449212	19.5874	16	-0.00785165	0.012364	-0.0320846	0.0163813	0.525401	-0.00785165	0.012364	-0.0320846	0.0163813	0.525401	-0.0011624	0.012736	-0.0261244	0.0237996	0.927278	-0.00263964	0.0158471	-0.0336995	0.0284202	0.867709	-0.00140963	0.0142865	-0.0318912	0.029072	0.922397	-0.00507269	0.00563644	-0.0170986	0.00695318	0.380928	14.6642	0.475864
SCZ	90002083	693	MFI	B cell	Bcells.trait491	CD25 on IgD+ CD24-	0.0639089	19.8721	21	-0.0183718	0.0168293	-0.0513566	0.014613	0.274984	-0.0183718	0.0204468	-0.0584467	0.0217031	0.368909	-0.0618135	0.0339701	-0.128394	0.00476675	0.0688135	-0.0459622	0.0258259	-0.0965799	0.00465561	0.0751259	-0.0458606	0.0467299	-0.143667	0.0519463	0.33873	0.00607666	0.0092565	-0.0132974	0.0254507	0.519391	29.5221	0.0779758
SCZ	90002084	694	Relative count	TBNK	TB_Trait535	TCRgd %lymphocyte	0.0327869	19.7245	11	0.010128	0.0146825	-0.0186493	0.0389052	0.490323	0.010128	0.0188165	-0.0267518	0.0470077	0.590406	-0.0028197	0.0210146	-0.0440075	0.0383681	0.893261	-0.00589588	0.0185284	-0.0422108	0.0304191	0.750327	-0.0115622	0.0220783	-0.0615068	0.0383823	0.613143	0.0106164	0.00660088	-0.00431581	0.0255486	0.142223	16.424	0.0881224
SCZ	90002085	695	MFI	Myeloid cell	Violet.450.50.MDSC.trait1	CD11b on CD14+ monocyte	0.0584442	19.6456	21	0.00579885	0.0117234	-0.0171786	0.0287763	0.620855	0.00579885	0.0117234	-0.0171786	0.0287763	0.620855	-0.00714087	0.0149894	-0.0365196	0.0222378	0.633793	-0.0130896	0.0169887	-0.0463869	0.0202078	0.441013	-0.00577269	0.01538	-0.0359169	0.0243715	0.707409	0.00624118	0.0053694	-0.00428266	0.016765	0.245089	12.359	0.903167
SCZ	90002086	696	MFI	TBNK	Blue.670.LP.TBNK.trait3	CD45 on T cell	0.0384803	19.6077	14	0.029331	0.01652	-0.00304747	0.0617096	0.0758167	0.029331	0.019887	-0.00964685	0.0683089	0.140244	0.0490343	0.0223393	0.00525009	0.0928185	0.028165	0.0427838	0.0241259	-0.00450205	0.0900697	0.0761695	0.039193	0.0277868	-0.0213493	0.0997353	0.183788	-0.00395575	0.00753903	-0.0203819	0.0124704	0.609347	18.8394	0.128169
SCZ	90002087	697	MFI	B cell	Bcells.trait509	CD25 on unsw mem	0.143772	19.5808	39	0.029513	0.011354	0.00725943	0.0517665	0.0093405	0.029513	0.011354	0.00725943	0.0517665	0.0093405	0.0284778	0.0193645	-0.00947598	0.0664316	0.141395	0.0273637	0.0170934	-0.00613875	0.0608662	0.109414	0.0298312	0.0197675	-0.00891236	0.0685747	0.131272	-8.71339e-05	0.00443085	-0.00877143	0.00859717	0.98431	33.6269	0.671822
SCZ	90002088	698	MFI	B cell	Bcells.trait450	CD24 on sw mem	0.125069	19.7135	36	0.000648875	0.0106158	-0.0201578	0.0214555	0.951261	0.000648875	0.011874	-0.0226236	0.0239214	0.95642	-0.00912751	0.0162734	-0.0410228	0.0227678	0.574877	-0.00489685	0.0166301	-0.0374913	0.0276976	0.768409	0.0109291	0.0183984	-0.026461	0.0483192	0.556429	-0.00406574	0.00553172	-0.0153075	0.00717607	0.467387	43.7875	0.146483
SCZ	90002089	699	Absolute count	B cell	BC_Trait2	IgD+ AC	0.0753705	19.9063	23	0.0307556	0.0131534	0.00497548	0.0565358	0.0193753	0.0307556	0.0138318	0.00364583	0.0578654	0.0261789	0.024121	0.0254312	-0.0257232	0.0739652	0.342885	0.0344159	0.0199254	-0.0046371	0.0734689	0.0841244	0.0507533	0.0226744	0.00359924	0.0979073	0.0361604	-0.00664172	0.00598564	-0.0190895	0.00580609	0.279712	24.3279	0.33028
SCZ	90002090	700	MFI	TBNK	Blue.670.LP.TBNK.trait11	CD45 on NK	0.110139	19.5725	33	-0.0163209	0.0149558	-0.0456338	0.012992	0.275153	-0.0163209	0.0153055	-0.046319	0.0136773	0.286268	0.0472007	0.0346643	-0.0207402	0.115142	0.173308	-0.0264732	0.0227828	-0.0711267	0.0181802	0.245242	0.0150077	0.0473851	-0.0816348	0.11165	0.753581	-0.00582892	0.00833589	-0.0228301	0.0111722	0.489606	33.5136	0.3938
SCZ	90002091	701	Absolute count	cDC	f_DC_Trait518	CD62L- plasmacytoid DC AC	0.10468	19.905	33	-0.00329549	0.00777098	-0.0185263	0.0119354	0.67151	-0.00329549	0.00956827	-0.022049	0.015458	0.730532	0.00316368	0.0111247	-0.0186403	0.0249677	0.776117	0.00168843	0.0130438	-0.023877	0.0272538	0.897007	-0.00218663	0.01499	-0.0327589	0.0283856	0.884966	-0.000574677	0.00591412	-0.0126366	0.0114872	0.923217	48.5138	0.0308315
SCZ	90002092	702	Relative count	Treg	Treg_Trait581	CD28+ CD45RA- CD8dim %CD8dim	0.035409	19.7067	13	-0.00269597	0.00891426	-0.0201676	0.0147757	0.762322	-0.00269597	0.0111991	-0.0246458	0.0192539	0.809764	-0.00299049	0.010939	-0.0244304	0.0184495	0.784562	0.000863685	0.0132801	-0.0251649	0.0268922	0.948145	-0.00803466	0.0143473	-0.0396129	0.0235436	0.586696	0.00485649	0.00780804	-0.0123289	0.0220419	0.546627	18.9398	0.0899906
SCZ	90002093	703	Absolute count	cDC	f_DC_Trait505	DC AC	0.0377976	19.699	14	-0.0241519	0.0157833	-0.0550865	0.00678266	0.125961	-0.0241519	0.019584	-0.0625358	0.014232	0.217482	-0.0400313	0.0278449	-0.0946063	0.0145437	0.150533	-0.0298047	0.0253525	-0.0794946	0.0198853	0.23975	-0.0185926	0.0366232	-0.0983876	0.0612025	0.620885	-0.00201236	0.0110205	-0.0260239	0.0219992	0.858159	20.0149	0.0948406
SCZ	90002094	704	MFI	Maturation stages of T cell	HVEM1000_150630.trait10	HVEM on naive CD8br	0.0485303	19.842	17	0.00879207	0.0111711	-0.0131029	0.030687	0.43126	0.00879207	0.0136538	-0.0179689	0.035553	0.519622	0.0183028	0.0160554	-0.0131653	0.0497709	0.254297	0.0226034	0.0160759	-0.00890485	0.0541116	0.159713	0.041418	0.0218418	-0.00513665	0.0879726	0.0773534	-0.0134665	0.00732321	-0.0290755	0.00214258	0.0858135	23.902	0.0916665
SCZ	90002095	705	Relative count	Maturation stages of T cell	MT_Trait538	CD45RA+ CD8br %CD8br	0.0637757	19.7107	20	-0.0149674	0.0131763	-0.0407924	0.0108576	0.255982	-0.0149674	0.0156615	-0.0456634	0.0157285	0.339232	-0.0444166	0.0271125	-0.0975561	0.00872286	0.101373	-0.0372666	0.0197957	-0.0760654	0.00153219	0.0597595	0.01701	0.0416852	-0.0705674	0.104587	0.688044	-0.00993556	0.0119864	-0.0351181	0.015247	0.418017	26.8432	0.108358
SCZ	90002096	706	Absolute count	Treg	Treg_Trait576	CD28- CD8dim AC	0.0608988	19.7894	18	-0.0331048	0.0136615	-0.0598809	-0.00632866	0.015384	-0.0331048	0.0147871	-0.0620869	-0.00412266	0.0251712	-0.0359516	0.0329419	-0.100517	0.0286133	0.275113	-0.0463659	0.020196	-0.0859493	-0.0067826	0.0216871	0.0207398	0.0314546	-0.0459409	0.0874205	0.519044	-0.0168159	0.00883314	-0.0355413	0.00190952	0.0750912	19.9165	0.27852
SCZ	90002097	707	MFI	Maturation stages of T cell	Blue.530.30.MT.trait10	CD3 on naive CD8br	0.0557286	19.6885	20	-0.00392798	0.0125152	-0.0284574	0.0206014	0.75363	-0.00392798	0.0125152	-0.0284574	0.0206014	0.75363	-0.0296948	0.0173801	-0.0637591	0.00436953	0.0875336	-0.0267454	0.0185741	-0.0631499	0.00965909	0.149886	-0.0172777	0.0232174	-0.0639307	0.0293752	0.456772	0.00506173	0.00741469	-0.00983735	0.0199608	0.49482	16.9319	0.59448
SCZ	90002098	708	Absolute count	TBNK	TB_Trait533	TCRgd AC	0.523622	19.6757	117	0.00916959	0.0050306	-0.000690196	0.0190294	0.0683391	0.00916959	0.00567992	-0.00196284	0.020302	0.106443	0.00437209	0.00830829	-0.0119119	0.020656	0.598727	0.00533014	0.00816922	-0.0106812	0.0213415	0.514101	0.007333	0.0084603	-0.00942523	0.0240912	0.387882	0.00082633	0.00281192	-0.00474355	0.00639621	0.769389	147.878	0.024425
SCZ	90002099	709	MFI	Maturation stages of T cell	HVEM1000_150630.trait5	HVEM on EM CD4+	0.115273	19.8086	35	0.0019229	0.00731293	-0.0124102	0.016256	0.792593	0.0019229	0.00773081	-0.0132292	0.017075	0.803568	-0.00735002	0.00952999	-0.0260285	0.0113284	0.440558	-0.0020244	0.0105142	-0.0226318	0.018583	0.847319	-0.00246762	0.00985766	-0.0225232	0.0175879	0.803888	0.00296957	0.00408989	-0.00535138	0.0112905	0.472911	37.9967	0.292162
SCZ	90002100	710	Absolute count	TBNK	TB_Trait575	Granulocyte AC	0.101117	19.7578	34	0.0108793	0.0114749	-0.0116111	0.0333698	0.34308	0.0108793	0.0129203	-0.014444	0.0362027	0.399769	-0.00189387	0.0252644	-0.0514112	0.0476234	0.940245	0.00169847	0.0178234	-0.0332347	0.0366317	0.924081	-0.0149299	0.0205603	-0.05681	0.0269501	0.473024	0.00923809	0.00580691	-0.0025902	0.0210664	0.121469	41.837	0.139188
SCZ	90002101	711	Absolute count	Treg	f_Treg_Trait527	Activated & secreting Treg AC	0.0737267	19.7943	20	0.0094419	0.017464	-0.0247868	0.0436706	0.588748	0.0094419	0.0257707	-0.0410678	0.0599516	0.714081	0.0634696	0.0316	0.00153479	0.125404	0.0445866	0.0545391	0.0287194	-0.00174986	0.110828	0.0575599	0.120239	0.0565286	0.00147656	0.239001	0.0474997	-0.0265905	0.0123274	-0.0524894	-0.000691504	0.0447714	41.3734	0.0021517
SCZ	90002102	712	Relative count	Maturation stages of T cell	MT_Trait547	Naive DN (CD4-CD8-) %T cell	0.0467904	0.00913874	36	-0.000691073	0.00900875	-0.0183479	0.0169658	0.938853	-0.000691073	0.00941155	-0.0191374	0.0177552	0.941465	-0.00559914	0.0355932	-0.0753606	0.0641623	0.875001	-0.00450564	0.0122457	-0.0285067	0.0194954	0.71292	-0.00235964	0.0102657	-0.023222	0.0185027	0.81958	0.00173055	0.00397737	-0.00635243	0.00981353	0.66624	38.1998	0.326147
SCZ	90002103	713	Relative count	TBNK	TB_Trait547	HLA DR+ CD8br %lymphocyte	0.0765349	19.6555	24	-0.0073374	0.0107261	-0.0283602	0.0136854	0.493931	-0.0073374	0.0124808	-0.0317994	0.0171246	0.556604	-0.00664115	0.01902	-0.0439197	0.0306374	0.726965	-0.00205289	0.0156639	-0.0327535	0.0286478	0.895729	0.00171336	0.0168496	-0.0332307	0.0366574	0.919928	-0.00529392	0.00655893	-0.0188963	0.00830848	0.428232	31.1409	0.119371
SCZ	90002104	714	Relative count	Myeloid cell	MDSC_Trait28	CD33dim HLA DR+ CD11b- %CD33dim HLA DR+	0.14337	19.6303	32	-0.0063494	0.0110524	-0.0280118	0.015313	0.565643	-0.0063494	0.0152313	-0.0362021	0.0235033	0.676776	-0.0011243	0.0168134	-0.0340779	0.0318293	0.946686	-0.0124301	0.0178948	-0.0475033	0.022643	0.487291	0.0130813	0.0283649	-0.0448476	0.0710102	0.647997	-0.00617922	0.00759261	-0.0216854	0.00932696	0.422146	58.8733	0.00182807
SCZ	90002105	715	Relative count	Maturation stages of T cell	MT_Trait539	CD45RA+ CD8br %T cell	0.171842	19.6036	46	0.00467504	0.00530987	-0.00573211	0.0150822	0.378619	0.00467504	0.00679118	-0.00863543	0.0179855	0.491202	0.00370273	0.00708107	-0.0101759	0.0175814	0.60104	0.00469216	0.00747871	-0.00996585	0.0193502	0.530396	0.00516468	0.00813039	-0.011221	0.0215504	0.528567	-0.000433514	0.00385404	-0.00820082	0.00733379	0.910952	73.6098	0.00453015
SCZ	90002106	716	MFI	Treg	Blue.530.30.Treg.trait5	CD3 on CD28- CD8br	0.0178059	2.83917e-06	179	0.0924335	0.0305635	0.0325301	0.152337	0.00249204	0.0924335	0.041468	0.0111577	0.173709	0.0258118	0.665663	96.2203	-187.923	189.254	0.99448	0.137839	0.0742149	-0.00761989	0.283297	0.0632698	0.115472	0.055661	0.00562754	0.225317	0.0394742	-0.00148958	0.00239542	-0.00621684	0.00323767	0.534842	327.672	5.95579e-11
SCZ	90002107	717	MFI	Maturation stages of T cell	Red.780.60.MT.trait5	CD8 on TD CD8br	0.067174	19.9215	23	-0.00485757	0.00864722	-0.0218058	0.0120907	0.574287	-0.00485757	0.00895175	-0.0224027	0.0126875	0.587378	-0.0134662	0.0146195	-0.0421198	0.0151875	0.356992	-0.013439	0.012791	-0.038509	0.0116309	0.293414	-0.00425817	0.0125368	-0.0303299	0.0218135	0.737491	-0.000379236	0.00541473	-0.0116398	0.0108813	0.944826	23.5768	0.369796
SCZ	90002108	718	MFI	Treg	Red.780.60.Treg.trait3	CD4 on resting Treg	0.0721838	19.6811	24	-0.00659913	0.0076694	-0.0216309	0.00843262	0.389541	-0.00659913	0.00909136	-0.0244179	0.0112196	0.467919	0.00145093	0.0119935	-0.022056	0.0249578	0.90371	-0.00372021	0.0110514	-0.0253805	0.0179401	0.736397	0.0088857	0.0125691	-0.0171809	0.0349523	0.487018	-0.0105992	0.00618839	-0.0234331	0.00223474	0.100818	32.3193	0.0936824
SCZ	90002109	719	MFI	Maturation stages of T cell	Blue.670.LP.MT.trait3	CCR7 on naive CD8br	0.0529531	19.9583	19	0.00539397	0.0136063	-0.0212739	0.0320619	0.691787	0.00539397	0.0136063	-0.0212739	0.0320619	0.691787	0.0234359	0.0275862	-0.0306321	0.0775038	0.395575	0.0091217	0.0189903	-0.0280985	0.0463419	0.630989	0.00271944	0.0310453	-0.0581282	0.0635671	0.930198	0.000757217	0.00790045	-0.0147274	0.0162418	0.923644	13.0206	0.790348
SCZ	90002110	720	MFI	Treg	Blue.530.30.Treg.trait4	CD3 on CD28+ CD45RA+ CD8br	0.0738617	19.6375	25	-0.00315916	0.00880966	-0.0204258	0.0141075	0.719893	-0.00315916	0.00880966	-0.0204258	0.0141075	0.719893	0.00398763	0.0119412	-0.0194166	0.0273919	0.738425	0.00158724	0.0122617	-0.0224453	0.0256197	0.897004	0.00941027	0.0121198	-0.0143441	0.0331647	0.437491	-0.0072486	0.00480001	-0.0166565	0.00215926	0.131013	19.5813	0.720318
SCZ	90002111	721	MFI	B cell	Bcells.trait354	CD20 on CD20- CD38-	0.0713529	19.653	21	-0.00261707	0.012646	-0.0274028	0.0221686	0.83605	-0.00261707	0.0176897	-0.0372883	0.0320541	0.882388	-0.0500503	0.038506	-0.125521	0.0254202	0.193668	-0.0324975	0.0203672	-0.0724166	0.00742155	0.110583	0.0243459	0.0397586	-0.0588699	0.107562	0.547571	-0.00783064	0.0103133	-0.0294166	0.0137553	0.457004	39.135	0.0064144
SCZ	90002112	722	MFI	Treg	Red.660.20.Treg.trait1	CD39 on CD39+ CD8br	0.0558084	19.6636	19	0.0155211	0.0118892	-0.00778139	0.0388235	0.191732	0.0155211	0.0124456	-0.00887191	0.0399141	0.212357	-0.00207387	0.0214647	-0.044144	0.0399962	0.92303	0.00643729	0.0176738	-0.0282028	0.0410774	0.715689	-0.00746852	0.0190157	-0.0475882	0.0326511	0.699382	0.00908372	0.00583469	-0.00322641	0.0213938	0.137927	19.7242	0.348561
SCZ	90002113	723	Absolute count	TBNK	TB_Trait545	HLA DR+ CD8br AC	0.0528052	19.6852	17	0.0193538	0.0189771	-0.0178406	0.0565482	0.307799	0.0193538	0.0189771	-0.0178406	0.0565482	0.307799	0.0507216	0.0380009	-0.0237588	0.125202	0.181959	0.0344273	0.0277849	-0.0200301	0.0888847	0.215321	0.0526468	0.0400389	-0.0297155	0.135009	0.193166	-0.00752668	0.00797045	-0.0239224	0.008869	0.345005	14.863	0.534697
SCZ	90002114	724	Relative count	B cell	BC_Trait61	IgD+ CD24+ %lymphocyte	0.0382217	19.6701	14	-0.00542492	0.0233081	-0.0511079	0.0402581	0.815957	-0.00542492	0.0337484	-0.0715706	0.0607208	0.872294	0.0370588	0.0819718	-0.123603	0.197721	0.651203	0.0142786	0.0378565	-0.0599189	0.088476	0.706043	0.0563512	0.0897463	-0.139189	0.251892	0.541838	-0.0144223	0.0193577	-0.056599	0.0277544	0.470586	27.2545	0.0114796
SCZ	90002115	725	Relative count	B cell	N_BC_Trait3	Transitional %B cell	0.046179	19.7311	17	-0.0125188	0.0200312	-0.0517792	0.0267417	0.531995	-0.0125188	0.0200312	-0.0517792	0.0267417	0.531995	-0.0215124	0.0337786	-0.0877173	0.0446925	0.524214	-0.0238737	0.0280661	-0.0788822	0.0311349	0.394979	0.0335733	0.0383372	-0.0436417	0.110788	0.381173	-0.0104522	0.00741257	-0.0253819	0.00447742	0.158519	15.3821	0.496851
SCZ	90002116	726	Relative count	B cell	BC_Trait5	IgD- CD38dim %B cell	0.182505	19.6425	38	0.0114728	0.00928396	-0.00672341	0.029669	0.216545	0.0114728	0.0128797	-0.013771	0.0367166	0.373054	-0.0109707	0.0140698	-0.0385471	0.0166056	0.435548	-0.00512359	0.0141754	-0.0329068	0.0226596	0.717768	-0.01935	0.0202525	-0.0604241	0.021724	0.345729	0.0116434	0.00603963	-0.000605499	0.0238924	0.0617927	71.2111	0.000612599
SCZ	90002117	727	Absolute count	Treg	f_Treg_Trait542	CD4 Treg AC	0.0268069	7.07824e-06	181	0.0544457	0.0295104	-0.00339373	0.112285	0.0650429	0.0544457	0.0398549	-0.0236685	0.13256	0.171908	-0.0572064	17.6549	-34.6601	34.5457	0.997415	0.0944684	0.0526998	-0.00882125	0.197758	0.0730406	0.118034	0.0558748	0.00777583	0.228292	0.036033	-0.00399088	0.00246907	-0.0088631	0.000881348	0.10778	328.31	9.57542e-11
SCZ	90002118	728	MFI	Treg	Blue.585.42.Treg.trait9	CD28 on activated Treg	0.0541678	1.53395e-05	170	-0.0557959	0.0194527	-0.0939224	-0.0176693	0.00412702	-0.0557959	0.0247784	-0.104361	-0.00723119	0.024335	0.0651176	24.3437	-47.6477	47.7779	0.997866	-0.101137	0.0312936	-0.162471	-0.0398026	0.00122982	-0.0864043	0.0291493	-0.14395	-0.0288582	0.00347601	0.00390494	0.00200001	-4.3441e-05	0.00785333	0.052545	274.203	5.48779e-07
SCZ	90002119	729	MFI	B cell	Bcells.trait308	CD19 on IgD+ CD24+	0.215151	19.5778	36	-0.0234918	0.00940407	-0.0419234	-0.00506016	0.012488	-0.0234918	0.0116662	-0.0463572	-0.000626368	0.0440458	-0.0357451	0.0148464	-0.0648434	-0.00664678	0.0160548	-0.0295072	0.0143929	-0.0577168	-0.00129766	0.0403524	-0.0475437	0.0213184	-0.090868	-0.00421939	0.0324441	0.00815838	0.00608118	-0.00420007	0.0205168	0.188625	53.864	0.0217098
SCZ	90002120	730	MFI	Maturation stages of T cell	Red.660.20.MT.trait6	CD4 on CD45RA+ CD4+	0.0601049	19.5976	20	0.000137489	0.015518	-0.0302773	0.0305522	0.992931	0.000137489	0.017823	-0.034795	0.0350699	0.993845	0.00464499	0.0252324	-0.0448096	0.0540996	0.853944	-0.000836229	0.0250819	-0.0499958	0.0483233	0.973403	0.00289124	0.0322603	-0.064885	0.0706675	0.929577	-0.000815201	0.00786365	-0.0173361	0.0157057	0.91858	25.0636	0.15846
SCZ	90002121	731	Relative count	TBNK	TB_Trait565	B cell %lymphocyte	0.0685403	19.6187	21	-0.0140287	0.0160423	-0.045471	0.0174135	0.381854	-0.0140287	0.0207655	-0.0547284	0.026671	0.499309	0.00936292	0.0305799	-0.0505727	0.0692985	0.759469	-0.00896379	0.0262742	-0.0604602	0.0425326	0.73298	0.0130546	0.0387211	-0.0679897	0.0940988	0.739705	-0.00744194	0.00895189	-0.0261785	0.0112946	0.416115	33.5108	0.0296308
